# Supplementary material for: Comparative Transcriptomic Analysis of Human Macrophages During Mycobacterium avium Versus Mycobacterium tuberculosis Infection
Source: Mol Microbiol. 2026 Jan 5;125(3):185–202. doi: 10.1111/mmi.70045 (PMC12956043; doi:10.1111/mmi.70045)
Supplement: Supplementary file 2 — Table S1: Gene expression value of Mav‐ and Mtb‐infected macrophages compared to uninfected controls. [file MMI-125-185-s002.xlsx]

## Sheet: Mav T2 vs. uninf
	Gene	DEG (907)	Log2FC	-Log10(p-value) (adj)	Common DEG Mtb T2/T6			Gene	DEG (241)	Log2FC	-Log10(p-value) (adj)	Common DEG Mtb T2/T6			Gene	DEG	Log2FC	-Log10(p-value) (adj)			Genes commonly regulated by Mav and Mtb (1673)
393	CSF2	Upreg	12.9845	8.76474	Yes		1373	MIR223HG	Downreg	-4.22646	6.51874	Yes		8729	CLLU1.AS1	NO	1.61262	1.09278			CCL20
6	CSF3	Upreg	9.87104	12.1814	Yes		214	ADORA3	Downreg	-3.80234	9.55718	Yes		391	TMEM63B	NO	1.49874	8.77032			CCR7
1	CCL20	Upreg	9.51915	14.354	Yes		1108	PSRC1	Downreg	-3.65557	6.97968	Yes		695	TXN	NO	1.49841	7.83374			SERPINB2
5	ACOD1	Upreg	9.45639	12.3335	Yes		331	PDK4	Downreg	-3.45667	9.02619	Yes		3761	IRF4	NO	1.49798	4.10935			IL6
2	CCR7	Upreg	9.00918	12.6464	Yes		1236	ENSG00000289977	Downreg	-3.3303	6.75249	Yes		768	ARFGAP3	NO	1.49689	7.65196			ACOD1
17	LINC03025.1	Upreg	8.90203	11.6175	Yes		547	RPL7AP64	Downreg	-3.30429	8.24801	Yes		2551	NPTN.IT1	NO	1.49331	5.12877			CSF3
4	IL6	Upreg	8.76561	12.46	Yes		91	GIMAP1	Downreg	-3.25455	10.3425	Yes		3905	PALS2	NO	1.4928	3.98725			JAG1
42	IL36G	Upreg	8.46686	10.9885	Yes		6572	KIAA1143P1	Downreg	-3.19826	2.17333	No		1183	NABP1	NO	1.49237	6.84483			SERPINB9
22	XIRP1	Upreg	8.27197	11.5564	Yes		2130	FFAR4	Downreg	-3.19774	5.57755	Yes		1414	FCAR	NO	1.49113	6.45789			PDGFB
2365	ADORA2A.AS1	Upreg	7.83732	9.83953	Yes		251	LINC02908	Downreg	-3.07187	9.3763	Yes		1267	ARHGAP31	NO	1.49109	6.70116			ENSG00000286511
172	LINC03025	Upreg	7.82842	9.28756	Yes		2152	NALT1	Downreg	-2.9557	5.55476	Yes		3319	LINC02244	NO	1.49029	4.44994			ZHX2
273	IL1B	Upreg	7.74236	11.5564	Yes		1191	SOWAHD	Downreg	-2.94963	6.83567	Yes		715	SCN1B	NO	1.48648	7.7693			USP12
21	LINC02605	Upreg	7.6015	10.8649	Yes		372	GIMAP6	Downreg	-2.91827	8.86072	Yes		1228	PELO	NO	1.48537	6.77776			KLF5
50	ADAD2	Upreg	7.5579	4.92107	Yes		1690	FRAT1	Downreg	-2.87709	6.05777	Yes		354	MAFG	NO	1.48508	8.92634			MN1
98	DNAAF1	Upreg	7.48205	10.8693	Yes		192	GIMAP7	Downreg	-2.85796	9.70974	Yes		3893	EOGT.DT	NO	1.4847	3.99511			HIVEP2
2760	UPB1	Upreg	7.4435	10.826	Yes		1085	SIDT1	Downreg	-2.82635	7.0223	Yes		467	PITPNB	NO	1.48174	8.5145			CD80
48	C11orf96	Upreg	7.24054	9.3282	Yes		906	CRACDL	Downreg	-2.75844	7.34817	Yes		290	NINJ1	NO	1.4816	9.19787			LINC03025.1
54	PTGS2	Upreg	7.03779	9.57221	Yes		1945	ENSG00000271795	Downreg	-2.72181	5.77795	Yes		673	ALCAM	NO	1.47998	7.88726			NAMPT
261	ABTB2	Upreg	7.0243	11.2021	Yes		1050	ENSG00000288156	Downreg	-2.71631	7.08102	Yes		840	HYCC1	NO	1.4778	7.51449			SDC4
3071	ENSG00000253838	Upreg	6.84122	4.53886	Yes		944	SH2D3C	Downreg	-2.68963	7.28228	Yes		4125	ENSG00000223969	NO	1.4749	3.81468			WTAP
208	ELOVL7	Upreg	6.83033	9.96089	Yes		312	HHEX	Downreg	-2.68267	9.07357	Yes		973	LSS	NO	1.47344	7.23562			IL1B
32	IL1A	Upreg	6.64439	10.472	Yes		220	DBP	Downreg	-2.65647	9.511	Yes		1470	SBNO2	NO	1.47285	6.37715			XIRP1
523	CFAP46	Upreg	6.62252	7.95845	Yes		64	CCDC9B	Downreg	-2.65392	10.575	Yes		697	RCN1	NO	1.47147	7.82365			DENND4A
3212	SLCO5A1	Upreg	6.54804	10.3653	Yes		1134	PEAK3	Downreg	-2.60975	6.92776	Yes		1312	DNAJB9	NO	1.46797	6.61744			TNIP3
138	GCNT4	Upreg	6.4678	11.1491	Yes		3510	GHRL	Downreg	-2.60058	4.29489	Yes		427	BRPF3	NO	1.46769	8.6439			CD83
80	TRAF1	Upreg	6.34691	10.5214	Yes		1272	SLC46A2	Downreg	-2.59973	6.68736	Yes		602	SLC25A33	NO	1.46636	8.07978			GBP1
644	NXN	Upreg	6.33825	9.96788	Yes		1099	MYCL	Downreg	-2.58348	6.99514	Yes		4420	ENSG00000278396	NO	1.46497	3.60791			TNFAIP8
88	TNIP3	Upreg	6.28656	11.4001	Yes		2127	LIPT2.AS1	Downreg	-2.54734	5.57813	Yes		6391	ENSG00000272825	NO	1.4638	2.29352			TNFAIP6
3872	ENSG00000290013	Upreg	6.26205	7.72592	Yes		1087	ENSG00000261526	Downreg	-2.524	7.02043	Yes		492	NFATC1	NO	1.46288	8.42511			RASL11A
3875	ENSG00000289445	Upreg	6.24868	7.27388	Yes		114	KLHDC8B	Downreg	-2.51784	10.1148	Yes		3473	SLC35E4	NO	1.46157	4.32444			TRIP10
36	KCNK5	Upreg	6.22623	10.0726	Yes		754	FZD2	Downreg	-2.50167	7.69235	Yes		1155	FMNL3	NO	1.45556	6.8868			STK17A
70	GCKR	Upreg	6.20021	8.56028	Yes		111	PAQR8	Downreg	-2.47174	10.1455	Yes		975	SCARF1	NO	1.45426	7.22803			ABTB2
135	CSPG4BP	Upreg	6.12046	10.0276	Yes		1150	ID3	Downreg	-2.43153	6.90157	Yes		4538	ENSG00000251034	NO	1.45398	3.52087			ITGB8
24	LIF	Upreg	6.09249	10.6642	Yes		86	PIK3IP1	Downreg	-2.42073	10.3871	Yes		2730	ETV7	NO	1.45389	4.95123			MAP3K8
740	TNF	Upreg	6.07437	10.8649	Yes		3077	UCP3	Downreg	-2.40044	4.64293	Yes		809	FLVCR2	NO	1.45343	7.57312			ANKRD1
950	CATSPERB	Upreg	6.05439	9.02522	Yes		3624	AGAP13P	Downreg	-2.38318	4.20087	Yes		383	EAF1	NO	1.45162	8.81294			GCNT4
117	IL23A	Upreg	6.05312	9.83953	Yes		1759	CEBPE	Downreg	-2.38003	5.97265	Yes		447	NIFK	NO	1.45069	8.57362			ADA
452	CKB	Upreg	6.05113	10.6204	Yes		1530	ENSG00000261997	Downreg	-2.3769	6.27551	Yes		1001	PTPRE	NO	1.45006	7.17646			ACSL1
129	FOXF1	Upreg	6.02408	7.67689	Yes		1004	CAPN3	Downreg	-2.33838	7.16844	Yes		3753	IL7	NO	1.44983	4.11897			MIR3945HG
59	BAIAP2L1	Upreg	6.00368	7.74919	Yes		971	OSBPL7	Downreg	-2.33824	7.24269	Yes		4411	ASH1L.AS1	NO	1.44838	3.61237			ATP2B1
49	ANKRD1	Upreg	6.00335	11.1491	Yes		2098	CEBPA.DT	Downreg	-2.33658	5.60947	No		1451	SMIM3	NO	1.44823	6.40527			RASGRP1
333	IL12B	Upreg	5.92716	7.42855	Yes		2480	CARD9	Downreg	-2.32827	5.20129	Yes		291	CCSER2	NO	1.44629	9.19705			IL36G
171	TNFAIP6	Upreg	5.86342	11.2329	Yes		2323	GCSAM	Downreg	-2.30537	5.35457	Yes		3768	AFTPH.DT	NO	1.44531	4.10647			STAT4
61	MN1	Upreg	5.85418	11.6402	Yes		758	NLRP12	Downreg	-2.27566	7.67779	Yes		282	RBM17	NO	1.44268	9.21503			EZH2
759	NKX3.1	Upreg	5.75814	8.6327	Yes		200	ZMYM3	Downreg	-2.26859	9.64901	Yes		3824	C10orf55	NO	1.44113	4.04181			FNDC3B
718	G0S2	Upreg	5.75133	9.96673	Yes		4865	DBNDD2	Downreg	-2.25761	3.2887	No		967	OTUD1	NO	1.4408	7.24632			LINC02541
35	NIPAL4	Upreg	5.75109	10.0073	Yes		147	TMEM86A	Downreg	-2.25267	9.95571	Yes		965	APOL3	NO	1.43943	7.24904			NBN
871	GFPT2	Upreg	5.74439	9.25373	Yes		5397	IQSEC3.AS2	Downreg	-2.23591	2.94132	Yes		406	ADNP2	NO	1.43931	8.72609			DNAAF1
28	UST.AS2	Upreg	5.72603	7.62177	Yes		144	MIS18BP1	Downreg	-2.22752	9.95571	Yes		5403	C8orf88	NO	1.43921	2.93683			TNF
14	HCAR2	Upreg	5.70997	9.4226	Yes		2333	PCED1B	Downreg	-2.21975	5.3454	Yes		1235	LDLR	NO	1.43806	6.75249			LINC02605
432	INHBA	Upreg	5.70814	9.95571	Yes		276	FAM53B	Downreg	-2.21207	9.26644	Yes		1121	ARHGEF2	NO	1.4376	6.94716			AMMECR1L
136	TSLP	Upreg	5.70401	7.60609	Yes		250	NHSL2	Downreg	-2.20897	9.37916	Yes		1916	IRF1.AS1	NO	1.43747	5.80492			CXCL1
130	SOCS1	Upreg	5.68862	10.0276	Yes		305	MAF	Downreg	-2.20277	9.11968	Yes		1217	TMEM39A	NO	1.43724	6.78978			STRN3
278	RANBP3L	Upreg	5.67708	5.69756	Yes		1748	CBX8	Downreg	-2.20113	5.98662	Yes		1047	BCL9L	NO	1.43686	7.08513			UPB1
785	HIVEP2.DT	Upreg	5.58868	9.19556	Yes		2069	KIF24	Downreg	-2.18562	5.64467	Yes		5456	IFIT3	NO	1.43686	2.90268			HIF1A
239	CXCL1	Upreg	5.5867	10.8373	Yes		1204	GPR82	Downreg	-2.17452	6.80888	Yes		2022	SERTAD2	NO	1.43606	5.69336			MED13
142	RASGRP1	Upreg	5.432	11.0446	Yes		751	FAM13A	Downreg	-2.16693	7.7027	Yes		2341	RPGRIP1	NO	1.43562	5.34337			BMT2
793	IL7R	Upreg	5.4072	8.21344	Yes		2292	ENSG00000272316	Downreg	-2.16384	5.3898	Yes		2269	ENSG00000289138	NO	1.43344	5.41404			IRAK2
128	CCL4	Upreg	5.39267	10.5089	Yes		1097	IER5L	Downreg	-2.14156	6.99814	Yes		254	RDX	NO	1.4334	9.36469			LIF
2015	ADAM7.AS1	Upreg	5.36368	9.86521	Yes		1058	RPP25	Downreg	-2.13324	7.07143	Yes		1163	CHST7	NO	1.43326	6.87366			TNFAIP2
293	SLAMF1	Upreg	5.35402	9.68309	Yes		2029	CTTNBP2	Downreg	-2.13046	5.68792	Yes		513	TSPAN14	NO	1.43248	8.35964			CKB
52	ADORA2A	Upreg	5.35066	8.70587	Yes		421	PRR12	Downreg	-2.11301	8.66414	Yes		910	SLC19A2	NO	1.43196	7.34563			NFKB1
41	DLL4	Upreg	5.34814	7.93877	Yes		3581	ID1	Downreg	-2.11213	4.22974	Yes		996	POLR3D	NO	1.43191	7.18704			RAPGEF2
559	ETV3L	Upreg	5.31537	8.83833	Yes		2345	TFAP4	Downreg	-2.10844	5.33977	No		1175	TIFA	NO	1.42929	6.85594			HCAR3
74	E2F7	Upreg	5.31088	9.84845	Yes		335	NLRC4	Downreg	-2.10776	9.00563	Yes		3930	ATP8B2	NO	1.42838	3.96673			MET
167	ENSG00000269826	Upreg	5.26608	7.09018	Yes		3671	RPL32P1	Downreg	-2.09748	4.17273	Yes		323	ACSL4	NO	1.42736	9.04666			ETV3
195	CCL4L2	Upreg	5.25249	9.96089	Yes		1142	PAQR7	Downreg	-2.07944	6.91559	Yes		378	NAB1	NO	1.42716	8.82628			TRAF1
411	TNFRSF4	Upreg	5.2261	9.84514	Yes		873	TIGD2	Downreg	-2.07903	7.42655	Yes		1662	IFIT5	NO	1.42638	6.077			TP53INP2
652	ANKRD33B	Upreg	5.22221	10.2735	Yes		912	FAM117B	Downreg	-2.07539	7.34211	Yes		344	ATXN7L1	NO	1.42467	8.961			STK26
376	EREG	Upreg	5.21144	8.47398	Yes		2002	IFT70B	Downreg	-2.07126	5.7139	Yes		691	SEMA3C	NO	1.4246	7.83779			PDSS1
169	EHD1	Upreg	5.20656	9.19933	Yes		358	IRF2BP2	Downreg	-2.06209	8.90897	Yes		1193	SLC2A3	NO	1.42417	6.83008			CCL4
1043	ENSG00000289589	Upreg	5.19082	9.00563	Yes		947	THAP8	Downreg	-2.05726	7.27621	Yes		1564	TRAF3IP2	NO	1.42398	6.21695			ENSG00000260997
139	ENSG00000286511	Upreg	5.18087	11.8634	Yes		1604	PRIM1	Downreg	-2.04938	6.16945	Yes		191	RRN3	NO	1.42393	9.70974			DENND5A
170	ENSG00000289383	Upreg	5.16759	8.86018	Yes		1679	DZIP1L	Downreg	-2.04453	6.06318	Yes		1980	ANKRD28	NO	1.42371	5.74155			SNHG15
97	ENSG00000228923	Upreg	5.15619	6.78258	Yes		3219	DPRXP4	Downreg	-2.02888	4.53511	Yes		295	CPEB4	NO	1.42287	9.16922			ATP2B1.AS1
477	CD44.DT	Upreg	5.14286	8.81972	Yes		1061	P2RY13	Downreg	-2.01018	7.06941	Yes		5967	ENSG00000257258	NO	1.42081	2.55673			IL1A
288	PALM2AKAP2	Upreg	5.13919	9.19705	Yes		1313	FAM50B	Downreg	-1.9926	6.61744	Yes		765	ERN1	NO	1.4183	7.6586			FSD1L
340	SRSF12	Upreg	5.13606	7.48498	Yes		1593	GRIN3A	Downreg	-1.97841	6.18239	Yes		2328	MBNL1.AS1	NO	1.41767	5.3486			RYBP
10	LINC00158	Upreg	5.12745	6.91016	Yes		2724	JMJD7.PLA2G4B	Downreg	-1.97516	4.95447	No		287	ELF4	NO	1.41735	9.19933			MAGI2.AS3
373	LINC03040	Upreg	5.11981	7.21855	Yes		4999	SIGLEC16	Downreg	-1.96901	3.20145	Yes		2509	RPS17	NO	1.41671	5.1736			BTG1
1224	NDP	Upreg	5.09652	5.33646	Yes		591	SUFU	Downreg	-1.95747	8.11782	Yes		1821	BYSL	NO	1.41221	5.88863			IL18
381	ENSG00000274215	Upreg	5.09271	7.27724	Yes		1876	BMS1P1	Downreg	-1.95083	5.83323	Yes		1173	FFAR2	NO	1.41199	6.85795			REL
292	MIR155HG	Upreg	5.08561	10.191	Yes		1263	RGS18	Downreg	-1.94555	6.70611	Yes		463	ZNF189	NO	1.41196	8.52752			SLCO5A1
851	LAD1	Upreg	5.07871	5.88331	Yes		146	RCN3	Downreg	-1.94273	9.95571	Yes		509	RAB12	NO	1.41155	8.37673			DYRK3
1148	IL2RA	Upreg	5.05056	9.2647	Yes		925	C14orf93	Downreg	-1.93619	7.32952	Yes		449	STAT5A	NO	1.41034	8.57317			AP1S3
984	HIVEP2	Upreg	5.03331	11.6175	Yes		577	GCNT1	Downreg	-1.92833	8.16405	Yes		593	BMAL2	NO	1.40888	8.11696			ENSG00000260196
2352	KLF5	Upreg	5.02761	11.6729	Yes		600	ALK	Downreg	-1.9264	8.0982	Yes		3816	FSTL3	NO	1.40878	4.05391			EIF1B
946	JAG1	Upreg	4.99472	12.1435	Yes		339	RAP2B	Downreg	-1.92362	9.00563	Yes		243	RNF115	NO	1.40658	9.39715			ENSG00000266709
103	FCAMR	Upreg	4.98455	7.20856	Yes		1038	RAB42	Downreg	-1.91701	7.10286	Yes		244	RELA	NO	1.40291	9.3944			PRECSIT
1827	JCAD	Upreg	4.97162	6.67688	Yes		150	PFKFB4	Downreg	-1.91665	9.92707	Yes		267	BTBD7	NO	1.40137	9.29558			TRIM36
1770	F3	Upreg	4.95906	8.26109	Yes		68	TBC1D14	Downreg	-1.91278	10.5358	Yes		1585	GADD45B	NO	1.40134	6.19165			ANKRD33B
277	TNFSF15	Upreg	4.95378	9.19939	Yes		2454	EFCAB7	Downreg	-1.90946	5.22988	Yes		2731	HSPA1B	NO	1.40087	4.95004			RIPK2
15	CAMK2A	Upreg	4.94566	6.35407	Yes		1579	RTL10	Downreg	-1.90503	6.19701	Yes		1132	ACSL5	NO	1.40077	6.92907			BCAR3
13	SSTR2	Upreg	4.93027	9.59313	Yes		2528	GLCCI1	Downreg	-1.89298	5.15714	Yes		580	USP42	NO	1.40012	8.15121			CSRNP2
7	ENSG00000230647	Upreg	4.91458	8.61254	Yes		415	LINC02975	Downreg	-1.88257	8.69245	Yes		931	METRNL	NO	1.40003	7.31112			UBTD2
988	ITGB8	Upreg	4.89425	11.1491	Yes		926	ENSG00000290427	Downreg	-1.88186	7.32952	Yes		725	H2BC21	NO	1.39796	7.73373			MIR155HG
1277	CCL15	Upreg	4.88678	8.54034	Yes		1314	SPATA12	Downreg	-1.8764	6.61719	Yes		792	EML4	NO	1.39693	7.60609			FOSL2
540	KANK1	Upreg	4.84148	9.89594	Yes		3021	WEE2.AS1	Downreg	-1.87165	4.692	Yes		5784	ENSG00000248734	NO	1.39538	2.6741			GCH1
286	CCL3L3	Upreg	4.83659	9.99135	Yes		67	MBP	Downreg	-1.865	10.546	Yes		4584	CLEC6A	NO	1.39481	3.49191			DUSP5
1480	IRAK2	Upreg	4.81404	10.6667	Yes		236	FLI1	Downreg	-1.86389	9.43868	Yes		1418	MFHAS1	NO	1.39441	6.45364			ENSG00000288658
205	CXCL8	Upreg	4.81049	9.2975	Yes		1973	CYSLTR2	Downreg	-1.85638	5.74664	Yes		2063	CD55	NO	1.39356	5.65308			IL15RA
440	SOCS3	Upreg	4.79755	8.51724	Yes		1208	KAT14	Downreg	-1.85083	6.80475	Yes		4622	ZC3HAV1	NO	1.39308	3.46063			DUSP2
33	RN7SL124P	Upreg	4.77626	6.07562	Yes		511	TSHZ1	Downreg	-1.84565	8.36445	Yes		841	FZD5	NO	1.39247	7.5102			DNAJB6
459	TNFSF9	Upreg	4.77494	9.7427	Yes		506	TLR6	Downreg	-1.8455	8.39003	Yes		4035	HILPDA	NO	1.39101	3.88606			RAP2C
156	CYP7B1	Upreg	4.77393	9.77383	Yes		960	YPEL4	Downreg	-1.84408	7.26035	No		1174	ARAP2	NO	1.39024	6.85769			GPR132
133	RASL11A	Upreg	4.76819	11.2021	Yes		143	FGD3	Downreg	-1.83385	9.95571	Yes		2205	NOL4L	NO	1.38945	5.49774			GRAMD1A
58	SGPP2	Upreg	4.76641	10.0425	Yes		982	FAM217B	Downreg	-1.8332	7.21997	No		3247	SPMIP1	NO	1.38932	4.5109			TEX30
264	RHCG	Upreg	4.72561	9.27964	Yes		1113	OSGEPL1	Downreg	-1.83104	6.96716	Yes		3591	PPP1R13B	NO	1.38773	4.22419			KCNK5
465	HCAR3	Upreg	4.71863	10.575	Yes		1515	PLPP6	Downreg	-1.82959	6.29756	Yes		553	PAXIP1	NO	1.38738	8.23199			RFTN1
1565	SERPINB2	Upreg	4.67821	12.6464	Yes		2726	CD1D	Downreg	-1.8236	4.95329	Yes		1794	LZTS3	NO	1.38681	5.91936			BTG3
1664	LINC01093	Upreg	4.647	6.89075	Yes		2962	LINC02976	Downreg	-1.82321	4.74058	Yes		510	PTPRJ	NO	1.38666	8.36926			B4GALT5
185	CXCL3	Upreg	4.63003	8.26654	Yes		3901	LINC02352	Downreg	-1.82219	3.98882	Yes		458	POLR3C	NO	1.38648	8.54283			MICALL1
181	MYB	Upreg	4.62814	7.41916	Yes		1522	GPR65	Downreg	-1.81741	6.28547	Yes		2301	KDM7A.DT	NO	1.38556	5.37858			PPP3CC
29	NOCT	Upreg	4.62575	9.57221	Yes		709	TRIM32	Downreg	-1.81641	7.78956	Yes		4969	HBEGF	NO	1.3848	3.22401			KDM6B
124	ENSG00000266709	Upreg	4.58699	10.3253	Yes		1284	TMEM223	Downreg	-1.81621	6.66121	Yes		2135	TAGAP	NO	1.38436	5.56941			SGPP2
274	GPRC5A	Upreg	4.58666	9.06171	Yes		1987	MAP10	Downreg	-1.81012	5.73502	Yes		2973	RSAD2	NO	1.38369	4.73249			NCR3LG1
65	PTX3	Upreg	4.57927	9.86521	Yes		2642	ORC1	Downreg	-1.80659	5.03319	Yes		711	EEF1AKMT3	NO	1.38062	7.77734			ETS1
3	LINC02015	Upreg	4.57768	6.62014	Yes		1231	HCG11	Downreg	-1.80479	6.76963	Yes		349	LYN	NO	1.3803	8.94818			WNT5A
1152	ENSG00000222043	Upreg	4.56176	9.04495	Yes		1017	INKA2	Downreg	-1.80269	7.14922	Yes		4056	TMEM26.AS1	NO	1.38014	3.87534			SOCS1
538	DUSP2	Upreg	4.54732	10.1581	Yes		5212	C10orf105	Downreg	-1.7951	3.05306	Yes		3085	MVP.DT	NO	1.3793	4.63831			CSPG4BP
875	ASTL	Upreg	4.53843	8.92739	Yes		475	SUOX	Downreg	-1.79451	8.47936	Yes		2336	RAP1BL	NO	1.37781	5.34407			NIPAL4
212	MIR3945HG	Upreg	4.50806	11.0502	Yes		2126	LPAR5	Downreg	-1.79062	5.57813	Yes		1257	MMP19	NO	1.37571	6.71615			MB21D2
94	IL18R1	Upreg	4.49257	5.04442	Yes		4150	LINC00920	Downreg	-1.78565	3.7982	Yes		858	LPIN1	NO	1.37502	7.46803			BCL2
316	OXTR	Upreg	4.45554	7.94466	Yes		405	TEF	Downreg	-1.77982	8.73277	Yes		1239	SYNE3	NO	1.37357	6.74503			CCL3L3
166	IDO2	Upreg	4.45136	4.83787	Yes		2626	DDIT4L	Downreg	-1.77876	5.05211	Yes		2408	SMAD3	NO	1.37107	5.28701			GRAMD2B
1311	HS3ST3B1	Upreg	4.4483	9.36469	Yes		1485	SCAI	Downreg	-1.7745	6.34719	Yes		478	RBM47	NO	1.37103	8.47398			NXN
327	TFPI2	Upreg	4.44728	6.40154	Yes		155	DOK2	Downreg	-1.77277	9.89739	Yes		729	EIF1	NO	1.37015	7.73077			G0S2
109	ENSG00000273124	Upreg	4.43411	6.34719	Yes		3233	NUDT6	Downreg	-1.77212	4.52382	Yes		774	KDM5B	NO	1.36989	7.63584			STX11
353	EFNA1	Upreg	4.40915	5.76745	Yes		1561	FAM174B	Downreg	-1.76242	6.22329	Yes		396	RAB21	NO	1.36663	8.7633			ELOVL7
39	TNFRSF9	Upreg	4.40703	9.51043	Yes		1417	ZNF93	Downreg	-1.76232	6.45379	Yes		1818	PLK2	NO	1.36595	5.89299			CCL4L2
2633	PRECSIT	Upreg	4.40471	10.2794	Yes		1637	ZKSCAN4	Downreg	-1.75754	6.12302	No		436	OSGIN2	NO	1.3648	8.61409			NIBAN1
2662	LAMP3	Upreg	4.37408	9.47796	Yes		606	BBS5	Downreg	-1.7568	8.06266	Yes		1979	CKS2	NO	1.3642	5.7439			PXDC1
649	UNC13A	Upreg	4.36406	7.53198	Yes		2538	ENSG00000243155	Downreg	-1.75135	5.14696	Yes		5029	ENSG00000279122	NO	1.36361	3.17791			INHBA
2848	C3orf52	Upreg	4.35745	7.24541	Yes		2714	ODC1.DT	Downreg	-1.74888	4.95917	No		2825	IER2	NO	1.36134	4.86034			CASZ1
253	CXCL6	Upreg	4.35722	6.02193	Yes		732	GIMAP2	Downreg	-1.73976	7.72778	Yes		343	N4BP1	NO	1.3602	8.96872			TOB2
1454	LINC00540	Upreg	4.34984	5.97407	Yes		6053	LINC02985	Downreg	-1.73717	2.50717	Yes		1720	TEX10	NO	1.3595	6.01921			CCL3
1486	CXCL10	Upreg	4.31734	8.29865	Yes		500	RNASEL	Downreg	-1.73654	8.41112	Yes		5561	MMP12	NO	1.35914	2.8319			DRAM1
1959	N4BP3	Upreg	4.31539	8.64216	Yes		853	ZNF441	Downreg	-1.7311	7.4805	Yes		539	GNA13	NO	1.35672	8.26367			FJX1
221	RRAD	Upreg	4.31236	8.04498	Yes		1649	ZNF331	Downreg	-1.72906	6.09851	No		206	NR3C1	NO	1.35609	9.59272			GTPBP4
95	MIR9.1HG	Upreg	4.3095	6.74175	Yes		579	ANKZF1	Downreg	-1.72824	8.15354	Yes		2233	ENSG00000291233	NO	1.35597	5.45961			BAZ1A
226	LEISA1	Upreg	4.3069	7.21663	Yes		4697	KCNJ10	Downreg	-1.726	3.41981	Yes		1546	FMNL1.DT	NO	1.35494	6.24221			KANK1
831	NEU4	Upreg	4.3052	6.63542	Yes		3479	GSDMB	Downreg	-1.71947	4.31975	Yes		4814	MT1E	NO	1.35457	3.32379			ZC3H12A
969	ENSG00000218565	Upreg	4.30427	8.89289	Yes		1425	SLC15A2	Downreg	-1.71809	6.44407	Yes		1067	ZFAND2A	NO	1.35405	7.05579			RNF19B
1716	BTG2.DT	Upreg	4.28548	5.31995	Yes		2850	MBLAC2	Downreg	-1.71694	4.83573	No		5539	TANC1	NO	1.35345	2.84612			SINHCAF
1757	CXCL2	Upreg	4.27548	8.27235	Yes		1381	IQCD	Downreg	-1.70999	6.50919	Yes		720	UBE2D1	NO	1.3527	7.74596			ENSG00000253123
2131	ZHX2	Upreg	4.26639	11.8139	Yes		2274	ENSG00000287126	Downreg	-1.70927	5.41038	Yes		1020	RASGEF1B	NO	1.35264	7.14418			IRF8
531	ENSG00000228079	Upreg	4.24278	6.63328	Yes		3440	NIPSNAP3B	Downreg	-1.70568	4.34689	Yes		3164	TFAP2C	NO	1.35202	4.57318			RASSF5
429	STAT4	Upreg	4.23804	10.9885	Yes		2376	RFPL1S	Downreg	-1.70407	5.30941	Yes		1207	BHLHE41	NO	1.35155	6.80527			AMZ1
611	C1QTNF1	Upreg	4.20492	9.47796	Yes		517	BLNK	Downreg	-1.70355	8.3406	Yes		1375	PHACTR1	NO	1.35093	6.51703			TNIP1
1244	GEM	Upreg	4.17543	8.19502	Yes		392	STARD13	Downreg	-1.70314	8.76643	Yes		364	PRPF3	NO	1.35034	8.88577			PTX3
985	HEY1	Upreg	4.17492	9.63106	Yes		2583	LRRC4	Downreg	-1.70219	5.09111	Yes		2199	SPAG5	NO	1.34764	5.50621			ADAM7.AS1
1302	PCDH9	Upreg	4.16882	7.83429	Yes		386	TRPS1	Downreg	-1.69628	8.78871	Yes		1209	NUP188	NO	1.34619	6.80406			RND3
362	LIMS2	Upreg	4.16833	8.71627	Yes		425	RNF166	Downreg	-1.69606	8.64845	Yes		1034	JARID2	NO	1.34374	7.10979			E2F7
2367	ENSG00000284633	Upreg	4.14296	9.29558	Yes		4376	FLJ40194	Downreg	-1.69402	3.63382	Yes		2311	URB2	NO	1.34339	5.36784			TNFRSF4
534	MSC	Upreg	4.12858	9.14963	Yes		3545	MNS1	Downreg	-1.68928	4.259	Yes		2586	ZFP36	NO	1.34108	5.0875			IL23A
11	FAM186B	Upreg	4.12655	8.68107	Yes		302	GIMAP4	Downreg	-1.68706	9.1401	Yes		957	PNRC2	NO	1.3397	7.26224			ADORA2A.AS1
1304	IER3	Upreg	4.11187	9.57221	Yes		1627	PER1	Downreg	-1.68461	6.12951	Yes		2315	IFFO2	NO	1.33907	5.36517			P2RX7
43	PMAIP1	Upreg	4.09832	5.17055	Yes		891	PIK3CG	Downreg	-1.68411	7.38663	Yes		1912	ZFAS1	NO	1.33848	5.80574			MAFF
228	NR4A3	Upreg	4.09372	8.31685	Yes		1746	LYL1	Downreg	-1.67979	5.98912	No		367	PTPN12	NO	1.33786	8.88022			PLEK
569	CCL3	Upreg	4.09004	9.95571	Yes		972	ENSG00000278330	Downreg	-1.67941	7.24075	Yes		964	PPP1R18	NO	1.33729	7.25662			NBPF9
201	MFSD2A	Upreg	4.06533	9.46406	Yes		503	IRAG2	Downreg	-1.67542	8.39081	Yes		1576	KCNMB1	NO	1.33679	6.20013			KMO
694	HS3ST3A1	Upreg	4.05519	6.55644	Yes		824	TBC1D31	Downreg	-1.67508	7.53843	Yes		1942	IFIH1	NO	1.33676	5.77975			OGFRL1
408	SLCO4A1	Upreg	4.04924	8.19513	Yes		674	RAB3D	Downreg	-1.67472	7.88384	Yes		1997	ZNF691.DT	NO	1.33543	5.72294			PPP1R15B
269	DKK2	Upreg	4.04425	3.87848	Yes		907	RIMS3	Downreg	-1.67444	7.34611	Yes		4304	LAMB1	NO	1.33511	3.68908			SERPINB8
298	ATP2B1.AS1	Upreg	4.04348	10.4872	Yes		3409	LINC00865	Downreg	-1.67434	4.37655	Yes		257	PURB	NO	1.3349	9.35208			CYP7B1
417	DYRK3	Upreg	4.0274	10.3653	Yes		1182	ENSG00000250138	Downreg	-1.66946	6.85039	Yes		747	EIF2AK3	NO	1.33461	7.70895			SFPQ
209	SNAI1	Upreg	4.01411	7.64679	Yes		1401	FRAT2	Downreg	-1.66487	6.47338	No		900	ZNF316	NO	1.33457	7.36129			OLR1
2514	MAMLD1	Upreg	3.98903	8.69863	Yes		2374	LINC01011	Downreg	-1.66004	5.31277	Yes		1450	BAG3	NO	1.33191	6.40527			CLIC4
527	TMEM217	Upreg	3.98105	8.76474	Yes		2115	SERPINF2	Downreg	-1.65782	5.5942	Yes		1685	CTPS1	NO	1.33178	6.06056			TNFSF9
149	SYNPO2	Upreg	3.97122	7.54737	Yes		804	AVPI1	Downreg	-1.65738	7.57725	Yes		816	SMAD7	NO	1.33047	7.55843			OTUD4
231	ENSG00000277895	Upreg	3.96791	7.0732	Yes		2053	CD200R1	Downreg	-1.65385	5.6652	Yes		6006	ENSG00000271984	NO	1.3301	2.53119			MARCHF3
1349	GJB2	Upreg	3.96676	8.24801	Yes		3456	ZNF311	Downreg	-1.64547	4.33891	Yes		650	TNFAIP1	NO	1.32487	7.94337			MAP2K3
568	GBP1P1	Upreg	3.93784	5.41216	Yes		719	ZNF467	Downreg	-1.64543	7.74919	Yes		334	ADPRS	NO	1.32486	9.02433			CHML
4048	GCH1	Upreg	3.9365	10.1791	Yes		5333	ENSG00000232063	Downreg	-1.64248	2.97698	No		3442	AKR1C2	NO	1.32377	4.34361			SLAMF1
78	MET	Upreg	3.91977	10.5566	Yes		1854	ENSG00000260917	Downreg	-1.63854	5.84447	No		3333	TNFSF14	NO	1.32373	4.43799			CCL5
2158	ENSG00000288818	Upreg	3.89721	8.87677	Yes		1535	ENSG00000289161	Downreg	-1.63786	6.25669	No		528	ERBIN	NO	1.32368	8.30677			NCK2
89	MTCO1P4	Upreg	3.88043	8.10768	Yes		1949	KANTR	Downreg	-1.63501	5.77563	Yes		502	RIF1	NO	1.32316	8.39646			FAM107B
769	CFLAR.AS1	Upreg	3.8801	5.20129	Yes		1286	LINC02611	Downreg	-1.62257	6.6598	Yes		2038	TSKU	NO	1.32193	5.67806			MYO1G
412	ENSG00000288658	Upreg	3.87727	10.1791	Yes		5099	CCDC121	Downreg	-1.62106	3.13101	Yes		1176	KLHL21	NO	1.3195	6.85594			HEY1
394	PHLDB1	Upreg	3.83746	9.20113	Yes		2632	MS4A4E	Downreg	-1.6183	5.0465	Yes		365	SNN	NO	1.31909	8.88106			AGO2
821	ZC3H12A	Upreg	3.82881	9.89594	Yes		283	ANKRD13D	Downreg	-1.61514	9.20568	Yes		3294	SPACA6	NO	1.31837	4.4745			AMPD3
2161	FSCN1	Upreg	3.82356	7.17646	Yes		1588	ENSG00000287778	Downreg	-1.60856	6.18694	Yes		805	PLAGL2	NO	1.31652	7.57704			SSTR2
1057	CCL5	Upreg	3.81537	9.68309	Yes		689	KNOP1	Downreg	-1.60827	7.83854	Yes		4812	NEURL2	NO	1.31284	3.32807			SRC
545	CD80	Upreg	3.80793	11.6175	Yes		2769	LINC02930	Downreg	-1.60485	4.90956	Yes		1622	ZFY	NO	1.31214	6.13778			PTGS2
2067	ENSG00000288919	Upreg	3.79217	7.40215	Yes		627	RHOBTB2	Downreg	-1.60409	8.01228	Yes		3608	ENSG00000273472	NO	1.31158	4.21773			IER3
2272	ENSG00000272986	Upreg	3.79111	8.33663	Yes		658	SMYD4	Downreg	-1.60145	7.92444	Yes		4042	NDUFV2.AS1	NO	1.31117	3.88354			PNRC1
105	PTP4A3	Upreg	3.78371	5.20739	Yes		2004	PEX11A	Downreg	-1.60031	5.71301	Yes		630	ARID3A	NO	1.30786	8.00403			LRP12
66	TNC	Upreg	3.78198	9.37916	Yes		348	GRAMD4	Downreg	-1.59914	8.94871	Yes		536	MAPKAPK2	NO	1.30507	8.26931			NOCT
368	SLC7A5	Upreg	3.77204	7.58726	Yes		1967	TXK	Downreg	-1.59661	5.75831	Yes		451	NRP2	NO	1.30414	8.56626			MIR3142HG
598	TRIP10	Upreg	3.76189	11.2021	Yes		1156	PXMP4	Downreg	-1.59196	6.88554	Yes		1300	CEP85L	NO	1.3011	6.6396			IRF1
2481	OLR1	Upreg	3.75003	9.75042	Yes		2535	SWSAP1	Downreg	-1.58532	5.15235	Yes		1469	NBPF8	NO	1.29968	6.38044			ARMC5
107	OSR2	Upreg	3.74045	5.97407	Yes		1009	GOLPH3L	Downreg	-1.58247	7.16318	Yes		4256	ENSG00000271882	NO	1.29916	3.71843			RFFL
284	AMOTL2	Upreg	3.73263	5.563	Yes		3314	LINC02361	Downreg	-1.58038	4.45191	No		524	HNRNPC	NO	1.29878	8.33108			CD44
157	DUSP5	Upreg	3.71354	10.1791	Yes		801	LRRC25	Downreg	-1.57915	7.57938	Yes		4561	AHDC1	NO	1.29844	3.50841			DGKH
1000	CASP5	Upreg	3.70085	8.12561	Yes		5341	ENSG00000279425	Downreg	-1.57691	2.97322	Yes		565	WBP4	NO	1.29582	8.20456			TNFRSF9
196	WTAP	Upreg	3.69822	11.5574	Yes		717	MAP3K12	Downreg	-1.57687	7.75248	Yes		945	SNX9	NO	1.29484	7.28197			DNAJB5
16	NFKB1	Upreg	3.67087	10.5988	Yes		5247	DGKZP1	Downreg	-1.57609	3.03072	No		3372	ABHD17C	NO	1.29246	4.41067			ARRDC4
886	ENSG00000255605	Upreg	3.66608	6.81676	Yes		237	ZNF362	Downreg	-1.57524	9.43868	No		2579	ENSG00000272341	NO	1.29158	5.09969			CDYL2
522	SERPINB9	Upreg	3.66063	12.1435	Yes		2653	ENSG00000279088	Downreg	-1.57502	5.02265	Yes		1279	SUGCT.AS1	NO	1.29083	6.66878			LAMP3
2472	STK26	Upreg	3.65014	10.5214	Yes		2035	NAPEPLD	Downreg	-1.57222	5.68143	No		304	TAB2	NO	1.28703	9.12566			UAP1
248	ENSG00000289530	Upreg	3.64791	5.25008	Yes		1125	SPATA7	Downreg	-1.56729	6.94301	Yes		1200	SNX16	NO	1.28642	6.81702			C1QTNF1
800	HECW2	Upreg	3.6424	6.09241	Yes		193	NFATC3	Downreg	-1.56576	9.7074	Yes		4383	GREM1	NO	1.2826	3.62876			DDX21
30	IL27	Upreg	3.64028	8.35991	Yes		637	TRANK1	Downreg	-1.56323	7.98627	No		4390	ENSG00000224950	NO	1.28191	3.62354			MFSD2A
183	USP12	Upreg	3.63686	11.7864	Yes		530	SLC46A1	Downreg	-1.56156	8.306	Yes		1011	NUMB	NO	1.28135	7.15604			NAMPTP1
1756	MMP10	Upreg	3.62219	5.56519	Yes		3197	CLHC1	Downreg	-1.5602	4.54546	Yes		3547	TJP2	NO	1.2811	4.25747			CFLAR
2144	PBX4	Upreg	3.62179	8.33881	Yes		2467	CDR2L	Downreg	-1.55945	5.2179	Yes		1322	RBM7	NO	1.27987	6.60226			KYNU
106	IDO1	Upreg	3.6163	7.30757	Yes		4188	IQCN	Downreg	-1.55783	3.7684	Yes		498	ZNF654	NO	1.27949	8.41275			B4GALT1
590	ENSG00000289485	Upreg	3.6145	5.75831	Yes		2455	BOLA1	Downreg	-1.55544	5.22888	No		485	RIT1	NO	1.27936	8.4452			HCAR2
20	CXCL11	Upreg	3.61109	7.24813	Yes		4634	ZNF443	Downreg	-1.55175	3.45652	No		444	SKIL	NO	1.27777	8.59035			STK40
62	TMEM88	Upreg	3.60551	7.95402	Yes		518	RHOBTB1	Downreg	-1.54935	8.33881	Yes		626	UBE2E1	NO	1.27683	8.01231			SYNJ2
1201	PRKAG2.AS2	Upreg	3.60441	9.40463	Yes		445	PRAM1	Downreg	-1.54611	8.58639	Yes		489	ASB6	NO	1.2768	8.43824			PRKAG2.AS2
8	ENSG00000289198	Upreg	3.59144	9.22861	Yes		1222	ARID3B	Downreg	-1.54603	6.78421	Yes		993	BACH1	NO	1.2764	7.20135			INSIG1
72	ETS1	Upreg	3.58534	10.0316	Yes		3005	TRIM6	Downreg	-1.5437	4.70282	No		395	LCOR	NO	1.27633	8.76474			XBP1
2439	FERMT2	Upreg	3.56989	8.61259	Yes		2202	KRBA1	Downreg	-1.54367	5.50215	Yes		880	BMP1	NO	1.27539	7.41198			PLK3
1656	ANKRD22	Upreg	3.56426	4.59189	Yes		1491	ENSG00000273486	Downreg	-1.54328	6.34153	No		3574	RUNX1.AS1	NO	1.27486	4.23465			TNC
512	DUSP8	Upreg	3.5627	8.24801	Yes		1031	RGS14	Downreg	-1.54312	7.11577	Yes		2412	ARHGEF2.AS2	NO	1.27434	5.28276			PVR
12	CLCF1	Upreg	3.55649	8.25762	Yes		1832	CFAP44	Downreg	-1.54158	5.88082	Yes		4441	SLC9B2	NO	1.27373	3.58737			ICAM1
2141	MITA1	Upreg	3.54864	7.92198	Yes		514	OTULINL	Downreg	-1.53715	8.3577	Yes		1356	PTGER4	NO	1.27231	6.54598			HS3ST3B1
519	LINC01465	Upreg	3.51997	9.29533	Yes		526	RREB1	Downreg	-1.5368	8.32359	Yes		4469	ENSG00000284642	NO	1.26903	3.57372			ZC3H12C
1882	CD274	Upreg	3.51684	8.96067	Yes		4360	BTN2A3P	Downreg	-1.53595	3.64864	No		3559	IL1RAP	NO	1.26774	4.25024			NEDD4L
934	CXCR5	Upreg	3.51511	9.10018	Yes		4874	ENSG00000234424	Downreg	-1.53472	3.28214	No		1865	MAP3K21	NO	1.26602	5.83908			SESN3
1968	A4GALT	Upreg	3.51085	9.14377	Yes		2317	ZNF33B	Downreg	-1.53441	5.36251	Yes		1013	SLC22A23	NO	1.266	7.15362			TNFRSF18
966	NAMPTP1	Upreg	3.50949	9.45275	Yes		2410	CASKIN2	Downreg	-1.53189	5.28333	Yes		1739	ATP13A3.DT	NO	1.26391	5.99318			C11orf96
648	NTN1	Upreg	3.5073	6.07826	Yes		3996	NAIPP4	Downreg	-1.52888	3.91509	Yes		3878	KREMEN1	NO	1.26285	4.0049			ARL5B
242	ENSG00000243089	Upreg	3.49347	5.76861	Yes		677	SLC45A4	Downreg	-1.52497	7.86753	Yes		1584	DAGLA	NO	1.26268	6.19315			CXCL8
281	ATP2B1	Upreg	3.47853	11.0446	Yes		3150	ENSG00000262877	Downreg	-1.52477	4.58512	No		1331	CDCA4	NO	1.26216	6.58686			FOXO3
126	THBS1	Upreg	3.45822	8.85038	Yes		2446	PGBD1	Downreg	-1.52271	5.23683	Yes		2050	GPR68	NO	1.26165	5.66623			MIR17HG
437	LUCAT1	Upreg	3.45386	8.19317	Yes		2355	PLEKHH3	Downreg	-1.52225	5.33408	Yes		322	RC3H1	NO	1.25735	9.04801			KIF1B
3144	FNDC4	Upreg	3.44212	5.77975	Yes		812	PUS10	Downreg	-1.52159	7.56457	No		442	ADAM17	NO	1.25727	8.59558			ENSG00000284633
546	SDC4	Upreg	3.436	11.5704	Yes		1548	ANXA2R.OT1	Downreg	-1.5213	6.23878	No		2242	PLAU	NO	1.25565	5.44425			SNX10
541	GPR132	Upreg	3.43442	10.1148	Yes		4030	SEPSECS.AS1	Downreg	-1.52013	3.88804	Yes		4100	TMEM202.AS1	NO	1.25464	3.8379			LINC01465
661	GIRGL	Upreg	3.41842	7.53451	Yes		676	TMEM170B	Downreg	-1.51982	7.87309	Yes		4923	GADD45G	NO	1.25033	3.25658			CCRL2
271	LTA	Upreg	3.4092	3.89517	Yes		3139	ZNF442	Downreg	-1.51562	4.59404	No		1448	POLR1C	NO	1.25007	6.41186			LINC03025
345	ENSG00000217825	Upreg	3.39313	6.8372	Yes		414	IL16	Downreg	-1.51353	8.69245	Yes		3600	CAMSAP1.DT	NO	1.2496	4.22093			RHCG
307	ICAM1	Upreg	3.38383	9.36469	Yes		2424	ENSG00000264112	Downreg	-1.51168	5.26599	No		5089	FAM43A	NO	1.2468	3.13722			PIM2
301	IL15RA	Upreg	3.37491	10.1707	Yes		820	TSC22D3	Downreg	-1.5068	7.54737	No		472	MAPK8	NO	1.24635	8.48455			IL2RA
232	GRAMD1A	Upreg	3.37435	10.1068	Yes		1051	RIN1	Downreg	-1.50639	7.07477	No		3605	ARHGAP23	NO	1.24623	4.21926			GFPT2
1661	FOSL1	Upreg	3.36714	8.73544	Yes		1074	DLEU7	Downreg	-1.50595	7.0461	Yes		706	MTHFD2	NO	1.24572	7.81017			SLC16A6
1955	PDGFB	Upreg	3.36463	11.941	Yes		3766	NUDT16L2P	Downreg	-1.50505	4.10726	Yes		542	HIPK3	NO	1.2453	8.25695			PIM3
40	MAFF	Upreg	3.35581	9.82704	Yes		3451	GDPD1	Downreg	-1.50451	4.34136	Yes		2428	ABCB5	NO	1.24519	5.25804			ENSG00000289198
374	PDSS1	Upreg	3.35288	10.5214	Yes		460	KIAA0513	Downreg	-1.50251	8.53966	No		2470	NOTCH3	NO	1.24465	5.2107			PHLDB1
571	INSIG1	Upreg	3.34957	9.3944	Yes									1965	USP53	NO	1.24391	5.76002			RILPL2
1941	ENSG00000274508	Upreg	3.34236	5.84377	Yes									422	RBBP8	NO	1.24321	8.65858			TNFSF15
19	MARCHF3	Upreg	3.33598	9.72237	Yes									716	SLC16A1	NO	1.24208	7.75252			EHD1
113	SLC1A2	Upreg	3.33382	7.52382	Yes									4974	NFIX	NO	1.24199	3.22128			TANK
827	NAMPT	Upreg	3.33242	11.5879	Yes									2597	CLEC19A	NO	1.24009	5.07285			PALM2AKAP2
4019	ENSG00000253372	Upreg	3.32788	6.58445	Yes									4953	ENSG00000273196	NO	1.23933	3.24057			HIVEP2.DT
1190	BMP6	Upreg	3.32004	7.93877	Yes									5654	TBX21	NO	1.23708	2.75726			BIRC3
252	CSRP2	Upreg	3.31338	5.62054	Yes									320	RUFY3	NO	1.2369	9.04845			KBTBD8
108	ENSG00000293154	Upreg	3.31209	7.50085	Yes									3302	EPB41L5	NO	1.23669	4.46368			MSC
115	RHOF	Upreg	3.30583	9.06547	Yes									1332	ARRDC3	NO	1.23658	6.58631			HIVEP1
402	SPSB1	Upreg	3.30159	7.72846	Yes									1779	ENSG00000260267	NO	1.23623	5.9408			A4GALT
9	ENSG00000232702	Upreg	3.29814	5.86638	Yes									1626	FICD	NO	1.23463	6.13004			UXS1
174	HES4	Upreg	3.29337	8.24201	Yes									4533	RALGAPA1P1	NO	1.23345	3.52319			NFKB2
73	NEURL3	Upreg	3.28803	8.92739	Yes									1740	CREB5	NO	1.23309	5.99282			CXCR5
245	CHST2	Upreg	3.2858	7.60837	Yes									833	NFKBIE	NO	1.23206	7.53068			TICAM1
1858	ENSG00000217801	Upreg	3.27373	7.74428	Yes									476	C3orf38	NO	1.23186	8.47936			MOB3C
188	LINC02541	Upreg	3.2692	10.9404	Yes									1240	ELOA	NO	1.23106	6.74463			SOD2
837	AK4P1	Upreg	3.26754	4.73818	Yes									817	CRK	NO	1.23031	7.55759			ARL8B
18	GPR31	Upreg	3.26199	4.60972	Yes									2949	MICALL2	NO	1.22947	4.75455			CLEC4E
1336	LRRC32	Upreg	3.25909	6.85228	Yes									471	MARCKS	NO	1.22891	8.48516			RHOF
1613	TNFAIP8	Upreg	3.25682	11.3034	Yes									1079	URGCP	NO	1.22877	7.04061			C15orf48
653	AK4	Upreg	3.25489	8.23072	Yes									2670	C2orf76	NO	1.22831	5.00023			GPRC5A
2087	VSNL1	Upreg	3.2444	5.81007	Yes									497	CEP170	NO	1.22794	8.41275			SLAMF7
842	GATA2	Upreg	3.21972	3.67342	Yes									468	PNPLA8	NO	1.22759	8.49647			GBP2
314	EPOP	Upreg	3.21797	7.45461	Yes									2722	ADAM12	NO	1.22693	4.95505			ENSG00000222043
731	SLC30A4.AS1	Upreg	3.21178	8.13807	Yes									4191	TJP1	NO	1.22595	3.76501			ENSG00000265975
1844	IL36RN	Upreg	3.20572	6.06837	Yes									1248	CCDC117	NO	1.22574	6.73581			PI4K2B
548	BAMBI	Upreg	3.19668	8.88022	Yes									7768	CD70	NO	1.22316	1.53491			MSANTD3
352	SLC2A6	Upreg	3.19168	7.59143	Yes									384	CDC42SE1	NO	1.2228	8.81095			TBC1D10A
789	DUSP1	Upreg	3.18319	8.39049	Yes									401	COQ10B	NO	1.2223	8.73544			CATSPERB
721	CSF1	Upreg	3.17806	8.88798	Yes									3407	HELLS	NO	1.22212	4.37806			ETS2
46	TAMALIN	Upreg	3.17668	8.02522	Yes									3218	EBLN2	NO	1.22111	4.53511			ENSG00000289589
2965	ARL5B	Upreg	3.16828	9.31635	Yes									2250	SVIL	NO	1.21965	5.43985			KCNA3
3118	RAB33A	Upreg	3.16617	8.20101	Yes									702	MCL1	NO	1.21633	7.81959			IL15
1181	PPP1R15B	Upreg	3.15515	9.77493	Yes									4722	HOMER1	NO	1.21504	3.40091			CD274
27	PIM2	Upreg	3.15406	9.26821	Yes									3283	ZXDA	NO	1.2143	4.48062			PIM1
555	ENSG00000274029	Upreg	3.15136	7.72891	Yes									763	DNTTIP2	NO	1.21345	7.66665			TP53BP2
1905	EBI3	Upreg	3.14842	7.26787	Yes									7851	HOPX	NO	1.21333	1.49249			SLC25A37
4325	RAPGEF2	Upreg	3.14766	10.575	Yes									3446	PDE4DIPP2	NO	1.21287	4.34311			NEURL3
863	ENSG00000251393	Upreg	3.14759	5.96056	Yes									224	SCAF4	NO	1.21276	9.49149			ASTL
585	AP1S3	Upreg	3.13967	10.3653	Yes									1892	JUNB	NO	1.2125	5.8205			RNF145
1670	EID3	Upreg	3.13926	7.77734	Yes									3569	ZNRF3	NO	1.21246	4.24146			DCP1A
366	OSM	Upreg	3.12556	7.52199	Yes									1255	PLAGL1	NO	1.21071	6.71964			PTPN1
798	BIRC3	Upreg	3.1244	9.16466	Yes									631	SQOR	NO	1.20992	8.00403			CD40
504	DUSP4	Upreg	3.11718	7.96071	Yes									4343	AHRR	NO	1.20742	3.66283			ENSG00000218565
363	BCL11A	Upreg	3.11718	8.53024	Yes									1841	SLC16A1.AS1	NO	1.2057	5.87166			CSF1
621	PELI1	Upreg	3.10858	6.94129	Yes									6420	RIGI	NO	1.20396	2.2716			BAMBI
262	EMICERI	Upreg	3.10498	5.37239	Yes									490	TAOK3	NO	1.20388	8.43801			ENSG00000288818
567	ENSG00000250274	Upreg	3.09788	5.96385	Yes									3330	ENSG00000258944	NO	1.20351	4.44006			ANKLE2
179	ACSL1	Upreg	3.09234	11.0697	Yes									766	ZNF800	NO	1.20335	7.657			NFAT5
275	LINC01215	Upreg	3.09166	6.78785	Yes									1752	CRIM1	NO	1.20158	5.98148			RASSF8
730	MIR17HG	Upreg	3.07543	9.29654	Yes									645	MAP4K5	NO	1.20024	7.9554			ENSG00000289383
954	BCL2A1	Upreg	3.04767	8.16822	Yes									529	CAMSAP2	NO	1.20019	8.30677			THBS1
63	ENSG00000287623	Upreg	3.04268	7.47635	Yes									1934	JMJD6	NO	1.19987	5.78986			LITAF
1767	SLC5A3	Upreg	3.04076	7.07355	Yes									745	CSGALNACT2	NO	1.19935	7.71667			ETV3L
90	RGMA	Upreg	3.04072	2.57241	Yes									3114	ENSG00000256001	NO	1.19903	4.61212			ATP13A3
712	KDM6B	Upreg	3.03348	10.0425	Yes									915	EIF4ENIF1	NO	1.19732	7.3407			TLE1
838	CAMK1G	Upreg	3.03112	8.4233	Yes									3620	UST	NO	1.19698	4.20489			ENSG00000278948
296	SLC7A1	Upreg	3.01934	8.14143	Yes									1573	IL4R	NO	1.19659	6.20483			CD44.DT
641	P2RX7	Upreg	3.01195	9.82704	Yes									3328	PLPP1	NO	1.19577	4.4405			AFF4
462	GJA3	Upreg	3.00449	4.42347	Yes									1697	BRMS1L	NO	1.19323	6.04689			TUBB6
1128	WNT5A	Upreg	3.00338	10.0276	Yes									949	NFKBIB	NO	1.19193	7.27482			SERPINE1
2307	NCR3LG1	Upreg	2.99794	10.0425	Yes									794	TNFRSF10B	NO	1.191	7.60252			CSF2
1766	BCAR3	Upreg	2.9959	10.2415	Yes									1105	LYSMD4	NO	1.18852	6.9825			TMEM217
38	ITGA1	Upreg	2.98961	6.77647	Yes									1700	SERTAD1	NO	1.18814	6.04605			RIPK2.DT
1221	NFKB2	Upreg	2.9816	9.10295	Yes									1921	MAK16	NO	1.18695	5.80387			FNIP2
266	LINC00513	Upreg	2.97983	5.32188	Yes									3956	ENSG00000260360	NO	1.18691	3.94599			FOSL1
2981	CGN	Upreg	2.96545	5.3437	Yes									2291	CEP170B	NO	1.18653	5.3915			SLC11A2
576	GRAMD2B	Upreg	2.96364	9.96849	Yes									385	NAA30	NO	1.18342	8.79415			PLAUR
856	MYO1B	Upreg	2.96087	5.75007	Yes									2571	TREM1	NO	1.18324	5.1102			LIMS2
1056	PDGFA	Upreg	2.95444	7.63718	Yes									2285	TNFSF8	NO	1.1829	5.39514			UPP1
5940	LRP12	Upreg	2.95072	9.57221	Yes									1167	POLR1F	NO	1.18202	6.86803			ADORA2A
123	DENND4A	Upreg	2.94841	11.424	Yes									628	UBE2H	NO	1.17982	8.01228			MAMLD1
494	MMP2.AS1	Upreg	2.94273	5.68406	Yes									2478	BATF	NO	1.17686	5.20404			ST3GAL4
581	GBP1	Upreg	2.93711	11.3034	Yes									557	GMEB2	NO	1.17671	8.22399			FAM186B
2824	MAGI2.AS3	Upreg	2.93577	10.4593	Yes									2640	TAF4B	NO	1.17505	5.03483			DTX4
173	GPR183	Upreg	2.93406	7.679	Yes									562	IGSF8	NO	1.17413	8.2081			TBC1D9
3358	GPR156	Upreg	2.93167	5.97246	Yes									862	PLEKHF2	NO	1.17005	7.45665			PPP4R2
127	MAP3K8	Upreg	2.92683	11.1491	Yes									575	B3GNT5	NO	1.16993	8.1706			SPAG9
125	OLIG2	Upreg	2.9231	3.32379	Yes									361	ABI1	NO	1.16879	8.89814			MIR22HG
100	MAILR	Upreg	2.91839	7.14902	Yes									1112	PCGF5	NO	1.16578	6.9722			N4BP3
1229	B4GALT5	Upreg	2.91808	10.0705	Yes									1504	CLEC2D	NO	1.16561	6.31379			VIM.AS1
306	ENSG00000289050	Upreg	2.9142	5.76855	Yes									2179	CCNJ	NO	1.16411	5.52544			ABL2
3664	DOT1L	Upreg	2.9083	7.71834	Yes									807	IFNGR2	NO	1.16238	7.57645			NKX3.1
2366	HIVEP3	Upreg	2.90333	6.38148	Yes									4478	EMP2	NO	1.16103	3.57057			FERMT2
2339	C2orf92	Upreg	2.90297	7.91293	Yes									1900	SH3PXD2B	NO	1.16078	5.81592			CDK6
134	CD83	Upreg	2.90027	11.3034	Yes									894	MAFK	NO	1.15964	7.37346			ENSG00000230647
1971	PHLDA2	Upreg	2.87892	8.10784	Yes									3881	IL10RA	NO	1.15691	4.0042			ACVR2A
772	REL	Upreg	2.87641	10.3869	Yes									1023	ZBTB21	NO	1.15678	7.13135			ZNFX1
211	ENSG00000253227	Upreg	2.87245	6.16697	Yes									1929	RIPK1	NO	1.15391	5.79486			PSTPIP2
23	ENSG00000228477	Upreg	2.87129	7.60747	Yes									4936	CTU1	NO	1.15387	3.24966			GCKR
2032	SPHK1	Upreg	2.87128	7.96567	Yes									2795	ST3GAL6.AS1	NO	1.15306	4.8898			RUNX1
26	MAP2K3	Upreg	2.86971	9.71452	Yes									3936	SLC39A14	NO	1.15196	3.96075			BAALC
83	ITPR3	Upreg	2.86755	7.54743	Yes									2117	TRMT5	NO	1.15114	5.58851			PHF13
757	TCHH	Upreg	2.86567	8.54283	Yes									609	PANX1	NO	1.15082	8.05171			TCHH
1762	GALNT3	Upreg	2.86321	7.6015	Yes									544	SENP5	NO	1.14948	8.24801			CCL15
34	CSRNP1	Upreg	2.85498	7.53002	Yes									3813	FZD7	NO	1.1494	4.05599			SPRED2
4815	DNAJB5	Upreg	2.84958	9.50342	Yes									788	DNAJA1	NO	1.14878	7.61244			BCL11A
1019	TRIM36	Upreg	2.8469	10.2735	Yes									1039	SGTB	NO	1.14874	7.10152			SOCS3
120	MYC	Upreg	2.84595	8.15375	Yes									632	TENT4A	NO	1.14847	8.00143			TNIP2
1957	SERPINE1	Upreg	2.84467	8.77356	Yes									1025	FUT4	NO	1.14756	7.12621			NFKBID
743	ICAM4	Upreg	2.84241	6.77776	Yes									1928	SLC2A1	NO	1.1461	5.79666			BTG2
1467	BCL2	Upreg	2.83599	9.99346	Yes									723	MEX3C	NO	1.14577	7.73571			EREG
665	PIM1	Upreg	2.8353	8.96037	Yes									687	HAPSTR1	NO	1.14445	7.84299			TUBB2A
25	NFKBIZ	Upreg	2.83209	8.19317	Yes									2404	ATAD3B	NO	1.1438	5.2887			RIOX1
3915	ENSG00000266378	Upreg	2.82838	6.01863	Yes									2518	SASH1	NO	1.14356	5.16948			LINC.PINT
597	LY6K	Upreg	2.82675	7.02151	Yes									1197	GABPB1	NO	1.14275	6.82904			OSGIN1
87	ENSG00000260196	Upreg	2.81355	10.3298	Yes									976	RPGR	NO	1.14111	7.22803			ZNF697
1607	TNFRSF18	Upreg	2.81189	9.33527	Yes									3669	IL1R1	NO	1.14102	4.17301			LRCH1
791	MIR3142HG	Upreg	2.81154	9.57163	Yes									2167	ARID5B	NO	1.14001	5.53342			PHLPP2
640	TNFAIP3	Upreg	2.80307	6.54393	Yes									959	LRRC42	NO	1.13876	7.26035			IL6R
189	THAP2	Upreg	2.79599	6.95964	Yes									5034	ENSG00000285796	NO	1.13797	3.17608			CAMK1G
819	RNF19B	Upreg	2.78208	9.887	Yes									2275	FOXO1	NO	1.13703	5.41038			MAP1LC3A
457	OSGIN1	Upreg	2.77724	8.44536	Yes									1158	PML	NO	1.13603	6.88044			GCLM
795	PXYLP1	Upreg	2.77242	7.33909	Yes									2687	CHST15	NO	1.13586	4.98091			ZBTB43
2786	RPL17P28	Upreg	2.76534	5.29743	Yes									1140	B3GNT2	NO	1.13546	6.9172			DUSP1
834	SESN3	Upreg	2.75822	9.34057	Yes									908	MASTL	NO	1.13534	7.34611			STARD8
222	CASZ1	Upreg	2.75618	9.95571	Yes									3011	LONRF3	NO	1.13453	4.69759			TCF7L2
96	RND1	Upreg	2.75564	6.24653	Yes									779	VIM	NO	1.13287	7.62454			IL27
578	TPBG	Upreg	2.75187	4.96635	Yes									1306	ITGB3	NO	1.13145	6.63043			BTBD19
390	UBTD2	Upreg	2.74698	10.191	Yes									1843	HSPA13	NO	1.13139	5.86697			PBX4
1227	IRF1	Upreg	2.73916	9.54383	Yes									599	PSPC1	NO	1.13123	8.10383			ENSG00000272986
132	IFIT2	Upreg	2.73543	3.90134	Yes									9210	DPYSL4	NO	1.13108	0.887456			NR4A3
346	ENSG00000291156	Upreg	2.73465	6.81266	Yes									739	ZNF140	NO	1.13019	7.72592			CXCL10
570	SOD2	Upreg	2.73009	9.09534	Yes									933	MYO10	NO	1.12923	7.31093			BANP
1722	ARC	Upreg	2.72526	5.32987	Yes									6387	PIH1D2	NO	1.12868	2.2956			CXCL2
1086	TNIP1	Upreg	2.72303	9.86521	Yes									3986	BCL6	NO	1.12677	3.92305			CXCL3
4239	ETV3	Upreg	2.71748	10.5317	Yes									2525	NOC3L	NO	1.12666	5.16135			F3
92	SNHG15	Upreg	2.70628	10.4905	Yes									1908	BID	NO	1.12648	5.80912			CLCF1
260	CNKSR3	Upreg	2.69644	6.98871	Yes									3539	MGAM	NO	1.12574	4.2628			GJB2
213	ZFX	Upreg	2.69334	8.06556	Yes									885	ZFYVE16	NO	1.1238	7.40265			DUSP8
1361	AREG	Upreg	2.69233	4.70942	Yes									752	EIF4E	NO	1.12279	7.7027			HES4
1116	SIK1	Upreg	2.69228	6.57307	Yes									2437	HELZ2	NO	1.12062	5.2506			BEND3
158	TM4SF1	Upreg	2.68563	5.01223	Yes									1557	GTF2A1	NO	1.1201	6.23061			SLC43A3
483	OLFM2	Upreg	2.67744	5.13617	Yes									479	ZBTB38	NO	1.11928	8.46135			ADM
917	ADM	Upreg	2.67728	8.23184	Yes									3700	ZNF674.AS1	NO	1.11746	4.15643			AK4
2390	ENSG00000279133	Upreg	2.67039	7.45675	Yes									464	DVL3	NO	1.11681	8.52752			CDKN2B
258	NEPRO.AS1	Upreg	2.66171	5.5408	Yes									625	TSC22D2	NO	1.11656	8.01523			ESPL1
145	PSTPIP2	Upreg	2.65907	8.57323	Yes									6005	ENSG00000267197	NO	1.11618	2.53119			IL7R
1543	AMZ1	Upreg	2.6587	9.86529	Yes									5950	SLC37A3	NO	1.1158	2.56533			SAV1
2704	CYP27B1	Upreg	2.65782	7.08808	Yes									1071	ZNF267	NO	1.1139	7.05168			RAB33A
102	ENSG00000275993	Upreg	2.65337	6.91137	Yes									3261	RHOBTB3	NO	1.11327	4.5008			SLCO4A1
215	FAM83G	Upreg	2.65218	7.72592	Yes									1199	TXNRD1	NO	1.10783	6.82267			GEM
4013	GP1BA	Upreg	2.64938	6.74453	Yes									450	RIMKLB	NO	1.10753	8.57071			NFKBIZ
1203	CBARP	Upreg	2.64813	4.85368	Yes									4364	CYLD.AS1	NO	1.10637	3.64462			LUCAT1
310	ENSG00000260997	Upreg	2.63696	10.4974	Yes									639	EDEM1	NO	1.10471	7.96879			TLR2
2359	FRMD6	Upreg	2.63104	6.61388	Yes									2765	ZBTB42	NO	1.10419	4.91642			GPR84
165	ADA	Upreg	2.62977	11.1491	Yes									3734	DDX43	NO	1.10324	4.13341			BCL2A1
69	NANOS1	Upreg	2.62562	5.24714	Yes									1165	ZBTB17	NO	1.10277	6.87201			MYC
77	CD69	Upreg	2.61417	3.81169	Yes									958	NDE1	NO	1.10269	7.26035			SLC7A1
1100	KCNA3	Upreg	2.61059	9.00063	Yes									3832	CDKN2A	NO	1.10106	4.03262			SLC30A4.AS1
603	ENSG00000290041	Upreg	2.60571	5.90943	Yes									799	C1orf122	NO	1.10075	7.58976			ZNRF1
3001	FAM124A	Upreg	2.60556	7.76996	Yes									5112	LNCAROD	NO	1.10067	3.1217			PFKFB3
1341	ETS2	Upreg	2.60274	9.00563	Yes									2298	TGIF1	NO	1.09889	5.38116			CASP5
2659	BTG1	Upreg	2.60152	10.4407	Yes									1265	SELENOI	NO	1.09809	6.70365			PMEPA1
6408	KMO	Upreg	2.6013	9.78316	Yes									1516	SIK3	NO	1.09718	6.29707			ATF3
3756	SLC35F2	Upreg	2.59994	6.60825	Yes									4978	ZNF749	NO	1.09631	3.21742			PHLDA2
2545	IL1RN	Upreg	2.5964	7.02722	Yes									1872	DUSP10	NO	1.09601	5.83482			MTCO1P4
554	RNF144B	Upreg	2.59172	7.49007	Yes									1084	SLC35F5	NO	1.096	7.02307			ZFX
861	TLCD3A	Upreg	2.59133	8.03653	Yes									675	SEPTIN11	NO	1.09586	7.87625			BCOR
2164	ACHE	Upreg	2.58603	5.31984	Yes									1419	ATF7IP2	NO	1.09466	6.45142			SIAH2
448	MIR222HG	Upreg	2.58503	7.36164	Yes									1709	TASOR2	NO	1.09042	6.02962			MCOLN2
164	NBN	Upreg	2.57917	10.9281	Yes									1602	ZXDB	NO	1.08937	6.17088			RRAD
1044	CDKN2B	Upreg	2.5752	8.22718	Yes									1188	APOO	NO	1.08897	6.842			TLCD3A
1145	SHISAL1	Upreg	2.57298	4.62033	Yes									433	ARL4A	NO	1.08878	8.62832			TAMALIN
738	ENSG00000256894	Upreg	2.5727	5.12397	Yes									3196	MRPS6	NO	1.08819	4.5456			PSD3
1242	CLEC4D	Upreg	2.57176	6.44072	Yes									922	NETO2	NO	1.08731	7.32979			KITLG
2831	RUNX2	Upreg	2.57067	7.35832	Yes									1220	RP2	NO	1.08481	6.78819			IL10
75	PTGES3P1	Upreg	2.56789	7.3353	Yes									4651	HLA.K	NO	1.08373	3.44828			CXCL5
1316	NR4A1	Upreg	2.56658	6.25044	Yes									1161	TIAM1	NO	1.08354	6.87808			SPHK1
37	EZH2	Upreg	2.56501	10.9795	Yes									4492	MYBPH	NO	1.08331	3.5616			DUSP4
2441	AQP3	Upreg	2.56313	3.98778	Yes									4794	ANKRD37	NO	1.08179	3.34494			ENSG00000276649
2436	LNCRNA.IUR	Upreg	2.56165	4.58925	Yes									6120	ENSG00000273174	NO	1.08153	2.4692			CFAP46
4136	EHF	Upreg	2.56157	6.87808	Yes									4742	CRNDE	NO	1.08079	3.38921			TRMT61A
341	GBP2	Upreg	2.55807	9.04495	Yes									2244	NMRAL2P	NO	1.08071	5.44396			TMEM88
1803	CD40	Upreg	2.55746	8.89815	Yes									4631	TMEM44	NO	1.07872	3.45811			OXTR
714	HDAC9	Upreg	2.55257	7.81679	Yes									4141	SNHG26	NO	1.07772	3.80799			DLL4
338	MSANTD3	Upreg	2.55246	9.02793	Yes									825	CRY1	NO	1.07756	7.53816			BMP6
84	ZP3	Upreg	2.54963	6.07086	Yes									2371	NCF1	NO	1.07749	5.31889			MITA1
177	LINC02970	Upreg	2.52204	6.15378	Yes									6907	CITED4	NO	1.07711	1.99153			ECE1
1320	PLK3	Upreg	2.51547	9.39145	Yes									6094	RABAC1	NO	1.07622	2.48102			NCS1
1083	STON2	Upreg	2.51407	6.62527	Yes									1021	ST3GAL1	NO	1.07465	7.14285			C2orf92
850	AQP9	Upreg	2.51272	6.91638	Yes									4985	AMOTL1	NO	1.0739	3.21162			UBE2J1
613	IL18	Upreg	2.50319	10.4316	Yes									643	NAA50	NO	1.07205	7.95846			TSPAN33
2368	LINC.PINT	Upreg	2.49927	8.44654	Yes									525	PSEN1	NO	1.07083	8.32389			NFKBIA
898	ENSG00000290999	Upreg	2.49735	5.69985	Yes									1110	RNF2	NO	1.07083	6.97617			SPRED1
47	PIM3	Upreg	2.49277	9.22928	Yes									806	CYP1B1	NO	1.07025	7.57645			PCDH9
1405	ZNF697	Upreg	2.48901	8.4452	Yes									1292	SLC38A2	NO	1.0695	6.65218			DTX2
556	TP53INP2	Upreg	2.48689	10.5214	Yes									1230	ZNF598	NO	1.06949	6.77571			BCORL1
3101	SRC	Upreg	2.48504	9.57562	Yes									317	FNBP4	NO	1.06913	9.05579			HDAC9
2557	ENSG00000258875	Upreg	2.47198	6.51193	Yes									943	ELL	NO	1.06846	7.2842			EID3
1435	ENSG00000278869	Upreg	2.4696	5.58029	Yes									4828	ENTHD1	NO	1.06825	3.31501			FAM124A
902	OASL	Upreg	2.4685	5.9813	Yes									1444	ITPRIPL2	NO	1.06793	6.42388			BAIAP2L1
920	HIVEP1	Upreg	2.46499	9.14781	Yes									888	CLDND1	NO	1.06674	7.3956			ENSG00000217801
1540	ENSG00000289015	Upreg	2.46179	6.44236	Yes									3366	PVT1	NO	1.06674	4.4141			PIK3R5.DT
44	NIBAN1	Upreg	2.45945	9.95942	Yes									2319	CCL22	NO	1.06582	5.36143			ENSG00000274029
3903	ENSG00000253123	Upreg	2.45817	9.86819	Yes									4429	CDK1	NO	1.06549	3.59837			SPSB1
3147	PLCB4	Upreg	2.45796	4.54444	Yes									1409	NECTIN2	NO	1.06517	6.4674			FAM83G
1160	Y_RNA	Upreg	2.45724	5.4538	Yes									1567	ZBTB7A	NO	1.06444	6.21236			ENSG00000290013
325	ZC3H12C	Upreg	2.45304	9.36469	Yes									620	CLINT1	NO	1.06357	8.02535			PTGER2
360	STX1A	Upreg	2.4482	6.75898	Yes									1389	HMGCR	NO	1.06281	6.49455			DOT1L
704	CCRL2	Upreg	2.44699	9.29257	Yes									849	ABCA1	NO	1.06252	7.49051			SLC41A2
330	PMEPA1	Upreg	2.44386	8.11782	Yes									666	SUSD6	NO	1.06162	7.90415			ADPGK.AS1
1669	SHF	Upreg	2.44301	6.55837	Yes									1344	C1orf198	NO	1.05911	6.56452			PPP1R10
1615	ABL2	Upreg	2.43869	8.64044	Yes									828	PIP5K1A	NO	1.05876	7.53405			UBE2FP1
247	C15orf48	Upreg	2.42474	9.06305	Yes									762	LRRC8B	NO	1.05858	7.6669			GPR183
1308	STUM	Upreg	2.41955	4.62521	Yes									1702	BRCA2	NO	1.05838	6.04257			FOXF1
1141	STX11	Upreg	2.41845	9.96673	Yes									2261	RNF24	NO	1.05574	5.42988			SRGAP1
3961	KCNN4	Upreg	2.41782	6.60933	Yes									634	RLF	NO	1.05472	7.99148			PTGIR
85	TCF7L2	Upreg	2.40853	8.38128	Yes									2171	LONRF1	NO	1.05451	5.53192			SNAI1
482	TNFRSF12A	Upreg	2.39902	6.02193	Yes									999	UGCG	NO	1.05367	7.17671			PDGFA
3652	SPRED2	Upreg	2.3981	8.53589	Yes									1037	ATP2C1	NO	1.05193	7.10703			DNAJB4
2012	SLC41A2	Upreg	2.39681	7.71834	Yes									1005	CYTH3	NO	1.05157	7.16781			CEBPB
280	MICALL1	Upreg	2.39666	10.0425	Yes									6583	PCDHGC3	NO	1.051	2.16671			UST.AS2
484	IL19	Upreg	2.39267	3.99433	Yes									705	BCL7B	NO	1.05074	7.81324			CHST2
71	LAMA5	Upreg	2.39006	6.31686	Yes									8148	LINC00623	NO	1.05046	1.34949			ZNF277
207	XBP1	Upreg	2.3886	9.39145	Yes									5875	LAMA2	NO	1.04929	2.60722			ENSG00000228477
1378	TNRC18P1	Upreg	2.38509	5.73394	Yes									659	GMEB1	NO	1.04873	7.92198			TSLP
2123	ENSG00000276649	Upreg	2.38191	7.95996	Yes									3649	ZNF280C	NO	1.04841	4.186			GALNT3
1753	PNPLA1	Upreg	2.37946	5.56447	Yes									1468	SMOX	NO	1.04803	6.38128			SLC2A6
299	ESPL1	Upreg	2.37537	8.21344	Yes									5841	CISH	NO	1.04665	2.63187			SLC7A5
1431	BMT2	Upreg	2.36496	10.795	Yes									1376	ZNRF2	NO	1.04401	6.51703			RELB
140	SLC16A6	Upreg	2.36143	9.24257	Yes									753	SMURF1	NO	1.04377	7.7027			MACIR
161	CEBPB	Upreg	2.35659	7.62177	Yes									2442	STARD5	NO	1.04355	5.24333			FGFRL1
3203	ENSG00000188897	Upreg	2.35539	6.33675	Yes									1213	CHIC2	NO	1.04348	6.79197			ZBTB46
2236	ENSG00000253557	Upreg	2.35143	3.94841	Yes									1330	GTF2E1	NO	1.04265	6.58707			SMG9
255	RND3	Upreg	2.35007	9.84845	Yes									746	ITGAV	NO	1.04246	7.71108			ITPR3
1233	UBE2FP1	Upreg	2.34927	7.68103	Yes									1372	MIER3	NO	1.04182	6.51874			SYNPO2
272	ATF3	Upreg	2.34546	8.11622	Yes									4531	NBL1	NO	1.03892	3.52404			GIRGL
592	IL10	Upreg	2.34291	8.01884	Yes									4443	IL10RB.DT	NO	1.03804	3.58578			UNC13A
1347	LRIG1	Upreg	2.33548	7.05373	Yes									551	MAP4K4	NO	1.03784	8.23357			CSRNP1
431	AMPD3	Upreg	2.33269	9.59369	Yes									601	CYLD	NO	1.03762	8.09541			LCP2
315	SLC25A37	Upreg	2.33106	8.93415	Yes									6269	ENSG00000259712	NO	1.03745	2.36369			SLC1A2
3097	ENSG00000289365	Upreg	2.32876	5.78181	Yes									2211	SNHG16	NO	1.03659	5.49315			OSM
137	LINC01588	Upreg	2.3241	7.20856	Yes									654	RHEB	NO	1.0365	7.93164			ENSG00000293154
1318	FNDC3B	Upreg	2.3107	10.9423	Yes									997	MRGBP	NO	1.03614	7.18664			LINC00641
507	GCLM	Upreg	2.30734	8.41199	Yes									671	KRAS	NO	1.03581	7.89108			RNF144B
4810	SYNJ2	Upreg	2.3002	9.40787	Yes									1211	APOL2	NO	1.0355	6.79659			SRSF12
1714	TMCC2	Upreg	2.29959	4.82763	Yes									2320	RRP1	NO	1.03446	5.36143			ENSG00000287623
461	EIF1B	Upreg	2.29503	10.3253	Yes									1645	ITPKC	NO	1.03441	6.10362			ENSG00000279133
4664	FOSL2	Upreg	2.29125	10.1791	Yes									1033	LIMK2	NO	1.03421	7.11369			EPOP
744	ISG20	Upreg	2.29015	5.0381	Yes									1754	GEMIN4	NO	1.03384	5.98089			PSMA6
121	STK17A	Upreg	2.28454	11.2021	Yes									1096	CNOT4	NO	1.03295	6.99814			IL12B
3895	RYBP	Upreg	2.28276	10.4593	Yes									560	KPNA4	NO	1.03248	8.21344			MYB
1503	FJX1	Upreg	2.27682	9.90664	Yes									655	ETF1	NO	1.02971	7.9246			PLEKHM3
246	ENSG00000269906	Upreg	2.27573	7.17646	Yes									1093	AIFM2	NO	1.02858	7.00652			ENSG00000288919
1989	CXCL9	Upreg	2.27523	4.24439	Yes									1509	MAP3K5	NO	1.02799	6.30805			MIR222HG
642	FSD1L	Upreg	2.27182	10.4714	Yes									2176	FAM210A	NO	1.02735	5.52733			ENSG00000277117
2142	FZD4	Upreg	2.26753	5.5203	Yes									2388	NCF1C	NO	1.02617	5.30055			RUNX2
558	TNFAIP2	Upreg	2.25919	10.6642	Yes									1334	C16orf87	NO	1.02521	6.58586			SLC7A11
57	PID1	Upreg	2.25242	7.0547	Yes									1196	RNF19A	NO	1.02483	6.82904			PXYLP1
279	NFKBID	Upreg	2.24894	8.49647	Yes									2243	TAF1A	NO	1.02401	5.44425			PTGES3P1
784	DNAJB4	Upreg	2.2417	7.62454	Yes									3367	ITGA6	NO	1.02401	4.41342			GPR153
1494	ENSG00000251194	Upreg	2.24057	5.3022	Yes									3146	RETREG1	NO	1.02394	4.5914			MTF1
3950	LINC01050	Upreg	2.23501	6.17117	Yes									814	PIK3AP1	NO	1.02349	7.56177			MARCKSL1
168	SLC7A11	Upreg	2.22879	7.35259	Yes									6520	ENSG00000273314	NO	1.02238	2.21655			IDO1
756	DENND5A	Upreg	2.21202	10.4905	Yes									2469	PLXNA1	NO	1.02179	5.21432			PHLPP1
594	NFKBIA	Upreg	2.21154	7.85339	Yes									1426	KLF6	NO	1.0214	6.44333			CA13
624	OVOL1	Upreg	2.20533	5.28891	Yes									1475	RAPH1	NO	1.01737	6.36139			ENSG00000274215
1069	CYTOR	Upreg	2.20123	6.06111	Yes									1640	MRAS	NO	1.01636	6.11177			ENSG00000289445
204	NCS1	Upreg	2.2008	7.91423	Yes									1390	TGIF2	NO	1.01592	6.49324			EBI3
350	BAZ1A	Upreg	2.19923	9.90035	Yes									1241	ZBTB41	NO	1.01534	6.74453			CXCL11
1936	OTUD4	Upreg	2.19726	9.7427	Yes									736	SEC24A	NO	1.01418	7.72592			C3orf52
989	CXCL5	Upreg	2.18775	7.98615	Yes									520	BRD1	NO	1.01353	8.33663			SLC39A8
45	PTPN1	Upreg	2.18741	8.90333	Yes									4956	LINC00877	NO	1.01319	3.239			LINC03040
499	PLAUR	Upreg	2.18588	8.71627	Yes									2947	ITPRIP	NO	1.01303	4.75456			LEISA1
241	DNAJC6	Upreg	2.1791	6.13815	Yes									811	IPPK	NO	1.01062	7.57149			FCAMR
2855	IL6R.AS1	Upreg	2.17647	6.39071	Yes									786	ZBTB34	NO	1.01004	7.61782			LINC01588
93	LGALSL	Upreg	2.17546	6.03932	Yes									5316	TRIM2	NO	1.01002	2.98811			FSCN1
104	PPP1R10	Upreg	2.17365	7.70566	Yes									890	FHIP1B	NO	1.00908	7.38865			ENSG00000269906
2636	SINHCAF	Upreg	2.16907	9.87847	Yes									1911	PFKP	NO	1.00855	5.80574			MREG
31	DMWD	Upreg	2.16774	5.25851	Yes									3661	SQLE	NO	1.00721	4.17925			KIF21B
82	SLAMF7	Upreg	2.16339	9.04495	Yes									6928	ENSG00000256034	NO	1.00697	1.97883			MAILR
152	CT75	Upreg	2.15942	6.72139	Yes									1115	PRXL2C	NO	1.00679	6.95964			DPYSL3
1002	ENSG00000274642	Upreg	2.15855	5.90743	Yes									3723	JADE3	NO	1.00673	4.14018			ENSG00000269826
3566	BEND3	Upreg	2.15832	8.23799	Yes									4164	PRDM11	NO	1.00619	3.78821			CYP27B1
81	GPR84	Upreg	2.14796	8.1706	Yes									860	UBE2Z	NO	1.00537	7.46391			SLC5A3
3183	TLE1	Upreg	2.14601	8.82628	Yes									932	AEBP2	NO	1.00354	7.31093			ENSG00000277895
2185	ENSG00000278948	Upreg	2.14473	8.82287	Yes									846	LATS2	NO	1.00343	7.49306			PID1
60	CSRNP2	Upreg	2.13988	10.2113	Yes									914	PSMD11	NO	1.00325	7.3407			LRIG1
4102	NFAT5	Upreg	2.13811	8.86184	Yes									4944	CBLL1.AS1	NO	1.00257	3.2452			TNFRSF10A
1068	RAP2C	Upreg	2.13585	10.1455	Yes									1278	DAXX	NO	1.00249	6.67344			IL1RN
469	PKIG	Upreg	2.13427	5.87525	Yes									826	P2RX4	NO	1.00249	7.53451			LY6K
780	DPYSL3	Upreg	2.13345	7.12992	Yes									1259	ST3GAL6	NO	1.00242	6.71209			USP13
2385	KBTBD8	Upreg	2.133	9.16017	Yes									2048	TMEM26	NO	1.0018	5.66894			SGMS2
1601	MCOLN2	Upreg	2.12928	8.05296	Yes									783	SRSF2	NO	1.00084	7.62177			CNKSR3
903	CA13	Upreg	2.1253	7.29336	Yes									668	CHMP4B	NO	1.00008	7.89844			ITGA5
619	ZBTB46	Upreg	2.12501	7.55976	Yes									1275	GNG5	NO	0.999676	6.68554			THAP2
3357	ENSG00000284930	Upreg	2.12238	4.21834	Yes									1060	E2F6	NO	0.999293	7.06941			OTUD7B
76	HIC1	Upreg	2.12082	4.99838	Yes									882	AZIN1	NO	0.999244	7.40628			PELI1
680	SRGAP1	Upreg	2.12048	7.67689	Yes									4553	ACTR3.AS1	NO	0.99904	3.51167			AQP9
2403	ENSG00000279801	Upreg	2.1188	6.01267	Yes									3311	RASSF8.AS1	NO	0.998294	4.45587			ENSG00000275993
1683	KHDRBS3	Upreg	2.11694	5.84994	Yes									688	DCUN1D1	NO	0.997138	7.83854			LINC00158
664	BTG3	Upreg	2.11234	10.0705	Yes									5666	CAVIN1	NO	0.995005	2.75109			LINC01093
229	BCOR	Upreg	2.11085	8.0637	Yes									5609	PPP1R14C	NO	0.993734	2.79436			EHF
154	LBH	Upreg	2.10681	6.66237	Yes									1015	TMEM106A	NO	0.992885	7.15013			CDC42EP4
186	DGKH	Upreg	2.10523	9.52342	Yes									700	AGFG1	NO	0.990755	7.82208			SPAG1
638	MAS1	Upreg	2.10087	2.84807	Yes									5028	ENSG00000280434	NO	0.990619	3.17792			LRRC32
359	PNRC1	Upreg	2.10003	9.57221	Yes									4822	RABGEF1	NO	0.990529	3.31804			KCNQ1OT1
407	GRHL1	Upreg	2.0983	6.04705	Yes									1295	CEMIP2	NO	0.990108	6.64809			ENSG00000217825
1621	CFLAR	Upreg	2.09827	9.44734	Yes									2107	RAB30.DT	NO	0.98946	5.60452			ENSG00000255605
1460	IL15	Upreg	2.09718	8.97199	Yes									3385	TRAF2	NO	0.989459	4.39769			ENSG00000291156
1703	RASSF5	Upreg	2.09695	9.86648	Yes									2696	PNP	NO	0.989219	4.9749			LINC01215
750	MB21D2	Upreg	2.09384	9.99712	Yes									867	RNF11	NO	0.988753	7.44418			ENSG00000228923
160	ENSG00000279138	Upreg	2.09116	5.30441	Yes									2495	ZNF200	NO	0.98852	5.18543			ICAM4
3615	B4GALT1	Upreg	2.09059	9.4226	Yes									6364	ARL4D	NO	0.988414	2.30874			ITGA1
2427	ANKLE2	Upreg	2.0899	8.86817	Yes									699	EMP3	NO	0.988102	7.82242			STX1A
324	BANP	Upreg	2.0894	8.27478	Yes									1524	LHFPL2	NO	0.987679	6.2806			GP1BA
1254	TEX30	Upreg	2.07464	10.0737	Yes									2527	ENSG00000270504	NO	0.986906	5.15846			MT2A
1806	HAPLN3	Upreg	2.07432	3.97629	Yes									1210	AHR	NO	0.986565	6.79701			MIR9.1HG
549	SLC25A48	Upreg	2.06808	6.04638	Yes									970	MOB2	NO	0.984994	7.24541			CT75
574	AMMECR1L	Upreg	2.06582	10.8373	Yes									2972	IER5	NO	0.984467	4.73265			JCAD
379	FAM107B	Upreg	2.06484	9.66017	Yes									935	NUP98	NO	0.983258	7.29681			LBH
380	ENSG00000289465	Upreg	2.05727	6.1829	Yes									1857	SLC25A28	NO	0.982343	5.84377			BCL7A
101	ICOSLG	Upreg	2.04834	6.03601	Yes									1698	ACSL3	NO	0.979767	6.04638			NEU4
370	BTG2	Upreg	2.0473	8.48828	Yes									2279	SNAPC1	NO	0.9786	5.40639			ENSG00000228079
112	ENSG00000288999	Upreg	2.04551	5.65726	Yes									1103	PDE8A	NO	0.977082	6.9825			STON2
1836	BTBD19	Upreg	2.04246	8.3541	Yes									5762	SOCS2	NO	0.976593	2.69125			LINC02015
1024	RASSF8	Upreg	2.04241	8.86184	Yes									2332	CMPK2	NO	0.976512	5.34549			FRMD6
297	MAP1LC3A	Upreg	2.04014	8.42108	Yes									6900	ENSG00000241886	NO	0.975898	1.99406			ENSG00000277969
608	OGFRL1	Upreg	2.03803	9.78316	Yes									7411	CALHM6	NO	0.975166	1.72154			KCNN4
941	FLT1	Upreg	2.03432	5.20739	Yes									3238	AKR1C3	NO	0.975107	4.51897			SLC35F2
815	TEX14	Upreg	2.0338	3.42737	Yes									5218	BCL3	NO	0.971754	3.04997			ENSG00000253372
3606	CCNE2	Upreg	2.03315	4.54218	Yes									1271	STARD4	NO	0.969397	6.6938			SIK1
2674	COL5A3	Upreg	2.02409	4.64735	Yes									552	SBDS	NO	0.969272	8.23357			SHF
760	ARRDC4	Upreg	2.01817	9.49269	Yes									6067	RHBDF1	NO	0.969079	2.50026			HS3ST3A1
1727	STRN3	Upreg	2.01374	10.8373	Yes									9517	LINC01629	NO	0.968752	0.777401			RAB7B
2911	SAMD14	Upreg	2.01299	4.45034	Yes									1533	GNG2	NO	0.968191	6.26772			TNFAIP3
1852	CYP4F3	Upreg	2.01251	3.21792	Yes									2058	FEM1C	NO	0.967774	5.66313			ENSG00000258875
119	NUP153.AS1	Upreg	2.01195	5.94867	Yes									2270	KDM7A	NO	0.966918	5.41391			ENSG00000285756
605	KIF21A	Upreg	2.01187	4.65466	Yes									1430	RRAGC	NO	0.966077	6.44236			TRGV5P
1283	ENSG00000215861	Upreg	2.0113	5.12851	Yes									1380	TVP23B	NO	0.965567	6.51016			GLIS3
219	ENSG00000277117	Upreg	2.00568	7.36087	Yes									1807	GTPBP1	NO	0.965439	5.90658			ENSG00000289015
5530	CHML	Upreg	2.00439	9.69078	Yes									1511	WARS2	NO	0.96528	6.30532			CLEC4D
210	DTX2	Upreg	2.00033	7.82493	Yes									487	IRAK3	NO	0.964783	8.43824			PPRC1
1696	STARD8	Upreg	1.99242	8.39003	Yes									656	PDHX	NO	0.964152	7.92444			TFPI2
233	PVR	Upreg	1.99116	9.37916	Yes									3169	MMP7	NO	0.963501	4.5712			IL6R.AS1
342	PLEK	Upreg	1.99078	9.79596	Yes									617	OXSR1	NO	0.962205	8.02986			HIVEP3
163	PPP3CC	Upreg	1.99053	10.0425	Yes									6177	PDLIM1	NO	0.959488	2.42488			CAMK2A
131	ZNF462	Upreg	1.98632	6.02466	Yes									584	SETD5	NO	0.95924	8.13807			ENSG00000273124
2382	RGPD2	Upreg	1.98579	5.3847	Yes									2461	KANK2	NO	0.958642	5.22367			MACC1
238	KLF7.IT1	Upreg	1.98234	5.85146	Yes									952	SMS	NO	0.958267	7.26798			ENSG00000188897
369	PROK2	Upreg	1.98215	5.16769	Yes									4114	TGFA	NO	0.957441	3.82759			ENSG00000289009
533	MED13	Upreg	1.98165	10.795	Yes									610	CANT1	NO	0.956885	8.05171			LAMA5
116	IL6R	Upreg	1.98092	8.424	Yes									1266	TUBA1C	NO	0.955957	6.70357			NR4A1
3918	ENSG00000269951	Upreg	1.98086	5.19953	Yes									4926	TPD52	NO	0.955781	3.25419			RND1
3554	ZNRF1	Upreg	1.98005	8.13677	Yes									2240	AATK	NO	0.955086	5.44897			DDIT4
4908	KIF1B	Upreg	1.979	9.29558	Yes									4147	RAB3IP	NO	0.954769	3.79982			LINC01283
1699	PINLYP	Upreg	1.97747	5.16398	Yes									1437	PRKCD	NO	0.954592	6.43955			TWNK
51	GPR153	Upreg	1.97433	7.32979	Yes									2934	FAIM	NO	0.954041	4.76096			NEDD9
198	RPL7P18	Upreg	1.9733	5.80912	Yes									2739	PKNOX1	NO	0.953876	4.94577			ENSG00000289465
2606	TICAM1	Upreg	1.97232	9.099	Yes									1964	HNRNPAB	NO	0.953836	5.76111			PPIF
1591	PPP4R2	Upreg	1.96864	8.65011	Yes									749	MORC3	NO	0.953611	7.70566			AKR1C1
1705	GNAI1	Upreg	1.95948	6.01234	Yes									1786	KEAP1	NO	0.952525	5.9336			LINC01050
470	ENSG00000289009	Upreg	1.95907	6.32298	Yes									5088	PDK1.AS1	NO	0.952275	3.13902			ENSG00000253227
2060	CLEC4E	Upreg	1.9574	9.07357	Yes									1594	NUP58	NO	0.951775	6.18127			LINC02970
515	ARMC5	Upreg	1.95727	9.53683	Yes									1956	PPA1	NO	0.951362	5.76855			DNAJC6
371	TNIP2	Upreg	1.95547	8.51528	Yes									6697	ENSG00000289039	NO	0.951281	2.10707			PRR5
496	PFKFB3	Upreg	1.94764	8.13394	Yes									1517	ADGRE2	NO	0.9494	6.29624			ITPKB
178	PDLIM4	Upreg	1.94662	4.058	Yes									3073	WASL.DT	NO	0.949291	4.64735			HECW2
2473	RIPK2	Upreg	1.9452	10.2556	Yes									1249	ELOVL5	NO	0.948304	6.73198			NTN1
4685	RFTN1	Upreg	1.94398	10.0705	Yes									1137	MCTP1	NO	0.948035	6.92157			RN7SL124P
3208	TP53BP2	Upreg	1.94051	8.94988	Yes									1574	SELENOK	NO	0.947391	6.20241			CCL8
1878	SGMS2	Upreg	1.93916	7.01259	Yes									2210	RHOB	NO	0.947119	5.49424			SH3BP5
3072	DNAJB6	Upreg	1.93832	10.1541	Yes									3200	C17orf58	NO	0.946978	4.54524			ZP3
3597	BATF3	Upreg	1.93693	5.29149	Yes									6912	KRT8P46	NO	0.946905	1.99039			IL36RN
223	PTGER2	Upreg	1.93613	7.71865	Yes									2519	ST18	NO	0.945075	5.16867			CYTOR
3835	TOB2	Upreg	1.93288	9.95571	Yes									2966	CAMSAP1	NO	0.944342	4.73761			GRHL1
53	ENSG00000255921	Upreg	1.9314	6.01132	Yes									2306	ATF5	NO	0.943419	5.37239			SLC25A48
3317	CD44	Upreg	1.93089	9.52342	Yes									1234	AP5B1	NO	0.942956	6.75898			LGALSL
4977	ENSG00000275180	Upreg	1.93057	4.67778	Yes									6990	EIF4EP2	NO	0.942824	1.93829			ICOSLG
1773	RILPL2	Upreg	1.92635	9.19939	Yes									1329	EOGT	NO	0.942711	6.58771			ZNF462
3065	CCNA1	Upreg	1.92514	5.99628	Yes									3750	FBXO48	NO	0.942639	4.12111			TNFRSF12A
2552	ATP13A3	Upreg	1.9241	8.83677	Yes									3798	ZBTB49	NO	0.942182	4.07619			CXCL6
901	USP13	Upreg	1.92272	7.01989	Yes									4564	TRAF4	NO	0.942029	3.50809			ENSG00000266378
194	ST3GAL4	Upreg	1.9205	8.69673	Yes									5984	ZEB2.AS1	NO	0.940619	2.54572			ENSG00000279801
696	ZBTB43	Upreg	1.91339	8.40989	Yes									7271	POPDC2	NO	0.940225	1.79121			GNAI1
473	ECE1	Upreg	1.91167	7.92052	Yes									2134	STK10	NO	0.938666	5.56941			ENSG00000255921
505	SPRED1	Upreg	1.91035	7.84299	Yes									2952	TIGD5	NO	0.937672	4.74959			CCNA1
249	ZNFX1	Upreg	1.90761	8.59119	Yes									4199	LINC01004	NO	0.935203	3.76181			PSMA2
175	MARCKSL1	Upreg	1.90532	7.31312	Yes									1118	CCDC82	NO	0.934713	6.95787			OASL
122	ADM.DT	Upreg	1.89651	4.11995	Yes									6410	ASAP2	NO	0.933343	2.2784			OSR2
1712	ADPGK.AS1	Upreg	1.89595	7.70848	Yes									1556	CDYL	NO	0.933306	6.23061			LINC00540
2296	MTF1	Upreg	1.89565	7.32979	Yes									1030	E2F3	NO	0.932415	7.11577			GPR156
1849	PSMA6	Upreg	1.8927	7.43806	Yes									904	TRAF3	NO	0.932405	7.34977			ENSG00000250274
2520	DRAM1	Upreg	1.88984	9.92707	Yes									4748	PGAP1	NO	0.932229	3.38398			ENSG00000251393
56	OCSTAMP	Upreg	1.88888	5.60543	Yes									2222	PIWIL4	NO	0.931268	5.4753			NUP153.AS1
493	HSPA2	Upreg	1.88425	5.14361	Yes									1528	ZNF324	NO	0.930731	6.27644			ENSG00000287494
2483	NCK2	Upreg	1.87605	9.66766	Yes									660	ACBD3	NO	0.930681	7.92198			ENSG00000290041
587	RBKS	Upreg	1.87237	4.67725	Yes									4602	ENSG00000273151	NO	0.930137	3.4756			ENSG00000274642
268	ACVR2A	Upreg	1.87013	8.59781	Yes									3941	DLL1	NO	0.929831	3.95892			RGS16
2523	UAP1	Upreg	1.86841	9.47796	Yes									1185	TAP1	NO	0.928774	6.84424			LAD1
921	TRGV5	Upreg	1.86697	5.84307	Yes									1751	FMN1	NO	0.928656	5.98283			PKIG
1910	RGS16	Upreg	1.86614	5.88643	Yes									980	PIK3R5	NO	0.928648	7.21997			LAMB3
308	SLC22A4	Upreg	1.86385	5.61921	Yes									7747	CEACAM19	NO	0.927533	1.54786			ENSG00000232702
423	PRDM8	Upreg	1.86065	5.82867	Yes									1395	ISOC1	NO	0.92731	6.48817			KLF7.IT1
1728	SNX10	Upreg	1.86058	9.29533	Yes									1258	IDI1	NO	0.927174	6.71292			KHDRBS3
1500	CDKN2B.AS1	Upreg	1.85914	5.43543	Yes									1340	IRF7	NO	0.926886	6.57658			ENSG00000274508
313	NAP1L4P1	Upreg	1.85629	5.5172	Yes									1032	MAPK1IP1L	NO	0.926521	7.11426			TRGV5
216	NR4A2	Upreg	1.85592	4.35201	Yes									3352	VEGFA	NO	0.925644	4.42661			PRDM8
466	CLIC4	Upreg	1.85445	9.74343	Yes									2057	UNKL	NO	0.924832	5.66313			NRIP3
588	IRF8	Upreg	1.84976	9.86648	Yes									1440	OPTN	NO	0.92459	6.43564			VSNL1
3812	ENSG00000265975	Upreg	1.84953	9.04495	Yes									1855	ERO1B	NO	0.923951	5.84377			RPL7P18
99	CDK6	Upreg	1.84779	8.61259	Yes									3487	PUS7	NO	0.922278	4.31339			ENSG00000289365
118	ARHGAP20	Upreg	1.84711	4.51828	Yes									604	RPS6KA3	NO	0.922107	8.0637			CCL7
347	SLC39A8	Upreg	1.84302	7.21855	Yes									733	TLK2	NO	0.922099	7.7267			FNDC4
1091	VIM.AS1	Upreg	1.83649	8.6405	Yes									899	BZW1	NO	0.921657	7.36129			METTL1
110	DDX21	Upreg	1.82914	9.47762	Yes									1250	THUMPD3.AS1	NO	0.92153	6.72942			ENSG00000243089
2401	ENSG00000250378	Upreg	1.82776	4.66306	Yes									2654	DUSP16	NO	0.919509	5.01973			ENSG00000289050
742	LCP2	Upreg	1.82599	7.52751	Yes									2894	LSM11	NO	0.918968	4.78861			EFNA1
148	ADAMTS14	Upreg	1.82453	3.05956	Yes									829	CASP1	NO	0.917486	7.53336			ST7.AS1
1732	ENSG00000289293	Upreg	1.82439	5.18543	Yes									940	DSE	NO	0.916015	7.29368			ENSG00000289485
218	KITLG	Upreg	1.82407	8.0219	Yes									2672	SEMA7A	NO	0.91596	4.99976			MYO1B
3036	TRGV5P	Upreg	1.82391	6.49324	Yes									7206	SYNC	NO	0.915206	1.82034			ZSWIM4
285	FZD6	Upreg	1.81956	5.61495	Yes									1455	GOLT1B	NO	0.914376	6.39905			TNRC18P1
1737	MACIR	Upreg	1.81856	7.57312	Yes									1339	GNE	NO	0.913561	6.57665			ENSG00000280287
377	UNC79	Upreg	1.81238	5.67354	Yes									2944	CEP19	NO	0.913455	4.75559			ENSG00000290999
1088	GTPBP4	Upreg	1.80912	9.9058	Yes									2929	MIR23AHG	NO	0.913005	4.76404			RANBP3L
413	TRGV6	Upreg	1.80618	4.92986	Yes									887	UBE2N	NO	0.912808	7.39925			MMP2.AS1
501	DNAJB6P1	Upreg	1.80496	5.62453	Yes									3997	AEN	NO	0.912677	3.91353			UNC79
662	LINC01283	Upreg	1.80217	6.23229	Yes									3814	KCTD21	NO	0.912012	4.05525			ENSG00000288999
686	HIF1A	Upreg	1.79662	10.8118	Yes									1853	MARK3	NO	0.911963	5.84497			DNAJB6P1
443	TUBB2A	Upreg	1.79527	8.46123	Yes									1384	FLCN	NO	0.91186	6.50456			CSRP2
5502	BAALC	Upreg	1.79341	8.55109	Yes									1974	TRIM24	NO	0.911276	5.74563			SLC22A4
930	AGO2	Upreg	1.7891	9.61457	Yes									573	DDX5	NO	0.910636	8.1706			FZD6
3752	PXDC1	Upreg	1.78839	9.95605	Yes									8740	RCN1P2	NO	0.910296	1.08689			OCSTAMP
748	NBPF9	Upreg	1.78317	9.79596	Yes									1432	MMD	NO	0.90972	6.44072			ENSG00000278869
924	KCNQ1OT1	Upreg	1.78253	6.84483	Yes									3794	HDGFL3	NO	0.909718	4.07975			MMP10
868	ROR1.AS1	Upreg	1.78165	4.5526	Yes									4153	C4orf46	NO	0.909009	3.7966			PNPLA1
4790	FAM110B	Upreg	1.78163	4.6535	Yes									2526	FOXP1	NO	0.908669	5.16079			RIN2
151	AUTS2	Upreg	1.78113	4.22596	Yes									4068	LFNG	NO	0.908564	3.86388			AMOTL2
2104	UPP1	Upreg	1.77852	8.7155	Yes									3013	DDR1	NO	0.908086	4.69759			NEPRO.AS1
2544	DTX4	Upreg	1.77808	8.67843	Yes									4520	GRK4	NO	0.907911	3.53145			FZD4
2961	LHFPL6	Upreg	1.77754	4.75589	Yes									1363	BAZ2A	NO	0.907612	6.54189			NAP1L4P1
197	PIK3R5.DT	Upreg	1.77732	7.73558	Yes									2796	SRFBP1	NO	0.907569	4.88859			Y_RNA
3037	SPAG1	Upreg	1.77611	6.85796	Yes									2920	HLX	NO	0.907294	4.77177			CDKN2B.AS1
441	MOB3C	Upreg	1.77455	9.09729	Yes									1029	DNAJC3	NO	0.906267	7.12121			MAPK11
227	FNIP2	Upreg	1.76957	8.7459	Yes									2133	ORAI2	NO	0.90597	5.57022			GBP1P1
1861	PPIF	Upreg	1.76493	6.17759	Yes									1787	TMEM170A	NO	0.905577	5.93227			RGPD2
1823	LINC00641	Upreg	1.76274	7.49306	Yes									2042	STOML1	NO	0.905259	5.6731			EMICERI
2090	MMP1	Upreg	1.76258	4.65682	Yes									2070	HCFC2	NO	0.905167	5.64231			CGN
1198	BCORL1	Upreg	1.75931	7.81959	Yes									2736	ARID5A	NO	0.904235	4.9471			MC1R
1886	RIPK2.DT	Upreg	1.75567	8.74851	Yes									2641	CCR5	NO	0.903995	5.0337			NDP
270	OTUD7B	Upreg	1.75344	6.9449	Yes									877	CLK3	NO	0.903623	7.41916			ARC
2255	DDIT4	Upreg	1.74998	6.23503	Yes									682	AKIRIN1	NO	0.903521	7.84997			LINC00513
2186	RIN2	Upreg	1.74927	5.56315	Yes									2460	DHX34	NO	0.902605	5.22449			BTG2.DT
3434	BCL10.AS1	Upreg	1.74399	4.68146	Yes									4857	GPR157	NO	0.902394	3.29206			ACHE
184	ENSG00000280287	Upreg	1.74167	5.7197	Yes									1446	TRIM56	NO	0.901928	6.41934			ENSG00000279138
2663	CCND1	Upreg	1.73931	5.11157	Yes									2056	AMD1	NO	0.899685	5.66416			ENSG00000251194
162	METTL1	Upreg	1.73537	5.77617	Yes									1282	CCNT1	NO	0.899149	6.66304			RPL17P28
328	ENSG00000272669	Upreg	1.7343	4.9732	Yes									1680	LYRM4	NO	0.897747	6.06318			BATF3
438	ZSWIM4	Upreg	1.73357	5.73589	Yes									1523	CYCS	NO	0.897638	6.28096			OVOL1
3240	PHF13	Upreg	1.73202	8.54283	Yes									5849	ZNF154	NO	0.897464	2.62695			DMWD
983	ST7.AS1	Upreg	1.73093	5.76317	Yes									4351	PALLD	NO	0.897214	3.65794			ENSG00000289530
583	STK40	Upreg	1.72931	9.41489	Yes									1010	TAF1D	NO	0.896761	7.15684			NANOS1
430	SMARCA1	Upreg	1.72697	4.01604	Yes									2230	BMAL1	NO	0.896703	5.46389			PTP4A3
230	ENSG00000287561	Upreg	1.72657	3.60002	Yes									918	TLE4	NO	0.896204	7.33552			FLT1
3051	LINC03062	Upreg	1.72636	4.61267	Yes									6791	TNS2	NO	0.895432	2.05238			CFLAR.AS1
835	ENSG00000287494	Upreg	1.72204	5.94292	Yes									1693	NAF1	NO	0.895207	6.05273			ENSG00000269951
5204	POU2F2	Upreg	1.71399	4.67197	Yes									3839	CDKN1A	NO	0.893823	4.02853			ENSG00000289293
2498	GLIS3	Upreg	1.71278	6.44859	Yes									2099	ZNF691	NO	0.893535	5.60939			PDE4B
623	BCL7A	Upreg	1.71263	6.65242	Yes									1790	ZC3H4	NO	0.893376	5.93032			PMAIP1
1391	TBC1D9	Upreg	1.71199	8.67839	Yes									5423	COL4A2	NO	0.892399	2.92759			PROK2
2094	TWNK	Upreg	1.70722	6.23091	Yes									1374	PWWP2A	NO	0.892351	6.51707			PINLYP
3054	RHOH	Upreg	1.70497	3.19358	Yes									2018	YWHAG	NO	0.892255	5.69668			HSPA2
810	ITGA5	Upreg	1.70414	6.96016	Yes									755	TBK1	NO	0.891258	7.68147			OLFM2
2041	LINC01181	Upreg	1.69823	3.67991	Yes									872	PRELID3B	NO	0.88907	7.42765			ENSG00000215861
735	TNFRSF10A	Upreg	1.6955	7.05168	Yes									5018	TMEM158	NO	0.889059	3.19004			ENSG00000256894
153	TLR2	Upreg	1.6944	8.18221	Yes									3942	HDX	NO	0.888394	3.95866			CCND1
2752	KYNU	Upreg	1.69322	9.44558	Yes									1232	TBC1D2B	NO	0.886794	6.768			ICAM5
2084	RAB7B	Upreg	1.69084	6.54582	Yes									802	SAMD8	NO	0.88604	7.57802			IL18R1
1554	SFPQ	Upreg	1.68504	9.7547	Yes									2346	FRY	NO	0.885858	5.33908			ISG20
55	NEDD4L	Upreg	1.68487	9.36379	Yes									629	MPZL1	NO	0.885833	8.00455			HSPA6
480	PSMA2	Upreg	1.6841	5.9891	Yes									1012	INO80D	NO	0.885206	7.15493			TM4SF1
454	ENSG00000259760	Upreg	1.68389	3.6363	Yes									4596	STRIP2	NO	0.88483	3.47796			BCAR1
1711	RUNX1	Upreg	1.68337	8.55109	Yes									1294	TDRD7	NO	0.884638	6.64819			HIC1
202	FGFRL1	Upreg	1.68227	7.56282	Yes									1758	IL6ST	NO	0.884596	5.97301			ENSG00000272669
141	TANK	Upreg	1.67961	9.19933	Yes									2697	BHLHE40	NO	0.884363	4.97364			TPBG
4846	RIOX1	Upreg	1.67896	8.44883	Yes									1825	LRRFIP2	NO	0.884217	5.88463			CCL23
176	MIR22HG	Upreg	1.67736	8.64233	Yes									1225	LRRC40	NO	0.884069	6.78053			TRGV6
1184	UXS1	Upreg	1.67126	9.134	Yes									974	ALG2	NO	0.882132	7.2305			ADAD2
3188	ZNF277	Upreg	1.66884	7.60837	Yes									2360	ZNF567	NO	0.881617	5.32934			ENSG00000267980
3066	PHLPP1	Upreg	1.66601	7.29569	Yes									1365	USP6NL	NO	0.881534	6.54085			CBARP
3587	ENSG00000285756	Upreg	1.66551	6.49695	Yes									1646	SVIL.AS1	NO	0.880976	6.10092			IDO2
409	NEDD9	Upreg	1.66467	6.19961	Yes									2020	PNO1	NO	0.880963	5.69444			TMCC2
418	FOXO3	Upreg	1.66464	9.29654	Yes									3907	RUBCNL	NO	0.880395	3.9869			ARL10
2943	ARL8B	Upreg	1.66378	9.07839	Yes									2150	NDRG1	NO	0.879494	5.55525			CTNNAL1
724	SLC43A3	Upreg	1.65968	8.23598	Yes									1036	NPLOC4	NO	0.879139	7.10838			LHFPL6
1171	ENSG00000267980	Upreg	1.6596	4.90812	Yes									1287	MTPAP	NO	0.878562	6.65806			AK4P1
615	SIAH2	Upreg	1.65714	8.05697	Yes									1315	TDG	NO	0.877799	6.61597			AREG
309	ENSG00000225931	Upreg	1.64768	3.62396	Yes									1393	NUFIP2	NO	0.87726	6.48939			CD300E
400	PDE4B	Upreg	1.64714	5.17485	Yes									998	ZCCHC14	NO	0.876223	7.17703			BCL10.AS1
1598	MACC1	Upreg	1.64644	6.34162	Yes									1586	C2orf69	NO	0.875792	6.19031			ENSG00000275180
474	CDYL2	Upreg	1.6395	9.48695	Yes									3937	GCNT2	NO	0.874086	3.96075			RBKS
847	GBP4	Upreg	1.6374	4.54526	Yes									1580	CKAP4	NO	0.872615	6.19436			POU2F2
3061	MDGA1	Upreg	1.6369	3.93389	Yes									1809	VOPP1	NO	0.872602	5.90579			ENSG00000250378
701	APOBEC3A	Upreg	1.63541	4.22127	Yes									3528	THBD	NO	0.872153	4.27739			MMP1
865	LINC00960	Upreg	1.63272	2.58791	Yes									1890	MIER1	NO	0.872067	5.82091			KIF21A
187	CSPG4	Upreg	1.63133	3.22774	Yes									3059	SPATA2L	NO	0.872045	4.6571			FAM110B
399	AMIGO2	Upreg	1.62944	4.19977	Yes									1186	SLCO3A1	NO	0.871962	6.84424			COL5A3
318	CCL8	Upreg	1.62776	6.07441	Yes									1536	SLC9A8	NO	0.871764	6.25607			CD68
1123	CFAP99	Upreg	1.62662	2.65175	Yes									1109	RAB5A	NO	0.871673	6.97898			STUM
1552	CDC42EP4	Upreg	1.62009	6.86764	Yes									6198	ENSG00000266947	NO	0.871347	2.4081			SHISAL1
2143	LRCH1	Upreg	1.61765	8.43824	Yes									726	MTMR9	NO	0.871225	7.73347			LINC03062
1269	PDGFRL	Upreg	1.61743	3.43945	Yes									3708	POP1	NO	0.870996	4.15288			GPR31
3033	LINC01355	Upreg	1.61465	3.55126	Yes									3491	INO80C	NO	0.87096	4.3061			ANKRD22
2000	RFFL	Upreg	1.61461	9.52855	Yes									1913	CD82	NO	0.870505	5.80515			LNCRNA.IUR
2569	TBC1D10A	Upreg	1.6132	9.02522	Yes									7319	ENSG00000273017	NO	0.87024	1.76278			ROR1.AS1
1947	ENSG00000260805	Upreg	1.61305	3.3391	Yes									1309	LARP1B	NO	0.869992	6.62188			GBP4
1180	CD300E	Upreg	1.61217	4.69759	Yes									4780	ZNF550	NO	0.869742	3.35782			PLCB4
651	HSPA6	Upreg	1.61142	5.03535	Yes									1299	CELF1	NO	0.869445	6.64083			CCNE2
2698	ADIRF	Upreg	1.6074	3.78239	Yes									962	KBTBD2	NO	0.869325	7.25944			ENSG00000253838
1986	PHLPP2	Upreg	1.59873	8.42685	Yes									708	PSMA3	NO	0.868714	7.79881			ARHGAP20
456	RELB	Upreg	1.59672	7.57503	Yes									1101	FNIP1	NO	0.868619	6.98508			GBP5
1961	PRR5	Upreg	1.59455	6.12302	Yes									2059	XIAP	NO	0.867136	5.66196			SERPINE2
240	GBP5	Upreg	1.58839	4.50734	Yes									3929	SIGLEC18P	NO	0.86696	3.967			SAMD14
3858	CCL7	Upreg	1.58387	5.78059	Yes									3796	FIGNL1	NO	0.866462	4.07887			GJA3
4427	RPLP0P2	Upreg	1.58309	2.95879	Yes									1410	RBM15	NO	0.866215	6.46623			NR4A2
3112	CTNNAL1	Upreg	1.58182	4.77216	Yes									1868	R3HCC1L	NO	0.865817	5.83714			ENSG00000277782
6441	MYO1G	Upreg	1.57996	9.65076	Yes									3536	ANO5	NO	0.865784	4.26421			CXCL9
1778	SERPINB8	Upreg	1.57416	9.77383	Yes									1388	LIG4	NO	0.864918	6.49694			AUTS2
3041	RNF145	Upreg	1.57334	8.9142	Yes									1136	SAR1A	NO	0.864407	6.92157			APOBEC3A
1421	AFF4	Upreg	1.57298	8.81294	Yes									3681	ZMIZ1.AS1	NO	0.863858	4.16523			ENSG00000284930
1290	SPAG9	Upreg	1.56787	8.6488	Yes									2200	GTF2B	NO	0.863095	5.50577			AMIGO2
419	LITAF	Upreg	1.56615	8.84184	Yes									5766	ZNF583	NO	0.862846	2.68729			DEPP1
1648	PTGIR	Upreg	1.56376	7.66844	Yes									836	EIF5	NO	0.862512	7.52405			ADM.DT
1555	MC1R	Upreg	1.56371	5.33908	Yes									2857	GLRX	NO	0.862067	4.82302			PDLIM4
5010	PI4K2B	Upreg	1.56336	9.04122	Yes									1499	PDRG1	NO	0.861969	6.3235			SMARCA1
1114	TSPAN33	Upreg	1.55819	7.89378	Yes									1512	UBE2S	NO	0.861802	6.30114			IL19
4316	CD68	Upreg	1.55463	4.6415	Yes									2109	BCL2L1	NO	0.861453	5.60319			AQP3
1070	CCL23	Upreg	1.55251	4.96411	Yes									5592	TIMM23B	NO	0.86116	2.81372			HAPLN3
572	TRMT61A	Upreg	1.55208	7.9554	Yes									2562	ARL13B	NO	0.860404	5.12014			ENSG00000253557
234	MAPK11	Upreg	1.55084	5.42539	Yes									6737	ENSG00000254325	NO	0.859926	2.08702			MDGA1
2627	PSD3	Upreg	1.55014	8.02516	Yes									7180	ENSG00000271011	NO	0.859684	1.83522			IFIT2
1359	TUBB6	Upreg	1.54694	8.77655	Yes									3662	GID4	NO	0.859617	4.17925			LTA
182	ENSG00000277969	Upreg	1.54378	6.61064	Yes									1953	GAB2	NO	0.859398	5.76913			DKK2
256	NRIP3	Upreg	1.54272	5.81888	Yes									2425	RASA2	NO	0.859147	5.26364			CD69
1747	SLC11A2	Upreg	1.54217	8.73293	Yes									8478	LINC02154	NO	0.857672	1.20415			ADIRF
4374	SAV1	Upreg	1.54188	8.20727	Yes									690	MGAT2	NO	0.857317	7.83854			LINC03009
453	SMG9	Upreg	1.54131	7.5534	Yes									939	CUL1	NO	0.85725	7.29554			LINC01181
813	LINC03009	Upreg	1.54092	3.70505	Yes									7449	GPR85	NO	0.855949	1.70224			GATA2
289	DEPP1	Upreg	1.53999	4.1568	Yes									5980	DTX1	NO	0.853282	2.55			ATXN1.AS1
481	ITPKB	Upreg	1.53533	6.10482	Yes									2377	SEH1L	NO	0.852895	5.30773			SERPINB9P1
2969	AKR1C1	Upreg	1.53434	6.17202	Yes									5078	FBXL19.AS1	NO	0.852129	3.14358			ENSG00000259760
159	SERPINE2	Upreg	1.53321	4.47955	Yes									2463	MCRIP2	NO	0.851396	5.22232			ENSG00000225931
428	ICAM5	Upreg	1.53013	5.05767	Yes									1461	PRPF39	NO	0.847737	6.38967			ENSG00000287561
303	KIF21B	Upreg	1.52322	7.15013	Yes									961	FBXL12	NO	0.845904	7.25944			LINC01355
790	SERPINB9P1	Upreg	1.52239	3.64412	Yes									1076	USP24	NO	0.84559	7.0441			PDGFRL
936	ARL10	Upreg	1.52165	4.8178	Yes									991	ASXL1	NO	0.845558	7.20537			TEX14
79	UBE2J1	Upreg	1.5216	7.90415	Yes									1298	TES	NO	0.844686	6.64375			ENSG00000260805
1387	DCP1A	Upreg	1.52099	8.9142	Yes									6972	SSPN	NO	0.844246	1.94744			OLIG2
1577	BCAR1	Upreg	1.51827	5.0106	Yes									1894	SMG7	NO	0.844101	5.81934			CSPG4
265	PLEKHM3	Upreg	1.51753	7.40628	Yes									4313	GOLGA4.AS1	NO	0.844088	3.68547			CYP4F3
727	MREG	Upreg	1.51694	7.16377	Yes									2702	FKBP5	NO	0.843823	4.96885			RHOH
311	ENSG00000277782	Upreg	1.51379	4.24953	Yes									3191	RBM38	NO	0.84357	4.54885			ADAMTS14
550	LAMB3	Upreg	1.51324	5.86961	Yes									6324	ENSG00000270574	NO	0.843356	2.32973			RPLP0P2
2772	MT2A	Upreg	1.51001	6.74272	Yes									2093	POLR2D	NO	0.843261	5.61813			MAS1
3243	ATXN1.AS1	Upreg	1.50647	3.65451	Yes									2026	SMURF2	NO	0.842506	5.69148			CFAP99
607	PPRC1	Upreg	1.50624	6.41036	Yes									2793	VASP	NO	0.842466	4.89066			LINC00960
404	SH3BP5	Upreg	1.50414	6.07312	Yes									1095	BRAF	NO	0.840819	7.00131			RGMA
4389	FRMD7	Upreg	7.87236	5.3223	No									1891	ABCA5	NO	0.840076	5.82066			RDX
2508	EGR4	Upreg	7.59343	10.267	No									3278	RHOU	NO	0.839327	4.4848			OSGIN2
1490	ENSG00000228988	Upreg	7.09072	4.64748	No									1124	NUP153	NO	0.838074	6.94301			LYN
225	IFNB1	Upreg	6.96928	8.33475	No									942	ZBED4	NO	0.837535	7.28826			NAV2
3199	NCCRP1	Upreg	6.50444	4.00684	No									7965	LNROP	NO	0.836685	1.43171			SEMA3C
3967	HHLA2	Upreg	6.47721	4.00536	No									1189	SCML1	NO	0.836678	6.83995			PTPRJ
3599	DPH1.AS1	Upreg	5.05523	5.95721	No									956	CCNK	NO	0.836548	7.26667			TMEM63B
5908	PLAT	Upreg	4.78066	6.21631	No									1769	GNL3	NO	0.835965	5.95721			UBE2Z
5725	ENSG00000279602	Upreg	4.48173	5.00714	No									1659	GPAT4	NO	0.834924	6.08225			CDK14
4965	ENSG00000287553	Upreg	4.34379	5.57755	No									1847	DTX3L	NO	0.834683	5.85866			ENSG00000237927
3625	ENSG00000255750	Upreg	4.03102	5.54837	No									3171	PTPDC1	NO	0.834285	4.56743			KLHL21
321	ENSG00000262533	Upreg	3.97115	5.54569	No									2978	RBMXL1	NO	0.834074	4.72734			GK
1667	ENSG00000223711	Upreg	3.95098	5.64664	No									3935	STK17B	NO	0.833948	3.96126			ASAP1
5815	MTCO2P4	Upreg	3.62157	5.83041	No									1682	PANK3	NO	0.832885	6.06149			TIAM1
6124	EGR1	Upreg	3.32187	6.15487	No									2974	TUBB4B	NO	0.832228	4.73025			TXNRD1
398	MTND1P5	Upreg	3.06091	4.72197	No									6998	ZBTB8A	NO	0.832041	1.93356			PRPF3
1168	PATL1.DT	Upreg	3.01664	4.86071	No									6268	BATF2	NO	0.832021	2.36369			ARHGAP31
488	LHX4	Upreg	2.98056	4.17803	No									5999	CARMIL3	NO	0.831963	2.53451			BMAL2
4662	ENSG00000274213	Upreg	2.88118	3.97734	No									1090	TAF5L	NO	0.831522	7.01328			RBM47
5741	NAMPT.AS1	Upreg	2.85897	4.89858	No									796	CYTH1	NO	0.831079	7.59643			TBC1D22B
2372	GPC3	Upreg	2.82351	3.72855	No									4344	MIR4458HG	NO	0.829963	3.66281			FNBP4
4503	LINC02068	Upreg	2.6789	2.28064	No									6325	FAM200C	NO	0.828981	2.3283			APOL3
217	FLJ13224	Upreg	2.67889	4.11572	No									1453	NAA15	NO	0.828041	6.40239			DOCK4
332	RGS1	Upreg	2.61899	5.25118	No									1718	ZMYM5	NO	0.82786	6.02077			TCF7L1
4799	BMP2	Upreg	2.57677	6.47031	No									775	NRAS	NO	0.827569	7.63566			ZNF691.DT
2124	ITPKB.IT1	Upreg	2.50604	3.94138	No									1053	DESI1	NO	0.827445	7.07412			ARID5B
3012	SLED1	Upreg	2.49874	4.18315	No									4321	LPP.AS2	NO	0.827422	3.6765			BRPF3
2638	FOXC1	Upreg	2.40303	3.32821	No									2807	TMCC3	NO	0.827294	4.87399			ITGB3
707	CCL1	Upreg	2.39798	3.43839	No									1238	ASAP1	NO	0.827108	6.74515			BTBD7
4174	PERP	Upreg	2.2697	4.55911	No									7553	ENSG00000288928	NO	0.825515	1.65289			POLR3D
1502	SRXN1	Upreg	2.25779	3.83748	No									6871	ENSG00000288700	NO	0.825109	2.00763			FMNL3
5899	PPP1R15A	Upreg	2.2283	8.02535	No									776	RHOG	NO	0.825038	7.63496			ARHGEF2
491	HES1	Upreg	2.22653	4.42347	No									1479	TOP1	NO	0.824401	6.3545			NABP1
808	ZBTB10	Upreg	2.19951	9.47796	No									1129	PDE12	NO	0.8244	6.93613			EBF1
1285	FOSB	Upreg	2.16854	4.20576	No									5302	HSD11B1	NO	0.824258	2.99445			ARID3A
1636	EDN1	Upreg	2.11741	4.77778	No									1874	MED15	NO	0.822597	5.83399			CEP170B
388	ENSG00000288833	Upreg	2.07316	4.25426	No									3284	PAXIP1.DT	NO	0.822589	4.48036			AKT3
2558	LINC00243	Upreg	2.06865	3.26514	No									1159	SLK	NO	0.822383	6.8791			DUSP15
3252	ABCA6	Upreg	2.06445	5.06479	No									1527	TBC1D12	NO	0.822283	6.27719			ALCAM
2799	GADD45A	Upreg	2.02833	5.83196	No									7938	PSMA6P1	NO	0.822265	1.4446			PTPRE
1938	MAP3K4.AS1	Upreg	2.02364	4.2214	No									6346	ENSG00000255299	NO	0.822076	2.31815			UGCG
2343	FOS	Upreg	2.01797	4.02859	No									9125	TNFSF18	NO	0.821386	0.923992			SELENOI
5368	YRDC	Upreg	1.99281	8.48436	No									3759	ZNF235	NO	0.818611	4.11187			HIPK2
2919	CCL3.AS1	Upreg	1.90605	2.87036	No									2598	P4HA2	NO	0.818515	5.07021			DIPK1A
199	LINC01888	Upreg	1.89209	3.34938	No									7587	ENSG00000272518	NO	0.818497	1.63623			RHBDF2
698	ITGB8.AS1	Upreg	1.87743	4.74061	No									1563	ZNF430	NO	0.816853	6.21822			EIF2AK3
2656	ERRFI1	Upreg	1.86332	6.82755	No									1337	GPBP1	NO	0.816831	6.58239			NOTCH3
516	RN7SL368P	Upreg	1.85312	5.00525	No									4220	ORAI1	NO	0.816356	3.74412			DNAJA1
180	PDCD6IP.DT	Upreg	1.84027	8.1387	No									2139	PDK1	NO	0.815815	5.56569			N4BP1
355	TUBB2B	Upreg	1.81888	4.66141	No									2217	BOD1	NO	0.814836	5.48328			JADE3
382	MAP3K4	Upreg	1.81144	7.72592	No									3417	NR1H3	NO	0.813024	4.36985			TXN
787	MROCKI	Upreg	1.79032	6.02798	No									2453	CHMP1B	NO	0.812599	5.23018			GID4
1650	ENSG00000273004	Upreg	1.78835	3.30287	No									1592	CAMKK2	NO	0.812056	6.18289			TLK2
424	CDC42EP3	Upreg	1.77469	8.03376	No									1688	PPP2R2A	NO	0.811977	6.05844			ARHGAP24
294	IFRD1	Upreg	1.7649	8.48188	No									897	GUCD1	NO	0.811509	7.36164			ENSG00000253891
685	ENSG00000280206	Upreg	1.75904	7.45027	No									3137	VAV1	NO	0.810417	4.59482			LSS
375	SESTD1	Upreg	1.75735	9.73728	No									1274	ARF4	NO	0.809874	6.68736			CCM2L
761	CPEB2	Upreg	1.7537	9.05326	No									6688	HNRNPCP2	NO	0.809206	2.11192			CDK5R1
2347	BAZ1A.AS1	Upreg	1.74465	6.69595	No									4096	PTTG1	NO	0.80851	3.8416			GPR157
596	JUN	Upreg	1.73529	6.85397	No									1022	MECP2	NO	0.807886	7.13377			MYO10
329	TSC22D1	Upreg	1.73512	7.93971	No									1880	RHOC	NO	0.807605	5.83168			SNX16
1654	ENSG00000273805	Upreg	1.72602	2.26367	No									6037	IFNAR2.IL10RB	NO	0.807324	2.51659			RNF24
669	NOP16	Upreg	1.70971	6.09851	No									1686	PLEKHG3	NO	0.805787	6.06035			FICD
337	MLLT11	Upreg	1.69245	5.05059	No									1350	SAP30BP	NO	0.803983	6.55571			MAML2
3081	ENSG00000272768	Upreg	1.67779	4.73643	No									1324	CHD2	NO	0.80385	6.59499			TGFA
2709	RAP1B	Upreg	1.67751	9.88638	No									6357	FOXM1	NO	0.803366	2.31149			RCN1
646	BIRC2	Upreg	1.66557	10.4865	No									1219	RAN	NO	0.803337	6.78872			TANC1
300	FBXO30	Upreg	1.66415	7.73301	No									1713	EMD	NO	0.803208	6.02408			UST
446	ASAP1.IT2	Upreg	1.65853	4.51609	No									7969	TLCD1	NO	0.803111	1.43033			BACH2
2264	CDC14A	Upreg	1.65416	8.73277	No									1063	CASP4	NO	0.802382	7.06252			ATP8B2
622	LINC01852	Upreg	1.6314	2.71377	No									2708	DUSP14	NO	0.80226	4.96532			TJP1
389	MAPK6	Upreg	1.62854	9.04801	No									1811	RAB8B	NO	0.80162	5.90238			FBXL19.AS1
1317	ADPRHL1	Upreg	1.62519	2.46629	No									2471	UBAP1	NO	0.801359	5.20786			TRAF2
1895	CLK1	Upreg	1.62156	8.76111	No									2246	CCL18	NO	0.80101	5.44062			SH3PXD2B
403	ENSG00000287339	Upreg	1.61588	2.70548	No									4992	IL32	NO	0.800482	3.20851			DGKG
563	ENSG00000267655	Upreg	1.61473	5.31817	No									1218	ZNF326	NO	0.800467	6.78956			ENSG00000287733
818	ZNF295.AS1	Upreg	1.61292	5.58009	No									2097	BTBD3	NO	0.800285	5.61108			ACSL5
4276	CFAP58.DT	Upreg	1.60741	7.80176	No									1970	UGDH	NO	0.800186	5.75474			PDE7A
3698	PHLDA1	Upreg	1.60667	6.31739	No									2676	YPEL5	NO	0.798819	4.99716			ATP6V0E2.AS1
1651	LINC02728	Upreg	1.60323	2.59026	No									6008	ZNF674	NO	0.797959	2.52996			PFKP
1643	SLC35G1	Upreg	1.59653	6.6598	No									2102	MAP3K20	NO	0.797803	5.60568			LIMK2
1600	SRGN	Upreg	1.5945	8.78406	No									2983	RPL22L1	NO	0.797548	4.72138			CHRM3
3287	ENSG00000231856	Upreg	1.58876	5.12356	No									4353	ENSG00000289691	NO	0.796575	3.65693			ARHGEF2.AS2
2615	ENSG00000288934	Upreg	1.58628	4.8845	No									3433	THAP5	NO	0.796457	4.35238			MORC3
416	DLC1	Upreg	1.58371	5.34037	No									1781	CMTM6	NO	0.795582	5.93758			SLC22A23
4623	ENSG00000257027	Upreg	1.57759	7.82342	No									4905	USP30.AS1	NO	0.795322	3.26792			TAF4B
1014	DUSP6	Upreg	1.57535	5.01857	No									6782	PSEN2	NO	0.794352	2.05762			ENTHD1
4365	DDX3Y	Upreg	1.57535	8.34501	No									1447	TAP2	NO	0.793832	6.41196			KRCC1
259	HMGCS1	Upreg	1.57068	7.61691	No									1628	C5orf15	NO	0.79336	6.12888			DUSP10
2861	SEMA4C	Upreg	1.56958	6.09851	No									5376	RAP2C.AS1	NO	0.793165	2.95284			UNKL
667	TLNRD1	Upreg	1.56754	9.18923	No									2209	DDHD1	NO	0.792587	5.49447			USP42
356	CDK17	Upreg	1.56751	7.84299	No									1623	FARP2	NO	0.792401	6.13718			MS4A14
2660	NIP7	Upreg	1.56348	8.1085	No									3029	FCGR2A	NO	0.791556	4.68539			ZNF200
4271	RCAN1	Upreg	1.55989	6.09355	No									1164	TFEC	NO	0.791325	6.87201			SLC13A3
883	SOX4	Upreg	1.55802	9.00563	No									3019	LINC00926	NO	0.790849	4.69465			DNAJB9
595	KLHL28	Upreg	1.55103	9.14726	No									4847	RFLNB	NO	0.790659	3.30094			CCDC117
1008	NDEL1	Upreg	1.55087	8.57708	No									4385	NOB1	NO	0.79064	3.62789			ANKRD37
3563	WAKMAR2	Upreg	1.53581	6.09443	No									1608	CAPN2	NO	0.789829	6.1651			SVIL
1842	INTS6	Upreg	1.52703	8.68107	No									2484	AP4S1	NO	0.788667	5.19709			APOL2
319	LRRC8E	Upreg	1.52517	3.46049	No									3987	TRIM16	NO	0.788464	3.92305			NECTIN2
1924	CD58	Upreg	1.522	9.33527	No									3092	TM4SF19	NO	0.788318	4.63062			TRAFD1
1243	ENSG00000289029	Upreg	1.51778	3.70806	No									978	GLS	NO	0.788269	7.21997			CASP7
4354	RAPGEF6	Upreg	1.51744	8.11413	No									1583	KPNA2	NO	0.787962	6.19436			HPN
1449	NFE2L2	Upreg	1.51202	9.04889	No									2287	PAG1	NO	0.787751	5.39281			CRIM1
1668	INSIG1.DT	Upreg	1.51079	5.79987	No									1464	CASP7	NO	0.785742	6.38567			CEP19
1194	RGCC	Upreg	1.50084	6.83008	No									7041	DIXDC1	NO	0.785634	1.91086			LDLRAD3
														1701	TJAP1	NO	0.784504	6.04257			ASAP2
														6969	RTN4RL2	NO	0.784375	1.95195			TMEM39A
														5198	CLSPN	NO	0.783791	3.06289			ARFGAP3
														1937	POGLUT1	NO	0.783766	5.78075			PUS7
														5160	ATL1	NO	0.783684	3.08555			SBNO2
														7174	RPP40	NO	0.783656	1.8376			EYA3
														4796	ZC3H12A.DT	NO	0.78265	3.34346			NUB1
														3488	PINX1	NO	0.782317	4.31299			SLC8A3
														5819	PRKAR1B.AS1	NO	0.782224	2.65033			EHD2
														3377	PTRH2	NO	0.782207	4.4061			HSPA13
														2155	FKRP	NO	0.781623	5.55124			SQOR
														6592	BZW1P2	NO	0.779565	2.1628			MICB
														2159	SLC1A3	NO	0.778892	5.54611			SLC2A1
														1382	KPNA1	NO	0.777702	6.50532			LINC00622
														1135	ATXN1	NO	0.777559	6.92708			SLC2A3
														2080	ADSS2	NO	0.776792	5.62666			SLC39A14
														1237	NSUN2	NO	0.776364	6.74782			JAK3
														1028	FAM177A1	NO	0.776122	7.12481			TMEM79
														986	ARL8A	NO	0.775702	7.21392			CAVIN4
														3285	DCUN1D3	NO	0.775171	4.48008			GTPBP1
														7760	ENSG00000275210	NO	0.774837	1.53995			TAP1
														7773	HELLPAR	NO	0.77287	1.53345			TVP23B
														3795	ZNF529	NO	0.772794	4.079			KCNN1
														1366	SRSF11	NO	0.772445	6.53521			FAM200C
														5138	USP31	NO	0.772224	3.10521			ARAP2
														1558	IRGQ	NO	0.770495	6.23061			HEG1
														6865	RASA4DP	NO	0.769632	2.01005			ENSG00000241886
														2758	ZCCHC10	NO	0.769272	4.922			SCN1B
														1569	TBC1D22B	NO	0.768939	6.20776			PLA2G4A
														2817	MARCHF9	NO	0.767891	4.86793			MVP.DT
														4109	TBCCD1	NO	0.767335	3.83136			PRKCH
														1319	FZR1	NO	0.765844	6.60898			SERPINB7
														1526	C1orf216	NO	0.765594	6.27836			PANX1
														2420	UTP4	NO	0.76528	5.27169			ASS1
														2353	SNIP1	NO	0.765266	5.33438			PDE4DIPP2
														6498	MGC16275	NO	0.764226	2.22635			MADD
														1202	LRRC59	NO	0.764116	6.8158			MASTL
														1605	SMIM13	NO	0.763719	6.16945			TAGAP
														7484	KRTCAP3	NO	0.763644	1.68422			HSPA4L
														1933	TENT2	NO	0.763619	5.79041			TSKU
														8374	ENSG00000288826	NO	0.763395	1.25055			USP53
														2887	ZNF202	NO	0.762533	4.79394			IL7
														2573	ZUP1	NO	0.762098	5.10464			GK4P
														2946	KLF3	NO	0.762029	4.75461			TMEM140
														1045	PPP2CB	NO	0.761441	7.08534			IRF7
														3848	CBR3	NO	0.760242	4.02283			SFMBT1
														2091	ACAT2	NO	0.759368	5.61835			GPSM1
														2192	HECTD2	NO	0.759347	5.51116			EPB41L5
														1126	EPC2	NO	0.757764	6.94301			PPA1
														2247	TAF13	NO	0.757468	5.44047			P3H2
														1216	UBA2	NO	0.757086	6.78986			XRN1
														1952	FBXO45	NO	0.756504	5.76922			PDGFRA
														2732	NOLC1	NO	0.755305	4.94994			ADGRE1
														1026	SELENOS	NO	0.754956	7.12597			STRIP2
														1179	GNAI3	NO	0.754421	6.85397			VNN3P
														7328	IGFBP6	NO	0.75408	1.75719			SLC37A3
														1268	ZNF746	NO	0.754029	6.69982			DCAF4L1
														2611	SDE2	NO	0.753756	5.06042			HSPA1B
														1139	PRRC2C	NO	0.753714	6.92035			ENSG00000291233
														1518	ELL2	NO	0.752893	6.2962			USP30.AS1
														1839	RC3H2	NO	0.752865	5.87168			ADAM19
														3802	ASNSD1	NO	0.752487	4.07121			PARP14
														2232	ELK1	NO	0.752129	5.45977			MRPS6
														1354	RBM12	NO	0.751426	6.55084			TTC39A
														2168	TAF9	NO	0.75116	5.53342			HSPA12A
														1436	TP53RK	NO	0.750767	6.44072			PALS2
														1223	WDR20	NO	0.75034	6.78258			RRP1
														2281	S1PR2	NO	0.750249	5.40596			ENSG00000251034
														1506	USP16	NO	0.750142	6.30827			BATF
														7434	DACT3	NO	0.7501	1.71203			LINC01270
														987	PPTC7	NO	0.749981	7.21256			KRT8P45
														6181	HOMER3.AS1	NO	0.749734	2.42158			PML
														3567	EEIG2	NO	0.749396	4.24379			ENSG00000272941
														1978	FAM241A	NO	0.749192	5.74531			ENSG00000273972
														1371	CDC73	NO	0.74883	6.51874			NRCAM
														1360	SYNCRIP	NO	0.748582	6.54523			ERFE
														5200	TMEM132A	NO	0.747764	3.0628			ENSG00000272512
														1931	CWC25	NO	0.747706	5.79278			EGLN3
														1995	ATF4	NO	0.747662	5.72867			DLL1
														5328	THRB	NO	0.746611	2.98055			IFIH1
														2763	CYRIA	NO	0.746371	4.91806			ETV7
														2241	NUS1	NO	0.746284	5.44668			AVIL
														1075	KCTD10	NO	0.745755	7.04447			DNAJB1
														3778	CD276	NO	0.74417	4.09107			DTX1
														2580	FDX1	NO	0.742729	5.09547			PDE9A
														2322	GSPT1	NO	0.74195	5.36039			FBXW10B
														7419	HM13.IT1	NO	0.740866	1.71791			SLC9B2
														1581	BCL10	NO	0.740664	6.19436			KREMEN1
														2219	UBE2B	NO	0.740661	5.47873			MYH11
														2419	RB1CC1	NO	0.740618	5.27315			APCDD1L
														2267	MYADM	NO	0.739528	5.41796			POU2F2.AS2
														1018	NUP54	NO	0.737638	7.14902			GABRR2
														7966	SLC25A32	NO	0.737044	1.43152			ITGA10
														3008	SACS	NO	0.736953	4.7003			EXOC3L4
														5394	RUSC2	NO	0.736874	2.94215			TMOD1
														6365	LRRC75B	NO	0.73682	2.30765			LAMB1
														5272	NCF2	NO	0.736804	3.01632			PPP1R13B
														4509	FAM200A	NO	0.736325	3.54619			FYN
														1256	MARCHF7	NO	0.736208	6.71775			NFIX
														3174	ALKBH1	NO	0.735956	4.56504			HELZ2
														2177	LMNB2	NO	0.735779	5.52667			ABTB3
														2153	CCNT2	NO	0.735262	5.55382			PAX5
														3799	CGAS	NO	0.73491	4.07506			RRAS2
														3178	EFHD2	NO	0.734909	4.56283			NOL4L
														3303	NANP	NO	0.734816	4.4622			HOMER1
														1507	SEC24B	NO	0.734569	6.30813			RSAD2
														1791	ATL2	NO	0.734328	5.92819			TTC39B
														1072	TMEM185B	NO	0.733942	7.05168			CISH
														6784	BAHCC1	NO	0.732383	2.05575			CMPK2
														2530	WDR43	NO	0.730902	5.15685			POPDC2
														2316	CRAMP1	NO	0.730811	5.36311			NECTIN3
														1652	TRAF6	NO	0.730772	6.09436			ARHGAP23
														1082	KMT2E	NO	0.729816	7.03073			RHBDF1
														5675	TUBD1	NO	0.729695	2.7465			DDR2
														3947	ENSG00000291067	NO	0.729543	3.95193			AOC2
														1452	ZFAND3	NO	0.72933	6.40251			NGFR
														4028	NAB2	NO	0.729323	3.88855			EXT1
														3124	ZNF586	NO	0.728564	4.60527			DCLK3
														1560	DLD	NO	0.727282	6.22935			PTPRF
														2809	RPIA	NO	0.727227	4.87341			CAVIN1
														1566	PDPN	NO	0.726117	6.21377			LMNB1
														2844	HLA.DQA1	NO	0.726109	4.84346			DYNLT2B
														5781	ENSG00000287733	NO	0.725731	2.67589			ROBO1
														1424	RAB18	NO	0.725707	6.44608			ATP10A
														4104	CEP83	NO	0.725607	3.83712			ENSG00000279320
														1768	PPP1R12A	NO	0.724818	5.95728			TNFSF14
														1400	PPP1R2	NO	0.724714	6.47758			IL31RA
														1510	DHX15	NO	0.724194	6.3066			ENSG00000274019
														5543	SDHA	NO	0.724179	2.84305			VSTM4
														6826	ADPRM	NO	0.72406	2.03152			ENSG00000225450
														3580	UTP25	NO	0.724058	4.22974			RNF144A
														1495	WDR47	NO	0.723824	6.33619			NT5C3A
														5367	RPL26	NO	0.723588	2.95879			CCDC194
														6038	SPINDOC	NO	0.72286	2.51649			CTHRC1
														5985	ZNF324B	NO	0.722406	2.54506			PDCD1
														1355	PEAK1	NO	0.722313	6.54858			IL17RD
														7131	ENSG00000274767	NO	0.722253	1.86117			ENSG00000291174
														4562	FAS	NO	0.722088	3.50815			RGS20
														1960	ICE1	NO	0.721384	5.76587			UNC5C
														2605	ESF1	NO	0.720387	5.06558			USP18
														1474	EIF1AX	NO	0.719706	6.36385			ELOVL6
														3111	PPARD	NO	0.719687	4.61267			KIAA0040
														2278	C1orf21	NO	0.719262	5.40918			GUCY1A1
														3103	GPC4	NO	0.718011	4.619			COL1A1
														8334	DYNLT2B	NO	0.717912	1.26566			SLC16A10
														1634	USP7	NO	0.717874	6.12352			ADGRF3
														2151	UBR4	NO	0.716968	5.55476			PPM1K
														5583	PM20D2	NO	0.716381	2.81896			RABAC1
														2835	FGR	NO	0.716255	4.85022			CLEC6A
														1617	CYB5A	NO	0.715413	6.14932			GSEC
														1743	CHRAC1	NO	0.71541	5.98962			NKD1
														1482	MAD2L1BP	NO	0.714857	6.35136			SCN9A
														2379	HSDL1	NO	0.714009	5.30706			CD70
														1280	UFM1	NO	0.713657	6.66778			CDC42EP1
														1798	USP36	NO	0.712056	5.9159			TNFSF10
														1489	RAB22A	NO	0.711958	6.34162			AIM2
														2075	TCP1	NO	0.711743	5.63714			CCDC9B
														6352	NBPF19	NO	0.711664	2.31488			MBP
														1215	ARID4B	NO	0.711144	6.79062			TBC1D14
														5753	POU6F1	NO	0.710715	2.69989			PIK3IP1
														3104	TMEM237	NO	0.710091	4.61861			GIMAP1
														3237	SQSTM1	NO	0.70959	4.52036			PAQR8
														1404	DYNLT3	NO	0.709395	6.47208			KLHDC8B
														1111	MED10	NO	0.709151	6.97475			FGD3
														2331	BLZF1	NO	0.708751	5.34561			MIS18BP1
														7730	EIF1AXP1	NO	0.708609	1.55487			RCN3
														1625	H3.3B	NO	0.708549	6.13288			TMEM86A
														8355	MT1G	NO	0.708057	1.25743			PFKFB4
														6411	PLEKHF1	NO	0.706922	2.27691			DOK2
														1935	SIGLEC9	NO	0.706749	5.78791			GIMAP7
														8213	HLA.DPA3	NO	0.705906	1.32209			NFATC3
														4184	NUP35	NO	0.705824	3.77089			ZMYM3
														1408	PARP6	NO	0.705641	6.4694			ADORA3
														6313	CCL24	NO	0.705164	2.33731			DBP
														2037	DDX3X	NO	0.705009	5.67817			FLI1
														2289	NFYA	NO	0.704836	5.39265			NHSL2
														4063	SEMA3A	NO	0.704778	3.86702			LINC02908
														3149	SAMD4A	NO	0.704108	4.58735			FAM53B
														1325	ZNF644	NO	0.703956	6.59395			ANKRD13D
														1840	RSRC2	NO	0.703019	5.87167			GIMAP4
														4576	LRRC8C	NO	0.701287	3.49552			MAF
														1691	BTAF1	NO	0.700315	6.05576			HHEX
														6060	ENSG00000287168	NO	0.699917	2.50414			PDK4
														4771	MED17	NO	0.699818	3.37044			NLRC4
														3316	DIPK1A	NO	0.699332	4.45066			RAP2B
														5779	MED14OS	NO	0.699318	2.67708			GRAMD4
														6129	FNBP1L	NO	0.699231	2.46362			IRF2BP2
														3908	PKD2	NO	0.698976	3.98558			GIMAP6
														1644	ANXA5	NO	0.698958	6.10482			TRPS1
														3957	USPL1	NO	0.69885	3.94582			STARD13
														1780	ACTR3	NO	0.69744	5.93887			TEF
														2669	TRIM23	NO	0.696725	5.00131			IL16
														1653	PMM2	NO	0.696465	6.09355			LINC02975
														6018	LINC00937	NO	0.695992	2.52758			PRR12
														3321	MIS12	NO	0.695975	4.44748			RNF166
														5469	ID2	NO	0.695862	2.8906			PRAM1
														2798	TRMT10C	NO	0.695415	4.88581			SUOX
														6463	CCNB1	NO	0.695262	2.24933			RNASEL
														1575	VDAC1	NO	0.695136	6.20109			IRAG2
														3760	THG1L	NO	0.693972	4.11156			TLR6
														5405	DBF4	NO	0.693929	2.93602			TSHZ1
														1476	ING3	NO	0.693123	6.35997			OTULINL
														3557	JPT2	NO	0.692992	4.25094			BLNK
														6884	C8orf76	NO	0.692389	2.00095			RHOBTB1
														4724	SFMBT1	NO	0.692281	3.40008			RREB1
														1307	FEM1B	NO	0.692222	6.62684			SLC46A1
														3821	NT5C3A	NO	0.691321	4.04467			RPL7AP64
														1927	ARL6IP6	NO	0.691309	5.79686			GCNT1
														1493	CDK12	NO	0.69126	6.33682			ANKZF1
														4859	NR6A1	NO	0.690657	3.29183			SUFU
														2713	MAOA	NO	0.690629	4.95998			ALK
														1879	PLSCR1	NO	0.690593	5.83196			BBS5
														5679	PRRG1	NO	0.690375	2.74473			RHOBTB2
														1428	PEDS1	NO	0.690016	6.44333			SMYD4
														3892	ANKRD12	NO	0.689298	3.99807			RAB3D
														3027	HGS	NO	0.68911	4.68856			TMEM170B
														3975	ENDOD1	NO	0.688765	3.92785			SLC45A4
														4024	IL4I1	NO	0.687738	3.89139			KNOP1
														6629	CHAC2	NO	0.687698	2.14033			TRIM32
														4909	B3GALT6	NO	0.687698	3.26504			MAP3K12
														6116	PSMD9	NO	0.687488	2.47125			ZNF467
														2617	CCDC50	NO	0.687359	5.05714			GIMAP2
														2899	SEMA6B	NO	0.686965	4.78803			FAM13A
														6052	ENSG00000250519	NO	0.686777	2.50743			FZD2
														6351	DLGAP1.AS2	NO	0.686741	2.31488			NLRP12
														5171	H1.2	NO	0.686344	3.0808			LRRC25
														3725	ADGRE5	NO	0.686081	4.13947			AVPI1
														5265	LRP8	NO	0.68581	3.0192			TBC1D31
														3922	APBB2	NO	0.6857	3.97429			ZNF441
														1925	ZNF513	NO	0.685484	5.79887			TIGD2
														1820	RALA	NO	0.684869	5.89103			PIK3CG
														3857	TET2	NO	0.684554	4.01697			CRACDL
														7393	TPST1	NO	0.684331	1.72685			RIMS3
														2381	FAM133B	NO	0.682197	5.30482			FAM117B
														2810	MCOLN3	NO	0.682035	4.87317			C14orf93
														6148	TRIM47	NO	0.681535	2.45063			ENSG00000290427
														8360	PTGES	NO	0.68107	1.25565			SH2D3C
														3645	CLEC5A	NO	0.681025	4.19098			THAP8
														5305	KLF9	NO	0.680909	2.99187			OSBPL7
														5917	ZNF382	NO	0.680856	2.58449			ENSG00000278330
														2603	HLA.F	NO	0.679578	5.06875			CAPN3
														2293	USF3	NO	0.679531	5.3896			GOLPH3L
														2791	MMP14	NO	0.679361	4.89215			INKA2
														3513	TBC1D7	NO	0.678246	4.28993			RGS14
														1422	IBTK	NO	0.677949	6.44732			RAB42
														3373	ULK2	NO	0.677491	4.40976			ENSG00000288156
														1323	RBM3	NO	0.677238	6.59743			RPP25
														2490	PPP2CA	NO	0.67644	5.1938			P2RY13
														9408	SCN9A	NO	0.676052	0.810453			DLEU7
														5628	PANX2	NO	0.675858	2.77696			SIDT1
														6956	H2AC25	NO	0.675676	1.96018			ENSG00000261526
														1993	PPP4R1	NO	0.674833	5.73059			IER5L
														1777	SAMD4B	NO	0.674791	5.9432			MYCL
														2881	NID1	NO	0.674175	4.79984			PSRC1
														1867	TNPO1	NO	0.674016	5.83762			OSGEPL1
														4249	MYOF	NO	0.673769	3.72171			SPATA7
														2741	CLK4	NO	0.673411	4.94268			PEAK3
														5691	NFIL3	NO	0.673212	2.73674			PAQR7
														5155	ZDHHC9	NO	0.673152	3.09107			ID3
														6696	ENSG00000279738	NO	0.672979	2.10773			PXMP4
														3914	EIF5A2	NO	0.672598	3.97787			ENSG00000250138
														1897	TIMM17A	NO	0.671263	5.81688			SOWAHD
														1264	SRSF5	NO	0.671213	6.70496			GPR82
														4416	DENND5B	NO	0.669769	3.61052			KAT14
														2648	AKIRIN2	NO	0.669072	5.02684			ARID3B
														1856	KMT5B	NO	0.667926	5.84377			HCG11
														1529	ADRM1	NO	0.665433	6.27602			ENSG00000289977
														7858	MRPL20.DT	NO	0.663832	1.48873			RGS18
														3380	ELK3	NO	0.663196	4.40295			SLC46A2
														1642	EXOC8	NO	0.662695	6.10794			TMEM223
														5127	ZNF343	NO	0.6622	3.11027			LINC02611
														2550	METTL2A	NO	0.66217	5.12922			FAM50B
														2137	GOLGA4	NO	0.661997	5.56627			SPATA12
														2548	PNPT1	NO	0.66185	5.13101			MIR223HG
														1735	UBE2D2	NO	0.661262	5.99726			IQCD
														3080	LYSMD3	NO	0.660564	4.6417			ZNF93
														2033	KCTD9	NO	0.660453	5.68387			SLC15A2
														2664	MPDU1	NO	0.660325	5.00356			SCAI
														2572	ABCE1	NO	0.660308	5.1102			PLPP6
														2337	IP6K2	NO	0.660039	5.344			GPR65
														3026	BZW2	NO	0.659769	4.68934			ENSG00000261997
														4412	ZNF71	NO	0.659599	3.61125			FAM174B
														1531	PLEKHA1	NO	0.659218	6.27029			RTL10
														3793	MADD	NO	0.658313	4.07975			ENSG00000287778
														1675	LANCL2	NO	0.658188	6.06684			GRIN3A
														1481	RAD21	NO	0.657287	6.35407			PRIM1
														7862	PDLIM1P4	NO	0.657287	1.48462			PER1
														5062	PAPLN.AS1	NO	0.656867	3.15439			DZIP1L
														1545	RNF4	NO	0.656283	6.24568			FRAT1
														3777	GK	NO	0.655723	4.09562			CBX8
														1595	FAM53C	NO	0.655678	6.17887			CEBPE
														3256	NKRF	NO	0.65536	4.50493			CFAP44
														1620	STARD3NL	NO	0.655175	6.14229			BMS1P1
														8033	CHRNE	NO	0.654642	1.4002			ENSG00000271795
														3382	PLIN2	NO	0.654338	4.4007			KANTR
														1352	JAK1	NO	0.65342	6.55426			TXK
														5667	FPR2	NO	0.652105	2.75036			CYSLTR2
														4465	ZFP1	NO	0.652034	3.57459			MAP10
														2245	CALM1	NO	0.651945	5.44315			IFT70B
														1328	CDV3	NO	0.651411	6.58826			PEX11A
														2479	RAPGEF1	NO	0.651353	5.20364			CTTNBP2
														3829	RPRD1B	NO	0.651267	4.03474			CD200R1
														1427	LPGAT1	NO	0.651196	6.44333			KIF24
														5839	SRCAP	NO	0.651082	2.63426			SERPINF2
														1398	STX12	NO	0.650907	6.47886			LPAR5
														2181	TOPORS	NO	0.649997	5.52345			LIPT2.AS1
														2074	MAML1	NO	0.649112	5.63919			FFAR4
														3970	MTHFD2L	NO	0.648486	3.93068			NALT1
														5125	KCNE1	NO	0.648105	3.11117			KRBA1
														5941	SNAI3	NO	0.647618	2.57158			ENSG00000287126
														3810	LINC01128	NO	0.647614	4.06183			ENSG00000272316
														2077	HLA.DRA	NO	0.647128	5.63362			ZNF33B
														6914	ZFTA	NO	0.647125	1.98945			GCSAM
														8851	ROBO1	NO	0.646874	1.03897			PCED1B
														4320	THAP1	NO	0.645633	3.67677			PLEKHH3
														5332	WDR4	NO	0.645423	2.97715			LINC01011
														4380	DHX58	NO	0.645262	3.63163			RFPL1S
														8201	HLA.L	NO	0.644777	1.32837			CASKIN2
														5092	GNG12	NO	0.644304	3.1356			PGBD1
														10445	RAB15	NO	0.644202	0.479026			EFCAB7
														3498	TGS1	NO	0.64381	4.30324			CDR2L
														3153	TMEM263	NO	0.643795	4.58128			CARD9
														4022	ZNF234	NO	0.643785	3.89247			GLCCI1
														3494	LYAR	NO	0.642865	4.30456			SWSAP1
														3251	ZNF212	NO	0.642049	4.50772			ENSG00000243155
														1962	YWHAQ	NO	0.641927	5.7613			LRRC4
														2712	BASP1	NO	0.641729	4.96334			DDIT4L
														1719	SLC36A4	NO	0.641223	6.01928			MS4A4E
														2701	PGM3	NO	0.641022	4.96885			ORC1
														2815	RCC2	NO	0.640986	4.86943			ENSG00000279088
														4713	SLC39A13	NO	0.639195	3.40697			CD1D
														5929	ENSG00000225339	NO	0.638883	2.57704			LINC02930
														8817	H2BC4	NO	0.63872	1.05168			LINC02976
														4118	RORA	NO	0.638063	3.82171			WEE2.AS1
														2830	CREBZF	NO	0.638062	4.85532			UCP3
														2251	HUS1	NO	0.637994	5.43894			CLHC1
														1808	PRKAG2	NO	0.637791	5.90658			DPRXP4
														1944	SMG1	NO	0.636242	5.77806			NUDT6
														6370	RHEBP2	NO	0.63622	2.30667			LINC00865
														3064	VPS37C	NO	0.635263	4.65584			NIPSNAP3B
														4312	MED26	NO	0.634975	3.68547			GDPD1
														4491	UQCC4	NO	0.634905	3.56193			ZNF311
														4083	FGFR1	NO	0.63484	3.84923			GSDMB
														2340	IRAK1	NO	0.63402	5.34344			GHRL
														5546	ENSG00000269958	NO	0.632348	2.84076			MNS1
														3365	AKAP13	NO	0.632155	4.4147			ID1
														6662	PPM1K	NO	0.631631	2.12709			AGAP13P
														3010	SPTY2D1	NO	0.631539	4.6988			RPL32P1
														1755	TPRA1	NO	0.631043	5.97629			NUDT16L2P
														5435	IFI44	NO	0.63087	2.92231			LINC02352
														1392	DYRK1A	NO	0.630601	6.49066			NAIPP4
														1547	WSB2	NO	0.630051	6.24044			SEPSECS.AS1
														2433	HCK	NO	0.629454	5.25415			LINC00920
														2138	SIN3A	NO	0.62944	5.56603			IQCN
														5353	DNAJC3.DT	NO	0.629206	2.96434			FLJ40194
														3403	TMEM64	NO	0.628801	4.38339			KCNJ10
														6795	WDCP	NO	0.628714	2.0506			SIGLEC16
														2773	PARP14	NO	0.628677	4.90727			CCDC121
														2231	ZPR1	NO	0.62824	5.46016			C10orf105
														5472	FYN	NO	0.627761	2.88774			ENSG00000279425
														1582	ATP1B1	NO	0.627053	6.19436			IQSEC3.AS2
														4657	LDLRAD3	NO	0.626472	3.44183			LINC02985
														2668	TFEB	NO	0.626406	5.00163			TMEM37
														2457	TRIM11	NO	0.62594	5.22788			GPR34
														5056	TTYH2	NO	0.624988	3.15939			CABLES1
														3282	MACO1	NO	0.624199	4.48174			CD180
														2363	NXT2	NO	0.624049	5.32368			KLHL13
														3993	RLIG1	NO	0.623229	3.91872			DEPTOR
														2263	MARK2	NO	0.622903	5.42578			FES
														2986	YY1AP1	NO	0.622794	4.72084			CORO1A
														2193	SLC35B2	NO	0.622743	5.5106			C1orf162
														3057	SOCS4	NO	0.622645	4.65722			DEF6
														3808	OSER1	NO	0.622475	4.06557			AP2A2
														2489	ANXA1	NO	0.62236	5.19476			BAIAP2.DT
														4280	GNPNAT1	NO	0.622322	3.70299			STX10
														7317	LINC00520	NO	0.622093	1.76311			CHN2
														1357	SMIM12	NO	0.621849	6.54586			NT5DC2
														7968	ENSG00000275202	NO	0.621409	1.43071			LINC03070
														4824	SMCO4	NO	0.621401	3.31692			ARHGAP9
														3843	ZBTB5	NO	0.62137	4.02614			APPL2
														4488	THAP3	NO	0.621158	3.56247			GAL3ST4
														1542	PRDM2	NO	0.620905	6.24653			RNF125
														2555	PPP2R2D	NO	0.620142	5.12467			RPA1
														3322	GAN	NO	0.61944	4.44716			MERTK
														2486	ZNF136	NO	0.619141	5.19687			C1orf127
														6819	SH2B2	NO	0.619063	2.03542			NCF4
														2507	KLC1	NO	0.618818	5.17509			TCEAL8
														2170	EXOC5	NO	0.618288	5.53192			HVCN1
														4738	RRP12	NO	0.617644	3.38991			THYN1
														3720	MAP4K3	NO	0.617351	4.14185			TMC6
														5963	GFOD2	NO	0.61713	2.55776			APBB1IP
														2447	GCC1	NO	0.614929	5.23554			PMFBP1
														8126	STEAP1B	NO	0.614333	1.35697			OSGEP
														3338	INF2	NO	0.613158	4.4333			ENC1
														3032	SLC31A2	NO	0.612427	4.68146			VSIR
														5133	TNKS1BP1	NO	0.611731	3.10699			CD28
														3224	UBALD2	NO	0.611551	4.53122			CAMK2G
														1765	KIF5B	NO	0.611459	5.9681			TDRKH
														2016	MED13L	NO	0.611269	5.69682			PYCARD
														3313	MOSMO	NO	0.611236	4.45191			RASGRP4
														3266	REV3L	NO	0.610862	4.49672			ANP32A
														4559	COX17	NO	0.610753	3.50933			PITHD1
														3648	ACVR1B	NO	0.610495	4.19			BRI3BP
														2529	PPP2R1B	NO	0.610095	5.15714			NOXA1
														1550	MCMBP	NO	0.61	6.23821			SCAMP5
														3154	CAMTA1	NO	0.60993	4.58124			NISCH
														1801	RHOQ	NO	0.608731	5.91051			PDK2
														5234	RUNX3	NO	0.608685	3.0408			SIRPB2
														5515	SBDSP1	NO	0.608604	2.85486			SLA
														1715	USP14	NO	0.608538	6.02193			GGA2
														2761	LRCH3	NO	0.608273	4.92107			TMIGD3
														3177	ENSG00000272625	NO	0.607884	4.56287			PLCB2
														3874	SMN1	NO	0.607173	4.00592			ZBED3
														2443	PEA15	NO	0.60711	5.24258			GSPT2
														2940	B4GALT4	NO	0.607034	4.7563			SNX21
														6555	CCSER1	NO	0.606928	2.18394			TMT1A
														5065	LRWD1	NO	0.606214	3.15256			XYLT2
														6251	ANKRD42.DT	NO	0.606065	2.37332			TACC3
														3176	CENPN	NO	0.605681	4.56325			DHRS3
														1902	WDFY1	NO	0.60448	5.81253			SLC46A3
														6589	RPS15A	NO	0.604355	2.16411			EHMT2
														5646	L3MBTL4.AS1	NO	0.604288	2.76671			POLD1
														2517	GNL2	NO	0.604136	5.16955			MAP3K5.AS2
														2718	PRPF4B	NO	0.603894	4.95819			ENSG00000226281
														1671	VDAC2	NO	0.603607	6.06837			MARVELD1
														2252	IPO5	NO	0.603592	5.4375			CMTM7
														2838	GPR137B	NO	0.603546	4.84891			CD300A
														2775	SETD1B	NO	0.603497	4.90651			IFT172
														2585	FBXL3	NO	0.602743	5.0875			PSIP1
														1893	ATXN1L	NO	0.602712	5.8205			NFIA
														2546	RABIF	NO	0.602578	5.13512			CCDC125
														2955	MSMO1	NO	0.60174	4.74689			ARHGAP18
														2431	IPO7	NO	0.601363	5.25534			ACCS
														3347	UPF3B	NO	0.601133	4.42787			TK2
														2259	PIK3CA	NO	0.601049	5.43063			TMEM53
														2735	ELOC	NO	0.600424	4.94762			ERCC2
														3617	STAG2	NO	0.599751	4.20568			MBOAT1
														1635	LACTB	NO	0.599662	6.12302			ZNF552
														2805	ALAS1	NO	0.598948	4.87528			SHMT1
														2445	PATL1	NO	0.598356	5.23794			IMPA2
														4558	N4BP2L1	NO	0.598092	3.5101			GAPT
														1616	SCYL2	NO	0.597959	6.15161			LINC03058
														2465	CYTH2	NO	0.597713	5.22048			LRRC27
														3981	PRKCH	NO	0.597566	3.9259			ACVRL1
														1873	ATP11C	NO	0.596656	5.83432			GAPLINC
														2801	VMP1	NO	0.596275	4.87911			PRR11
														3277	ATF2	NO	0.595628	4.48678			TRMT12
														3710	TSR1	NO	0.595482	4.15288			RN7SL138P
														4721	CHSY1	NO	0.595395	3.40198			PPP1R21
														6298	PRKAG2.AS1	NO	0.595313	2.34485			ZNF256
														1465	FYTTD1	NO	0.595031	6.38546			ACSS1
														5496	GPR35	NO	0.594532	2.87562			FOXRED2
														7866	ENSG00000286288	NO	0.59423	1.48201			SMARCA2
														4863	CD38	NO	0.594188	3.28943			PTPN22
														4754	LINC03072	NO	0.593577	3.38047			SASH3
														7707	HEATR6.DT	NO	0.593551	1.5641			H1.0
														2703	NCOA5	NO	0.593395	4.96885			MAML3
														2044	FH	NO	0.592548	5.67214			TNFAIP8L2
														2785	ABCF1	NO	0.592353	4.8993			HGF
														2886	TMEM41B	NO	0.592093	4.79493			ABCC5
														4196	EXOSC3	NO	0.591661	3.763			ZFP36L1
														2125	PDLIM5	NO	0.591177	5.57813			TRERF1
														2683	REST	NO	0.590723	4.98836			FAXDC2
														6278	ZNF473	NO	0.590459	2.35734			KLF7
														4227	PUM3	NO	0.589981	3.73975			PFKFB2
														2260	CREBBP	NO	0.589687	5.42988			LRRC45
														1708	RBM5	NO	0.589686	6.03248			CCDC85B
														3676	RNF216P1	NO	0.589662	4.16914			ENSG00000288771
														2553	SH2B3	NO	0.589297	5.12823			KHK
														9157	KCNJ11	NO	0.588553	0.91247			THEM6
														1660	KCMF1	NO	0.588542	6.08164			CIITA
														3129	SIRT1	NO	0.588004	4.60109			NAIP
														2197	LCP1	NO	0.58796	5.50748			DENND2B
														2415	RBM14	NO	0.587511	5.27833			HPF1
														5983	ZBTB11.AS1	NO	0.587398	2.54732			PALD1
														2391	KDM6A	NO	0.587354	5.29729			TGFBR2
														3924	MICB	NO	0.587259	3.97393			INPP5D
														2684	COX20	NO	0.587052	4.98576			ARPIN
														1829	WAPL	NO	0.586811	5.88082			PRSS36
														2039	KPNB1	NO	0.586507	5.67627			NTHL1
														2502	SLC30A7	NO	0.586151	5.17825			KBTBD11
														4800	AK6	NO	0.586049	3.33895			CTNNBIP1
														2218	ZNF317	NO	0.585947	5.47903			CHST13
														1899	BRD2	NO	0.58576	5.81688			CYSLTR1
														4157	HLA.DQB1	NO	0.585451	3.79146			AFMID
														6456	C1R	NO	0.58448	2.25333			CACNA2D3
														7568	ENSG00000213080	NO	0.584182	1.64559			TMC8
														1736	EIF4G2	NO	0.583574	5.99643			PDLIM2
														3231	ST3GAL2	NO	0.583218	4.52593			CTPS2
														3020	MAP7D3	NO	0.582217	4.69239			CD163L1
														8174	PAN3.AS1	NO	0.582039	1.33712			ATG4C
														4435	LYRM1	NO	0.58168	3.59289			MAN1C1
														4725	LRR1	NO	0.581678	3.39736			CIDEB
														2023	SRI	NO	0.581503	5.69281			CALM2
														3006	WSB1	NO	0.581223	4.70275			LIMA1
														1903	SMNDC1	NO	0.580595	5.8121			CYB5RL
														5307	TRIB3	NO	0.580244	2.9918			SPTLC3
														2175	SCAF8	NO	0.580129	5.52842			SLC27A1
														6980	TIPARP	NO	0.57999	1.94198			SNHG14
														7172	ZNF132	NO	0.579784	1.83834			PPM1F.AS1
														4067	FBRS	NO	0.579549	3.86397			IGFLR1
														2475	LAMTOR3	NO	0.579262	5.20634			LINC01094
														2890	UBXN2A	NO	0.578998	4.79104			TMEM97
														3427	TMEM123	NO	0.578701	4.35829			WWP1.AS1
														8179	FLRT2	NO	0.578465	1.33604			CSRP1
														7710	RGS20	NO	0.577951	1.5636			ENSG00000269044
														6665	ISG15	NO	0.577384	2.1248			BTF3P7
														2054	SS18	NO	0.576962	5.6647			ZNF589
														2468	CDK7	NO	0.576716	5.21488			FBLIM1
														1723	YBX3	NO	0.576652	6.01581			ENSG00000267904
														2841	ATP11B	NO	0.576626	4.84567			H1.10
														2560	SLC50A1	NO	0.575648	5.12062			WDFY2
														3470	UTP23	NO	0.575221	4.3286			ZNF503
														7902	RASGRF1	NO	0.574843	1.46217			NAIPP2
														3815	SUCO	NO	0.574451	4.05495			TTLL1
														3297	TRAPPC10	NO	0.574043	4.4697			IQCE
														6403	HTATSF1P2	NO	0.573775	2.28264			LDLRAD4
														4099	MAPK13	NO	0.572752	3.83856			TUBA1A
														7819	ZFHX2	NO	0.572283	1.50991			PRKACB
														5974	ATXN7L2	NO	0.572219	2.55195			GPBAR1
														2779	RLIM	NO	0.572192	4.90538			LINC02185
														4560	CDC37L1	NO	0.57185	3.50889			FCHO1
														5211	DNAJB1	NO	0.570978	3.05504			SPATA6
														4497	CEBPD	NO	0.570646	3.55546			C5AR2
														2277	CD48	NO	0.570611	5.40947			CENPP
														4358	ERCC6	NO	0.570578	3.65043			ENSG00000260879
														2587	RBM28	NO	0.569548	5.08596			C12orf76
														1828	KHDRBS1	NO	0.569354	5.88084			PRR5L
														1638	GOSR1	NO	0.56911	6.1221			SNHG30
														2771	GPD2	NO	0.569087	4.90906			TMEM91
														3384	RHBDF2	NO	0.568939	4.39841			MT.TQ
														1775	CDC42SE2	NO	0.568923	5.94775			LINC02245
														4333	AFG2B	NO	0.568829	3.66884			CBX7
														3482	CCDC9	NO	0.568772	4.31766			PYHIN1
														3455	ZNF335	NO	0.568714	4.3406			OPHN1
														3422	FOXP4	NO	0.568571	4.36551			CCDC34
														1674	PSME2	NO	0.568203	6.06684			ENSG00000264456
														7860	ST3GAL5.AS1	NO	0.567195	1.4878			JPH4
														1994	RARRES1	NO	0.566767	5.72959			B4GAT1
														2937	KATNA1	NO	0.566392	4.75798			SLC1A3.AS1
														2416	FUBP1	NO	0.566298	5.2759			ACACB
														2421	DDX59	NO	0.566282	5.26795			RAB11FIP1
														7812	CYP51A1	NO	0.564621	1.51454			CD244
														4499	RDH14	NO	0.564446	3.55385			ENSG00000273669
														2389	HPS6	NO	0.564378	5.30055			NCBP2AS2
														2794	FBXO42	NO	0.564327	4.89003			PKD2L1
														3306	TUBB	NO	0.563993	4.46161			NIPSNAP1
														4007	LUC7L	NO	0.563642	3.90651			RANBP6
														2140	FASTKD5	NO	0.563557	5.56542			LPAR6
														6280	SNHG1	NO	0.563509	2.35627			DLEU1
														6374	RFX2	NO	0.563372	2.3033			ARHGEF6
														4080	ZC3H10	NO	0.562707	3.85227			S1PR1
														2228	YWHAZ	NO	0.562695	5.46872			TLR5
														4311	LRRC8A	NO	0.562694	3.68596			CCDC88B
														8236	MRPL46	NO	0.562676	1.31171			PIGM
														5881	ENO2	NO	0.562062	2.6003			TMEM71
														3743	LTO1	NO	0.561783	4.12873			TBC1D8B
														3873	ENTPD7	NO	0.561778	4.00651			TBC1D4
														2184	BUB3	NO	0.561092	5.52068			ZNF544
														4384	RIMOC1	NO	0.56086	3.62806			TSPYL4
														5954	GRWD1	NO	0.560692	2.56216			B3GNTL1
														2581	GBP3	NO	0.559927	5.09522			ENSG00000228427
														1611	GGNBP2	NO	0.558582	6.16085			SLC22A18AS
														2295	PAK2	NO	0.558549	5.3851			SDHAF3
														3353	PIK3CB	NO	0.557787	4.42528			ENSG00000278834
														3248	EZR	NO	0.557585	4.51024			TBC1D10C
														2215	PDCD6IP	NO	0.557392	5.48518			SCIMP
														6205	ZSCAN22	NO	0.557376	2.40341			PRPF40B
														2195	SHOC2	NO	0.557277	5.50959			ASGR1
														2746	EIF2S1	NO	0.557195	4.93655			LINC02035
														2781	ATP1A1	NO	0.556997	4.90085			MEF2C
														2370	CEBPG	NO	0.556959	5.31913			ZHX3
														2043	TFG	NO	0.556608	5.67271			NHLRC1
														3711	JOSD1	NO	0.556593	4.14822			SPRY2
														3375	GFPT1	NO	0.556564	4.40675			GPR162
														2635	ACTR1B	NO	0.55619	5.03894			TSPYL5
														4117	LMNA	NO	0.555723	3.82368			ARHGAP19
														5689	BET1	NO	0.554747	2.73674			M1AP
														2046	HNRNPDL	NO	0.553781	5.66993			LINC02073
														2532	RSPRY1	NO	0.553775	5.1557			EHHADH
														3790	SAT1	NO	0.553513	4.08411			EVI2B
														1918	HNRNPK	NO	0.552838	5.80449			GPR155
														3025	USO1	NO	0.552821	4.69131			CARD14
														6958	ZNF778	NO	0.552047	1.95825			AMDHD1
														3194	VPS37A	NO	0.551958	4.54673			RASAL3
														3614	RARA	NO	0.551293	4.20696			ENSG00000250777
														3017	BLOC1S3	NO	0.551219	4.69655			NR3C2
														3501	ZFYVE1	NO	0.551077	4.30264			MRO
														2833	CBLL1	NO	0.551017	4.85321			LGR4
														2204	RNF6	NO	0.550887	5.4988			PEX11G
														4924	NADK2	NO	0.550781	3.25658			NOTCH4
														5090	N4BP2	NO	0.550346	3.13718			TMEM154
														4594	IWS1	NO	0.550318	3.48058			ENSG00000288742
														3686	HIGD1A	NO	0.550284	4.16276			ASTN2
														6376	PPP2R3A	NO	0.550281	2.30308			LIPT1
														3082	S100A11	NO	0.550253	4.64142			NREP
														2667	ILF2	NO	0.550155	5.00201			ZNF710.AS1
														4051	GEN1	NO	0.550094	3.8782			ATP8B3
														4819	ENSG00000226824	NO	0.550017	3.32077			SLC7A8
														7232	DDX31	NO	0.549698	1.80904			HTR7P1
														2976	EIF3J	NO	0.549419	4.7278			CLDN7
														1596	SRSF3	NO	0.548324	6.17799			MIDEAS
														5850	CLIP2	NO	0.547916	2.62632			LINC00265
														7268	PROSER2	NO	0.547821	1.79184			GOLPH3.DT
														3636	NOP14	NO	0.547543	4.19444			LTB
														3966	TMEM38B	NO	0.547098	3.93542			PTGFRN
														8017	MICAL3	NO	0.546887	1.40785			SFXN2
														2657	HIPK2	NO	0.546528	5.01693			ARHGAP6
														1792	CNOT9	NO	0.546485	5.92142			COQ3
														6340	C21orf91	NO	0.546347	2.3193			KCTD12
														5378	SKP1	NO	0.546258	2.95131			CARD11
														1991	PPP6R3	NO	0.546147	5.73083			SLC40A1
														1963	TAB3	NO	0.545972	5.76111			NHS
														5976	RWDD4P2	NO	0.545471	2.55118			ENSG00000183154
														3791	PAICS	NO	0.545365	4.08179			LRRK2
														3757	CCL2	NO	0.545338	4.11527			CDKN2C
														2304	UBE2D3	NO	0.54524	5.37396			TRIB3
														2619	SEC61B	NO	0.54508	5.05435			KLF2
														3186	FEM1A	NO	0.545059	4.55465			SULT1B1
														4618	WDR75	NO	0.544995	3.46454			ENSG00000229771
														3493	IFNAR2	NO	0.544938	4.30542			ENSG00000289100
														3883	GSTM3	NO	0.54475	4.0034			ENSG00000248187
														2066	CCT2	NO	0.54449	5.64981			SLC24A4
														8815	NME1	NO	0.544282	1.05194			LINC03002
														2208	CSNK2A2	NO	0.544223	5.49447			CAMKMT
														7782	FAM89A	NO	0.544213	1.52931			TTC3P1
														4991	DLGAP4	NO	0.543971	3.20867			STK36
														4768	TMTC3	NO	0.543789	3.37366			C17orf75
														3621	TCERG1	NO	0.543773	4.20489			ROGDI
														7745	ZNF2	NO	0.54359	1.54944			ENSG00000244701
														4946	VPS37B	NO	0.543067	3.24389			FCHO2.DT
														9611	AVIL	NO	0.542922	0.744513			ENSG00000287091
														3245	RNF111	NO	0.54263	4.51255			PIGBOS1
														3359	CWC22	NO	0.542585	4.42288			REPS2
														8522	CBFA2T3	NO	0.542513	1.1868			ENSG00000271009
														5731	INPP5E	NO	0.542117	2.70962			ENSG00000275964
														2630	EIF5A	NO	0.542093	5.04688			SAC3D1
														3175	CCDC59	NO	0.542062	4.56331			EPM2A.DT
														4381	MTRR	NO	0.541383	3.63005			MT.TP
														8611	EVC2	NO	0.541062	1.14391			FN3K
														9133	MAGI3	NO	0.541061	0.921865			TPBGL
														4159	GRPEL1	NO	0.541052	3.79101			SLITRK4
														1985	TRIP12	NO	0.540994	5.73714			LINC02916
														5345	RTN2	NO	0.54097	2.96942			SLCO4C1
														6229	ZNF121	NO	0.540854	2.39164			EME1
														2604	CHD1	NO	0.540469	5.06615			TSPOAP1.AS1
														2804	EBLN3P	NO	0.540354	4.87612			LY6G5B
														2120	TNPO2	NO	0.539795	5.58284			ENSG00000262049
														4382	PIGV	NO	0.539639	3.62924			TLR3
														5344	FBXO31	NO	0.539281	2.96942			TSTD3
														2723	MSH6	NO	0.538744	4.95496			MTARC1
														2689	HNRNPA1	NO	0.538155	4.97965			MANSC4
														3817	GPATCH3	NO	0.538153	4.05345			MIR3667HG
														9779	SIMALR	NO	0.53815	0.691496			C16orf54
														3227	EEF1A1	NO	0.537768	4.52729			DEPDC7
														2458	MFN1	NO	0.537504	5.22598			ENSG00000272839
														3095	FBXW7	NO	0.537041	4.62785			PTPRN2.AS1
														2896	BLOC1S6	NO	0.536782	4.78856			KLRG1
														5188	PLEKHO2	NO	0.536603	3.06956			MPO
														5962	SELENOM	NO	0.536521	2.55963			LASP1NB
														3983	RPL21	NO	0.536389	3.92532			CRHBP
														4214	AXIN1	NO	0.535785	3.74882			MYO1A
														4223	FHIP2A	NO	0.535579	3.74177			MORN4
														2129	PCGF3	NO	0.535075	5.57755			DLGAP5
														4546	ADGRE1	NO	0.534877	3.51542			GPRIN3
														2745	UBLCP1	NO	0.534183	4.93762			EYA2
														8297	SPINK1	NO	0.534139	1.28754			AKAP6
														5598	TTC39B	NO	0.533331	2.81011			SMPD3
														9306	HLA.DQA2	NO	0.533163	0.854544			ENSG00000273226
														2996	METAP2	NO	0.532885	4.71348			GARNL3
														3613	PLPP3	NO	0.532862	4.20791			ANKRD35
														6885	DIP2C	NO	0.532862	1.99993			ZBED3.AS1
														3030	GSAP	NO	0.532574	4.68251			ENSG00000286194
														7787	ENSG00000272831	NO	0.532555	1.52719			SLC25A35
														5913	SNHG17	NO	0.532354	2.58618			MTFR2
														8648	IGFBP2	NO	0.532109	1.13016			FCGR1BP
														7832	EXT1	NO	0.531517	1.5018			CHIC1
														3755	SLFN5	NO	0.5313	4.11705			FCGR1CP
														1958	MAPRE1	NO	0.531083	5.76745			FGD5
														3730	GATAD2A	NO	0.530958	4.13568			SEPTIN3
														2536	PSMC1	NO	0.530851	5.15186			LINC02432
														2695	MICA	NO	0.530827	4.97566			NFATC2
														1922	GPATCH2L	NO	0.530634	5.80212			CENPI
														3863	ANKRD27	NO	0.530613	4.01406			COLEC12
														4894	GDAP1	NO	0.530611	3.27161			ENSG00000270157
														4962	MSANTD7	NO	0.530348	3.23405			GRIP1
														6701	LENG9	NO	0.530231	2.10368			CCL28
														6219	DCAF4	NO	0.53011	2.39902			MYOM1
														5194	DUSP18	NO	0.529692	3.06418			PNPLA3
														3476	ZCCHC3	NO	0.529394	4.32421			SPIN3
														5153	FAM98A	NO	0.529357	3.09589			WIPF3
														7359	MELK	NO	0.528375	1.74269			CEACAM3
														4155	DNAJC25	NO	0.528292	3.79203			ENSG00000271926
														2422	AFTPH	NO	0.52821	5.26763			CYP2U1
														3964	PALB2	NO	0.528168	3.93803			WDFY3.AS2
														2694	PRCC	NO	0.527859	4.97566			GASK1B.AS1
														6707	PPP1R12A.AS1	NO	0.527571	2.10003			ENSG00000274021
														2085	OAZ2	NO	0.527231	5.62291			SLC30A4
														2823	PRR14L	NO	0.526671	4.86245			CABP4
														8173	DENND2C	NO	0.526179	1.33751			ENSG00000232884
														6423	PGLS.DT	NO	0.525683	2.26856			PSTK
														5084	F8A1	NO	0.525541	3.14098			ENSG00000268573
														3780	LPL	NO	0.525235	4.09071			MPZ
														4002	UBE2J2	NO	0.524951	3.90946			TTK
														9807	TSPAN13	NO	0.52478	0.681291			NBEA
														5157	SIPA1L1	NO	0.524648	3.08903			GRAMD1B
														2349	EPG5	NO	0.524186	5.33711			GPRC5B
														3570	LRIG2	NO	0.523996	4.24051			ENSG00000280407
														4398	PCID2	NO	0.523672	3.61564			SLIT1
														2755	CPD	NO	0.5236	4.92592			KCNAB1
														9186	LINC00649	NO	0.523457	0.899728			KIF17
														3556	DAPK1	NO	0.523286	4.25096			ZNF704
														2620	PSMD12	NO	0.522998	5.05414			CELSR2
														4691	PDE4DIP	NO	0.522487	3.42173			FAM216A
														3572	ZFAND6	NO	0.522442	4.23934			CSRP1.AS1
														4282	DNAJC2	NO	0.522441	3.70224			ENSG00000279369
														2618	ZEB2	NO	0.522092	5.05552			PRDX6.AS1
														3632	PAPOLG	NO	0.522059	4.19645			OMG
														6847	ENSG00000271533	NO	0.521258	2.01863			TMEM236
														4288	DVL1	NO	0.520233	3.69815			PKD1L3
														4246	MBNL1	NO	0.520153	3.72515			METTL27
														8676	ENSG00000287415	NO	0.520075	1.11373			EXTL2
														3840	EIF4E3	NO	0.519853	4.02819			ENSG00000284977
														3588	MRPL32	NO	0.51951	4.22581			ENSG00000244459
														3342	CCNC	NO	0.519077	4.43188			LINC01637
														3525	NSMAF	NO	0.518891	4.2788			PRELID2
														3400	OSBP	NO	0.518097	4.38418			ENSG00000291063
														3217	NKAPD1	NO	0.518055	4.53529			MPPED2
														6596	NEMP1	NO	0.517942	2.16206			ENSG00000232053
														2926	SIRPA	NO	0.517926	4.76538			DYNC2H1
														5366	DONSON	NO	0.517906	2.9598			MCC
														5024	USP18	NO	0.517713	3.18391			ENSG00000249602
														2351	ZCCHC8	NO	0.517558	5.33646			LRRC63
														5282	RIOK1	NO	0.517221	3.00878			LINC00607
														3453	C5orf24	NO	0.517088	4.34071			CD1A
														4264	HMGA1	NO	0.516756	3.71257			ENSG00000275801
														4949	FAM131A	NO	0.516624	3.24151			ANXA9
														2680	ZFR	NO	0.516587	4.99135			BIRC5
														3458	SREBF2	NO	0.516569	4.33678			AKR1E2
														4578	MAML2	NO	0.515577	3.49276			ZSCAN2.AS1
														5441	MVD	NO	0.515547	2.91599			TMEM191B
														2968	WHAMM	NO	0.515482	4.7369			ENSG00000289298
														2862	PTEN	NO	0.515448	4.81617			ENSG00000273729
														2207	ZNF655	NO	0.515078	5.49633			SV2B
														3647	FUS	NO	0.51485	4.19065			ARHGAP33
														4648	PALS1	NO	0.514645	3.44993			ENSG00000258082
														3161	RNF103	NO	0.514497	4.57518			ENSG00000287367
														7884	RRM2	NO	0.514305	1.47045			ENSG00000258168
														2930	STX3	NO	0.514277	4.7639			DOC2A
														3642	TMEM11	NO	0.514135	4.1917			COBLL1
														7240	SP4	NO	0.514115	1.8071			ENSG00000289444
														7163	SMN2	NO	0.514035	1.84286			EGR3
														9794	SIRPAP1	NO	0.513843	0.686532			KIF20A
														2967	UBE2A	NO	0.513737	4.7369			MAT1A
														2036	SRSF10	NO	0.513542	5.67852			METAP1D
														2313	OAT	NO	0.513108	5.36726			NUDT19P5
														5763	PIGW	NO	0.512964	2.6903			A2M.AS1
														4335	RSRP1	NO	0.512663	3.66808			POMC
														4551	SENP1	NO	0.512635	3.51307			PGM5P3.AS1
														3117	G3BP1	NO	0.512602	4.61073			LINC00528
														2728	PHF11	NO	0.51257	4.95272			WDR17
														3713	DDX39A	NO	0.511851	4.14753			MAP2K6
														6089	ALDH1B1	NO	0.511547	2.48239			LINC00539
														7487	DCSTAMP	NO	0.511478	1.68219			SIGLEC12
														9916	LINC02757	NO	0.511441	0.641161			ABCC6
														5475	ZNF624	NO	0.511169	2.88724			PPM1E
														9618	XIST	NO	0.510508	0.741823
														3015	TMF1	NO	0.510303	4.69655
														4241	FADS3	NO	0.510233	3.72771
														8904	TPSAB1	NO	0.5098	1.01654
														4967	MAP3K11	NO	0.509648	3.22621
														4484	ZNF282	NO	0.509483	3.56651
														2711	CHMP2B	NO	0.509036	4.96334
														5579	CHD7	NO	0.508959	2.82045
														5498	MEX3D	NO	0.508786	2.87275
														3136	KRR1	NO	0.508784	4.59609
														3436	MAGOH	NO	0.508406	4.35049
														1896	KIAA1191	NO	0.507511	5.81853
														3543	MAP3K7	NO	0.507423	4.25949
														4568	PAK4	NO	0.507183	3.49806
														6134	CD226	NO	0.506827	2.46024
														7853	TBC1D30	NO	0.506651	1.49196
														4134	UBL3	NO	0.506638	3.81222
														2448	COPS2	NO	0.506629	5.23551
														2494	POGZ	NO	0.506547	5.18586
														6655	IPP	NO	0.506183	2.12798
														2914	PILRA	NO	0.505944	4.77584
														8926	LAMA3	NO	0.505388	1.00781
														7409	CST7	NO	0.505274	1.72183
														4693	BAHD1	NO	0.505234	3.42137
														5512	MTURN	NO	0.505197	2.85745
														3527	HAUS6	NO	0.505178	4.27747
														9333	ENSG00000225889	NO	0.504819	0.843499
														2829	NSUN4	NO	0.504638	4.85764
														3573	MAP1LC3B	NO	0.504382	4.23538
														8121	ZNF565	NO	0.504343	1.35825
														6127	TRMT13	NO	0.503816	2.46474
														2939	NRBP1	NO	0.503611	4.75665
														2665	SPART	NO	0.503283	5.00324
														4837	NCOR2	NO	0.503056	3.31065
														2325	ATP6V1G1	NO	0.502812	5.35267
														9345	TBCE	NO	0.502276	0.838564
														8302	CRYGS	NO	0.502199	1.28428
														3386	DIS3	NO	0.501941	4.39589
														4323	MACROH2A2	NO	0.501698	3.67538
														8576	ENSG00000237773	NO	0.501673	1.16001
														4207	C5AR1	NO	0.501441	3.75704
														6179	EYA3	NO	0.500918	2.42431
														2818	ELK4	NO	0.500868	4.86793
														6162	RWDD2A	NO	0.500807	2.43747
														5544	SRP19	NO	0.500766	2.8427
														8845	PSMC3IP	NO	0.500635	1.04217
														5707	EMILIN1	NO	0.500018	2.72759
														3992	TRIM39	NO	0.499921	3.92089
														7105	ZNF699	NO	0.499816	1.87538
														4654	PDCD5	NO	0.499746	3.44428
														3463	GNA12	NO	0.499664	4.33365
														3393	ATP6V1H	NO	0.49947	4.39
														4706	OBI1	NO	0.499292	3.41034
														4387	FRMD8	NO	0.499256	3.62535
														2931	ACVR1	NO	0.499064	4.76309
														4957	RRN3P3	NO	0.499059	3.239
														3414	NMT2	NO	0.498982	4.37271
														3121	HMCES	NO	0.498714	4.609
														6396	ENSG00000288754	NO	0.49847	2.29032
														4175	ARMT1	NO	0.498416	3.77966
														4395	CLN8.AS1	NO	0.497753	3.62116
														4165	NOP58	NO	0.497686	3.78814
														3083	IKZF5	NO	0.496672	4.64074
														5778	ZNF614	NO	0.49585	2.67745
														9878	MAPK8IP1	NO	0.49523	0.653491
														3411	TMEM268	NO	0.494795	4.37405
														7032	ENSG00000285906	NO	0.494723	1.91667
														3934	PHF1	NO	0.49464	3.96143
														4078	MRPL14	NO	0.494547	3.85357
														6963	PUS3	NO	0.4943	1.9556
														6967	RASA4	NO	0.494107	1.95253
														3370	ARF6	NO	0.494104	4.41253
														2866	DUSP11	NO	0.494044	4.80977
														3170	HAUS2	NO	0.493249	4.57073
														2589	MMGT1	NO	0.492681	5.08166
														2747	CDK16	NO	0.492427	4.9322
														3677	PLEKHA3	NO	0.492295	4.16872
														4391	CCDC127	NO	0.491818	3.62326
														4400	FAM3C	NO	0.491719	3.61511
														5189	PWWP2B	NO	0.491672	3.06941
														4331	AIDA	NO	0.491592	3.67003
														6902	RGPD8	NO	0.4915	1.99325
														3515	TPM4	NO	0.491382	4.28702
														4319	IFI27	NO	0.491152	3.67722
														5224	MOB4	NO	0.491113	3.04407
														3699	RPL36AL	NO	0.490974	4.15655
														2157	CYRIB	NO	0.49089	5.54837
														4939	MED27	NO	0.49088	3.24894
														3603	SLC10A3	NO	0.490766	4.21926
														8887	ENSG00000229337	NO	0.490506	1.02456
														2575	PTBP1	NO	0.49033	5.10195
														2629	LILRB4	NO	0.489695	5.04966
														2933	CDK4	NO	0.489656	4.76096
														5097	TAF5	NO	0.489564	3.13268
														2923	DDX6	NO	0.489515	4.76822
														4050	EIF1AD	NO	0.489374	3.87829
														7549	ZNF222	NO	0.489003	1.6533
														2826	RAB10	NO	0.48875	4.85932
														9049	ENSG00000293257	NO	0.488622	0.958962
														2925	DPM1	NO	0.488034	4.7662
														8805	ENSG00000225032	NO	0.487847	1.05718
														3076	THOC6	NO	0.487814	4.64412
														2344	EWSR1	NO	0.487734	5.3403
														3206	RTN4	NO	0.487142	4.5425
														5440	TFPI	NO	0.486836	2.91726
														5245	RBBP6	NO	0.48637	3.03259
														5935	PSMA1	NO	0.486237	2.57464
														5169	MITF	NO	0.486087	3.08134
														6866	JAK3	NO	0.485812	2.00952
														3276	VEZT	NO	0.485713	4.4886
														3110	CAND1	NO	0.485552	4.6136
														3550	SUZ12	NO	0.485472	4.25569
														3630	ARPP19	NO	0.4853	4.19724
														4772	PLPP5	NO	0.485011	3.37043
														2849	KLHL5	NO	0.484997	4.83654
														3634	CHI3L1	NO	0.484822	4.19591
														3167	AHCYL1	NO	0.484786	4.57318
														4745	ZNF770	NO	0.484507	3.38601
														3703	LEMD3	NO	0.483986	4.15514
														3688	DCUN1D4	NO	0.483853	4.16207
														2927	WDR1	NO	0.483704	4.76521
														8942	MYBPC3	NO	0.48344	1.00149
														2788	VPS26A	NO	0.483375	4.89611
														3223	NORAD	NO	0.483311	4.5318
														5393	PTK2B	NO	0.482821	2.9426
														8713	BMERB1	NO	0.482817	1.09894
														3920	LIMS1	NO	0.482586	3.97542
														2821	EIF3M	NO	0.482114	4.86428
														2872	NPM1	NO	0.481947	4.80652
														4236	NSRP1	NO	0.481747	3.72937
														3775	UIMC1	NO	0.481364	4.09727
														6608	NIBAN2	NO	0.481342	2.15395
														3344	PWP1	NO	0.481326	4.42999
														3063	CNTLN	NO	0.481182	4.65592
														4982	ZNF574	NO	0.481135	3.21216
														3307	GOLGA7	NO	0.48101	4.46115
														3627	ALYREF	NO	0.480801	4.19924
														3598	PHF5A	NO	0.480548	4.22127
														3974	RBM48	NO	0.480319	3.92882
														3304	ARHGAP21	NO	0.480258	4.46177
														4901	VPS13A	NO	0.480184	3.27087
														4808	NOL11	NO	0.479311	3.32939
														4827	SP2	NO	0.478598	3.31619
														4211	NPC1	NO	0.478163	3.75184
														4579	ZNF33A	NO	0.47809	3.49233
														4072	ADORA2B	NO	0.477904	3.85729
														4266	ATOSB	NO	0.477263	3.71253
														4095	FXR2	NO	0.476688	3.84168
														3991	RNF34	NO	0.476612	3.92154
														4605	B2M	NO	0.476334	3.47235
														5824	DCBLD2	NO	0.476091	2.64695
														3943	MZT1	NO	0.474773	3.95736
														8607	ZSWIM3	NO	0.474636	1.14504
														3995	RELT	NO	0.474535	3.91772
														8616	RNF128	NO	0.474437	1.14348
														4052	MSC.AS1	NO	0.474253	3.87808
														3255	EPC1	NO	0.473837	4.50574
														4436	C19orf12	NO	0.473614	3.59032
														6073	SOX13	NO	0.473605	2.49565
														3696	BCL2L2	NO	0.473332	4.15713
														3827	MAPK7	NO	0.47326	4.03487
														4198	EIF3A	NO	0.473247	3.76263
														2226	ANXA7	NO	0.473192	5.46955
														4006	DDX20	NO	0.472782	3.90661
														2797	EIF4H	NO	0.472306	4.88649
														9304	DANCR	NO	0.472294	0.85534
														5973	TULP3	NO	0.471743	2.55195
														3398	SDF4	NO	0.470992	4.38562
														2906	CDK5RAP2	NO	0.470614	4.7812
														3096	KLHL12	NO	0.470367	4.62645
														3751	YTHDF1	NO	0.47035	4.12032
														6320	RP9	NO	0.470278	2.33343
														3529	MSN	NO	0.470203	4.27668
														3517	MUC20.OT1	NO	0.470119	4.28588
														4143	CLIC2	NO	0.468992	3.80744
														6421	CYP1B1.AS1	NO	0.468908	2.26947
														7432	ZNF460	NO	0.468163	1.71228
														3772	SYPL1	NO	0.467843	4.10154
														3584	DCP2	NO	0.467322	4.22974
														4893	SEMA4D	NO	0.46727	3.27219
														5095	MOCS3	NO	0.466877	3.1345
														10406	MSLN	NO	0.466829	0.491996
														3264	NCOA4	NO	0.466664	4.4985
														3592	CCNYL1	NO	0.466662	4.22419
														3912	GTPBP2	NO	0.466655	3.97944
														3296	ATP1B3	NO	0.466125	4.47026
														4396	NFE2L3	NO	0.465993	3.61907
														2452	RIOK3	NO	0.465207	5.23018
														3215	LPCAT1	NO	0.465013	4.5371
														3207	EIF3B	NO	0.464808	4.54218
														2958	VCP	NO	0.464571	4.74527
														2912	SPCS2	NO	0.464116	4.77752
														4417	SUPV3L1	NO	0.463789	3.60955
														7482	CDKN3	NO	0.463415	1.6845
														3341	ANKRD40	NO	0.463414	4.43245
														3198	TMED4	NO	0.462688	4.54526
														2639	VAPA	NO	0.461813	5.03483
														7031	HLA.DQB2	NO	0.461626	1.91681
														2582	RBMS1	NO	0.461469	5.09393
														4777	NUTM2A.AS1	NO	0.461279	3.36216
														3486	SLC39A6	NO	0.460982	4.31372
														8469	ENSG00000291107	NO	0.460827	1.20745
														5560	MANF	NO	0.460162	2.8322
														2884	DERL1	NO	0.460123	4.79493
														4496	CCZ1	NO	0.460114	3.55683
														3155	MAPKAPK5	NO	0.460085	4.58018
														2985	PCMT1	NO	0.460043	4.72137
														2990	SPPL2A	NO	0.460006	4.72005
														3408	SDCBP	NO	0.459925	4.37668
														4179	ZSCAN29	NO	0.459895	3.77494
														5287	DPH3	NO	0.45966	3.0068
														4298	MFAP1	NO	0.459554	3.6941
														3619	WWC2	NO	0.459389	4.20512
														2877	CREB3	NO	0.459355	4.80071
														4008	TOLLIP	NO	0.458489	3.90611
														10171	GPER1	NO	0.45835	0.560472
														3884	MEF2A	NO	0.457711	4.00189
														6464	ATG101	NO	0.457652	2.24904
														4943	CSTA	NO	0.457415	3.24524
														6724	EGR2	NO	0.457252	2.09319
														5356	SEC61G	NO	0.457085	2.96267
														8378	FOXN3.AS1	NO	0.457023	1.24745
														2971	STRAP	NO	0.456787	4.73491
														4437	HLA.DRB1	NO	0.456778	3.59032
														3444	ACO1	NO	0.456571	4.34335
														3355	ENPP4	NO	0.456009	4.42347
														4458	ISG20L2	NO	0.455965	3.57715
														7713	KTI12	NO	0.455812	1.56277
														3911	POC1B	NO	0.455451	3.98168
														5348	ZNF143	NO	0.455246	2.96764
														5246	SC5D	NO	0.454881	3.03226
														6241	SAMD9L	NO	0.454632	2.37999
														2874	YWHAE	NO	0.454539	4.80374
														3736	PSMD14	NO	0.454405	4.13055
														4529	DYNLT1	NO	0.454237	3.52621
														3666	SUB1	NO	0.454135	4.1743
														3782	WIZ	NO	0.453508	4.08928
														4583	FBXO38	NO	0.453271	3.49191
														3685	YTHDF2	NO	0.453102	4.16416
														5354	ARPC5L	NO	0.452824	2.96349
														5636	CHERP	NO	0.452275	2.7723
														8596	ENSG00000280347	NO	0.45223	1.15214
														9099	H3C6	NO	0.45185	0.941416
														7004	TUFT1	NO	0.451721	1.93088
														4401	MYH9	NO	0.451531	3.61482
														3435	AP1G1	NO	0.45096	4.35062
														2493	SEC22C	NO	0.450842	5.18753
														4085	IMPA1	NO	0.450096	3.84884
														5165	GNPDA2	NO	0.450021	3.08463
														6135	GRPEL2	NO	0.450006	2.45985
														4750	ATF1	NO	0.449973	3.38185
														3546	KPNA3	NO	0.449262	4.25809
														3748	SRF	NO	0.449134	4.12111
														9510	USP46.DT	NO	0.448966	0.778171
														3305	GLIPR1	NO	0.448935	4.46177
														7210	ABCG2	NO	0.448782	1.81867
														8013	DYNLT2	NO	0.448546	1.41022
														3611	SRSF6	NO	0.448391	4.21073
														3807	TFRC	NO	0.447982	4.06697
														3697	SLC25A24	NO	0.447875	4.1568
														3650	SIGLEC15	NO	0.447004	4.186
														4328	BSDC1	NO	0.446577	3.673
														9534	ENSG00000291077	NO	0.446378	0.770423
														4848	DCAF1	NO	0.44596	3.30039
														2956	PLAA	NO	0.445596	4.7465
														4540	FRS2	NO	0.445436	3.52015
														7390	AIRIM	NO	0.445333	1.72836
														9521	CSNK2A3	NO	0.445163	0.775311
														3449	CHASERR	NO	0.444955	4.34143
														3412	GDI1	NO	0.444829	4.37379
														8876	ENSG00000288612	NO	0.444759	1.02885
														8477	GPSM1	NO	0.444586	1.20444
														3544	UFD1	NO	0.444325	4.2591
														2729	CTNNB1	NO	0.443761	4.95145
														5858	ZC3HC1	NO	0.44353	2.62054
														4987	MMAA	NO	0.443466	3.2109
														6404	PER2	NO	0.44339	2.28227
														4011	CCNL1	NO	0.442462	3.9025
														5382	IFRD2	NO	0.44211	2.94884
														7698	INPP1	NO	0.442107	1.57204
														3654	REXO1	NO	0.441949	4.18229
														4645	RMC1	NO	0.441756	3.45093
														5906	LETM1	NO	0.441688	2.58801
														6534	NDUFAF4	NO	0.441655	2.20313
														3047	HNRNPA0	NO	0.441323	4.66707
														3152	HSPA9	NO	0.441013	4.58149
														7349	ENSG00000269940	NO	0.440971	1.74824
														4430	IBA57	NO	0.440698	3.5983
														3250	HIPK1	NO	0.440385	4.50956
														5873	PHACTR2	NO	0.440012	2.60817
														8240	FTH1P16	NO	0.439834	1.31098
														4574	SGPP1	NO	0.439404	3.49573
														4500	GLA	NO	0.439334	3.553
														3837	MT.RNR1	NO	0.439222	4.02853
														6756	SVIP	NO	0.439168	2.0711
														2645	CYB5R3	NO	0.438943	5.02845
														3181	PCF11	NO	0.438555	4.56181
														4291	CDC37	NO	0.438449	3.69639
														3568	RAE1	NO	0.438287	4.24192
														5807	ENSG00000235859	NO	0.438171	2.65609
														4252	DOLK	NO	0.437767	3.72061
														4700	TRAM1	NO	0.437512	3.41365
														9329	HAUS3	NO	0.437152	0.844416
														4293	C1orf131	NO	0.437027	3.6956
														4604	RUFY2	NO	0.436858	3.47325
														7089	PHF19	NO	0.436565	1.88499
														6850	RAB33B	NO	0.436315	2.01744
														6299	IL2RG	NO	0.436186	2.34448
														3193	SNRPB	NO	0.435997	4.54673
														6879	CD2BP2.DT	NO	0.435826	2.00383
														3747	PI4KB	NO	0.435485	4.12286
														3326	GNB1	NO	0.435128	4.44274
														4162	NXF1	NO	0.434515	3.78839
														6716	MLLT6	NO	0.434428	2.09598
														7436	PPARG	NO	0.434119	1.71074
														3034	FBXO28	NO	0.434031	4.67971
														3478	BRD4	NO	0.433316	4.3211
														2876	CLASP2	NO	0.433077	4.80196
														3665	CCDC93	NO	0.432956	4.17749
														3511	ZNF12	NO	0.432779	4.29459
														3119	DDX52	NO	0.432209	4.60967
														4948	CEP135	NO	0.431703	3.24373
														5900	CXXC5	NO	0.431698	2.58977
														2950	FBXO11	NO	0.431658	4.75098
														4432	ARK2N	NO	0.431623	3.59475
														8466	TMEM44.AS1	NO	0.431548	1.20817
[truncated: 9,451 more rows]

## Sheet: Mtb T2 vs. uninf
	Gene	DEG (872)	Log2FC	-Log10(p-value) (adj)	Common DEG Mav T2/T6			Gene	DEG (248)	Log2FC	-Log10(p-value) (adj)	Common DEG Mav T2/T6			Gene	DEG	Log2FC	-Log10(p-value) (adj)		Genes
416	CSF2	Upreg	12.1755	7.11236	Yes		75	ADORA3	Downreg	-4.8511	8.66393	Yes		3270	ASAP1.IT2	NO	1.49994	3.77986		CCL20
1	ACOD1	Upreg	11.6332	12.0373	Yes		1139	FFAR4	Downreg	-4.44241	5.75823	Yes		1256	HYCC1	NO	1.49909	5.59315		CCR7
36	CSF3	Upreg	9.16989	9.05859	Yes		1153	MIR223HG	Downreg	-4.01504	5.73468	Yes		1123	ARFGAP3	NO	1.49889	5.7739		SERPINB2
4	CCR7	Upreg	8.71322	10.4426	Yes		932	PSRC1	Downreg	-3.90706	6.01875	Yes		4154	TNFSF10	NO	1.49868	3.20037		IL6
20	LINC03025.1	Upreg	8.61015	9.28337	Yes		203	RPL7AP64	Downreg	-3.78673	7.76165	Yes		4451	ABCA6	NO	1.49849	3.03099		ACOD1
3	CCL20	Upreg	8.3884	11.9152	Yes		315	ENSG00000289977	Downreg	-3.78127	7.38899	Yes		1846	TNFSF14	NO	1.49755	4.93034		CSF3
116	ADORA2A.AS1	Upreg	8.26345	8.34699	Yes		108	GIMAP1	Downreg	-3.14513	8.41464	Yes		1885	PDE4DIPP2	NO	1.49741	4.87318		JAG1
15	XIRP1	Upreg	8.22072	9.39121	Yes		396	SIDT1	Downreg	-3.13732	7.14651	Yes		848	EEF1AKMT3	NO	1.49676	6.16362		SERPINB9
2303	CFAP46	Upreg	8.0877	4.5367	Yes		398	DBP	Downreg	-3.01296	7.13463	Yes		3828	SPMIP1	NO	1.49555	3.39677		PDGFB
47	IL36G	Upreg	8.08372	8.83195	Yes		921	NLRP12	Downreg	-2.91596	6.03325	Yes		337	NINJ1	NO	1.49276	7.33209		ENSG00000286511
326	LINC03025	Upreg	7.92761	7.36762	Yes		1666	CTTNBP2	Downreg	-2.89808	5.09601	Yes		929	ALCAM	NO	1.49197	6.02702		ZHX2
2597	ENSG00000253838	Upreg	7.73807	4.28141	Yes		948	MYCL	Downreg	-2.77583	5.99332	Yes		951	PSD3	NO	1.49135	5.98485		USP12
81	LINC02605	Upreg	7.72356	8.61615	Yes		1362	PDK4	Downreg	-2.7373	5.42344	Yes		1387	C2orf76	NO	1.48786	5.40197		KLF5
22	UPB1	Upreg	7.64839	9.27059	Yes		542	CRACDL	Downreg	-2.72048	6.82921	Yes		3182	KHDRBS3	NO	1.48645	3.84669		MN1
102	ELOVL7	Upreg	7.23799	8.43929	Yes		50	FZD2	Downreg	-2.71627	8.81921	Yes		223	RAP1B	NO	1.48588	7.68713		HIVEP2
435	C11orf96	Upreg	7.21814	7.08813	Yes		839	CD200R1	Downreg	-2.67891	6.18091	Yes		206	CPEB2	NO	1.48573	7.75033		CD80
34	ABTB2	Upreg	7.12921	9.06454	Yes		518	LINC02908	Downreg	-2.65715	6.8872	Yes		1323	PDCD6IP.DT	NO	1.48453	5.50135		LINC03025.1
55	IL6	Upreg	6.90108	8.79912	Yes		788	FRAT1	Downreg	-2.65706	6.27925	Yes		598	ZBTB10	NO	1.48418	6.67886		NAMPT
77	DNAAF1	Upreg	6.88339	8.65322	Yes		708	P2RY13	Downreg	-2.64802	6.44206	Yes		2026	RGCC	NO	1.48315	4.75379		SDC4
3800	ADAD2	Upreg	6.80564	3.41191	Yes		1576	ENSG00000288156	Downreg	-2.64114	5.18764	Yes		409	SESTD1	NO	1.47988	7.11927		WTAP
33	SLCO5A1	Upreg	6.75767	9.07786	Yes		287	GIMAP7	Downreg	-2.63457	7.46176	Yes		508	SLC2A3	NO	1.47977	6.91394		IL1B
537	REM1	Upreg	6.66829	6.83317	No		1848	NALT1	Downreg	-2.63217	4.92604	Yes		1476	KREMEN1	NO	1.4789	5.30567		XIRP1
322	GCKR	Upreg	6.6531	7.37784	Yes		1694	GDPD1	Downreg	-2.59898	5.06401	Yes		182	TLNRD1	NO	1.47857	7.83459		DENND4A
156	TNIP3	Upreg	6.51182	8.03217	Yes		494	RGS18	Downreg	-2.59365	6.95276	Yes		1544	ARL10	NO	1.47809	5.22232		TNIP3
23	GCNT4	Upreg	6.47621	9.2208	Yes		37	GIMAP6	Downreg	-2.59355	9.05859	Yes		253	CLK1	NO	1.47786	7.56878		CD83
124	CSPG4BP	Upreg	6.35237	8.2836	Yes		937	SOWAHD	Downreg	-2.58602	6.00725	Yes		1019	ITGB3	NO	1.47677	5.90457		GBP1
110	CKB	Upreg	6.27067	8.39933	Yes		366	KLHDC8B	Downreg	-2.57626	7.27332	Yes		3426	GADD45G	NO	1.47507	3.65723		TNFAIP8
93	TRAF1	Upreg	6.18248	8.50254	Yes		1901	CEBPE	Downreg	-2.55174	4.85936	Yes		507	PITPNB	NO	1.47376	6.91568		TNFAIP6
192	GFPT2	Upreg	6.15181	7.80878	Yes		450	NHSL2	Downreg	-2.55138	7.06771	Yes		685	FZD5	NO	1.47343	6.48142		RASL11A
800	FOXF1	Upreg	6.11967	6.24497	Yes		295	PAQR8	Downreg	-2.54054	7.44953	Yes		587	CD58	NO	1.47219	6.71844		TRIP10
119	NXN	Upreg	6.09973	8.34306	Yes		665	PRIM1	Downreg	-2.53512	6.51465	Yes		1520	ENSG00000291233	NO	1.47183	5.25132		STK17A
9	MN1	Upreg	6.06758	9.88512	Yes		1517	LINC02073	Downreg	-2.5325	5.25208	Yes		1200	BAZ1A.AS1	NO	1.47077	5.66315		ABTB2
407	NKX3.1	Upreg	6.00249	7.11927	Yes		1552	ENSG00000271795	Downreg	-2.53243	5.20834	Yes		217	BIRC2	NO	1.46986	7.69274		ITGB8
241	IL1B	Upreg	5.99254	7.6296	Yes		1663	ENSG00000261997	Downreg	-2.52564	5.10157	Yes		4780	RPLP0P2	NO	1.46765	2.84213		MAP3K8
650	ENSG00000290013	Upreg	5.97191	6.54657	Yes		818	SH2D3C	Downreg	-2.50488	6.22382	Yes		1998	CAMSAP1.DT	NO	1.46608	4.78995		ANKRD1
336	CATSPERB	Upreg	5.91652	7.33599	Yes		1780	EFCAB7	Downreg	-2.50445	4.99159	Yes		3830	AMOTL1	NO	1.46377	3.39603		GCNT4
98	SOCS1	Upreg	5.86444	8.47105	Yes		2004	PCED1B	Downreg	-2.48199	4.78249	Yes		344	NDEL1	NO	1.46118	7.32054		ADA
127	KCNK5	Upreg	5.83761	8.24218	Yes		3621	RPL32P1	Downreg	-2.4724	3.5212	Yes		155	ELF4	NO	1.46015	8.03679		ACSL1
701	BAIAP2L1	Upreg	5.82093	6.45567	Yes		631	CCDC9B	Downreg	-2.4155	6.63266	Yes		6405	SMARCA1	NO	1.45957	1.93955		MIR3945HG
1335	ENSG00000289445	Upreg	5.73858	5.47647	Yes		2244	PEAK3	Downreg	-2.40782	4.57507	Yes		4719	HES1	NO	1.45267	2.87659		ATP2B1
234	SLAMF1	Upreg	5.7326	7.64248	Yes		286	PIK3IP1	Downreg	-2.40482	7.46176	Yes		3995	ENSG00000289039	NO	1.45202	3.30949		RASGRP1
66	TNFAIP6	Upreg	5.67669	8.67692	Yes		324	MIS18BP1	Downreg	-2.38427	7.37042	Yes		691	USP42	NO	1.45113	6.47236		IL36G
668	IL7R	Upreg	5.65608	6.50643	Yes		323	ZMYM3	Downreg	-2.36962	7.37507	Yes		349	KLHL21	NO	1.4507	7.31161		STAT4
86	NIPAL4	Upreg	5.64866	8.56699	Yes		134	NLRC4	Downreg	-2.34332	8.20374	Yes		316	CDK17	NO	1.45039	7.38383		EZH2
1245	LAD1	Upreg	5.64634	5.60311	Yes		2077	GCSAM	Downreg	-2.31346	4.72809	Yes		2097	ENSG00000231856	NO	1.45024	4.70238		FNDC3B
32	RASGRP1	Upreg	5.60521	9.0914	Yes		847	FAM13A	Downreg	-2.30604	6.16592	Yes		258	NR3C1	NO	1.45013	7.54807		LINC02541
284	ETV3L	Upreg	5.55378	7.46903	Yes		3349	ZSCAN31	Downreg	-2.2995	3.71295	No		1179	ACSL5	NO	1.44678	5.69882		NBN
141	IL2RA	Upreg	5.52296	8.09188	Yes		251	MAF	Downreg	-2.28345	7.57968	Yes		5643	LINC00243	NO	1.44674	2.35441		DNAAF1
1106	UST.AS2	Upreg	5.46151	5.79111	Yes		2773	SLC46A2	Downreg	-2.27962	4.13718	Yes		471	SEMA3C	NO	1.4449	7.01579		TNF
405	HIVEP2.DT	Upreg	5.45136	7.13379	Yes		2488	CD1D	Downreg	-2.26282	4.38434	Yes		1136	HMGCS1	NO	1.44309	5.75905		LINC02605
113	PTGS2	Upreg	5.40708	8.39047	Yes		1091	SERPINF2	Downreg	-2.26134	5.80394	Yes		3934	LNROP	NO	1.44265	3.33941		AMMECR1L
1195	IL18R1	Upreg	5.39299	5.6777	Yes		2249	UCP3	Downreg	-2.26008	4.57224	Yes		2371	IL1R1	NO	1.44262	4.48898		CXCL1
7	HIVEP2	Upreg	5.39172	10.0356	Yes		979	IQCD	Downreg	-2.24603	5.95336	Yes		1005	CRIM1	NO	1.44083	5.92838		STRN3
150	HCAR2	Upreg	5.38842	8.06289	Yes		997	TIGD2	Downreg	-2.24216	5.93532	Yes		297	LITAF	NO	1.43863	7.44293		UPB1
53	LIF	Upreg	5.3851	8.79912	Yes		908	ALK	Downreg	-2.23568	6.05154	Yes		1836	RPGRIP1	NO	1.43661	4.93461		HIF1A
370	ADORA2A	Upreg	5.37295	7.25496	Yes		1298	SPATA12	Downreg	-2.22236	5.53723	Yes		1789	BATF	NO	1.43645	4.98013		MED13
718	LINC03040	Upreg	5.36239	6.42253	Yes		2147	FAM117B	Downreg	-2.21632	4.66452	Yes		792	ENSG00000257027	NO	1.43119	6.27373		BMT2
118	TNFRSF4	Upreg	5.32961	8.34568	Yes		1066	GLCCI1	Downreg	-2.21613	5.84221	Yes		4466	TMCC2	NO	1.42907	3.02449		IRAK2
99	ADAM7.AS1	Upreg	5.31201	8.4692	Yes		2929	AGAP13P	Downreg	-2.21421	4.0376	Yes		4483	ENSG00000288934	NO	1.42731	3.01626		LIF
311	IL1A	Upreg	5.30659	7.39056	Yes		276	FAM53B	Downreg	-2.19715	7.50152	Yes		1442	KCNMB1	NO	1.4271	5.33731		TNFAIP2
296	EHD1	Upreg	5.30553	7.44892	Yes		293	FLI1	Downreg	-2.19565	7.45649	Yes		741	PELO	NO	1.42648	6.36835		CKB
356	PALM2AKAP2	Upreg	5.29288	7.29851	Yes		1709	HHEX	Downreg	-2.18582	5.0533	Yes		348	SMOX	NO	1.4257	7.31555		NFKB1
893	JCAD	Upreg	5.29153	6.07068	Yes		325	TMEM86A	Downreg	-2.17889	7.3701	Yes		2025	ZFAS1	NO	1.4253	4.75413		RAPGEF2
1038	ENSG00000228923	Upreg	5.2796	5.87987	Yes		374	RGS14	Downreg	-2.17589	7.21412	Yes		809	PPP1R18	NO	1.424	6.23801		HCAR3
663	DLL4	Upreg	5.27436	6.52145	Yes		578	GPR82	Downreg	-2.17315	6.72852	Yes		3849	RN7SL368P	NO	1.42392	3.37967		MET
5	ENSG00000286511	Upreg	5.26898	10.4355	Yes		1854	LPAR5	Downreg	-2.16747	4.92269	Yes		1030	POLR3D	NO	1.42161	5.88905		ETV3
560	LINC00158	Upreg	5.26169	6.78667	Yes		804	PIK3CG	Downreg	-2.15599	6.2416	Yes		533	PTPRE	NO	1.42098	6.84217		TRAF1
84	ANKRD33B	Upreg	5.22643	8.60716	Yes		1770	SCAI	Downreg	-2.15084	5.00538	Yes		2816	PLPP1	NO	1.42024	4.10856		TP53INP2
1690	ENSG00000269826	Upreg	5.22136	5.0654	Yes		313	BLNK	Downreg	-2.14107	7.38899	Yes		829	NMRAL2P	NO	1.41951	6.19849		STK26
1856	IL12B	Upreg	5.21674	4.91935	Yes		1160	CAPN3	Downreg	-2.12937	5.72463	Yes		4529	TUBB2B	NO	1.41885	2.98336		PDSS1
1446	TSLP	Upreg	5.21499	5.33391	Yes		1593	DPRXP4	Downreg	-2.12535	5.16581	Yes		229	ZNF316	NO	1.4164	7.65624		CCL4
1586	CAMK2A	Upreg	5.20017	5.17403	Yes		2691	MS4A4E	Downreg	-2.11335	4.20542	Yes		3774	HOMER1	NO	1.41433	3.42507		ENSG00000260997
955	GBP1P1	Upreg	5.17594	5.98074	Yes		1233	FAM174B	Downreg	-2.10694	5.60966	Yes		1252	SVIL	NO	1.41331	5.5966		DENND5A
135	E2F7	Upreg	5.14568	8.20214	Yes		367	ATG4C	Downreg	-2.09704	7.26567	Yes		5741	MMP12	NO	1.41165	2.28535		SNHG15
1878	ERFE	Upreg	5.05896	4.8782	Yes		686	RPP25	Downreg	-2.07851	6.47864	Yes		2953	ARHGAP23	NO	1.41062	4.01564		ATP2B1.AS1
544	ENSG00000230647	Upreg	5.01866	6.82921	Yes		743	PER1	Downreg	-2.06662	6.36438	Yes		2463	SPAG5	NO	1.40853	4.40907		IL1A
376	G0S2	Upreg	5.013	7.2059	Yes		361	TLR6	Downreg	-2.04891	7.27969	Yes		714	NUMB	NO	1.40758	6.43345		FSD1L
1170	IKBKE.AS1	Upreg	4.94991	5.70931	No		1122	OSGEPL1	Downreg	-2.04065	5.77695	Yes		350	KLHL28	NO	1.40574	7.3042		RYBP
1090	SRSF12	Upreg	4.93141	5.80394	Yes		935	PAQR7	Downreg	-2.0374	6.01176	Yes		3546	ENSG00000260360	NO	1.40529	3.57882		MAGI2.AS3
245	ENSG00000289589	Upreg	4.92019	7.60598	Yes		806	LINC02975	Downreg	-2.03674	6.2416	Yes		812	EML4	NO	1.40438	6.23181		BTG1
89	ITGB8	Upreg	4.88841	8.53967	Yes		558	IRAG2	Downreg	-2.02815	6.7868	Yes		4966	LRRC8E	NO	1.40319	2.71927		IL18
76	KANK1	Upreg	4.88036	8.65322	Yes		2075	LIPT2.AS1	Downreg	-2.02586	4.72847	Yes		333	RUFY3	NO	1.40249	7.35238		REL
163	CYP7B1	Upreg	4.84244	8.02136	Yes		1938	CBX8	Downreg	-2.01595	4.82742	Yes		4819	MPP3	NO	1.40214	2.8204		SLCO5A1
1317	RGMA	Upreg	4.83176	5.51836	Yes		831	SUFU	Downreg	-2.01022	6.19132	Yes		453	INTS6	NO	1.40074	7.05939		DYRK3
431	MIR9.1HG	Upreg	4.8267	7.09119	Yes		4590	ENSG00000250726	Downreg	-2.00067	2.95446	No		312	ZNF277	NO	1.39914	7.38905		AP1S3
789	CXCL10	Upreg	4.81884	6.27554	Yes		2860	KIF24	Downreg	-1.97859	4.08275	Yes		202	TNFAIP1	NO	1.39882	7.76222		ENSG00000260196
589	ENSG00000228079	Upreg	4.78409	6.71114	Yes		1454	MAP10	Downreg	-1.97255	5.32431	Yes		342	DCP1A	NO	1.39838	7.32485		EIF1B
48	SGPP2	Upreg	4.7377	8.83195	Yes		275	STARD13	Downreg	-1.97123	7.50152	Yes		3026	TMEM44	NO	1.39762	3.94867		ENSG00000266709
1004	IDO1	Upreg	4.70244	5.92896	Yes		1221	GRAMD1B	Downreg	-1.96882	5.62296	Yes		1150	ENSG00000280206	NO	1.39438	5.74164		PRECSIT
14	KLF5	Upreg	4.68672	9.39121	Yes		4064	MPPED2	Downreg	-1.96756	3.26678	Yes		961	SH3BP5	NO	1.3933	5.97159		TRIM36
254	NOCT	Upreg	4.68346	7.56878	Yes		950	FAM50B	Downreg	-1.96067	5.9852	Yes		487	SRGN	NO	1.38922	6.97595		ANKRD33B
1169	EFNA1	Upreg	4.67134	5.71161	Yes		1351	CXCR4	Downreg	-1.96007	5.43818	No		3120	GADD45B	NO	1.38919	3.88047		RIPK2
442	MIR155HG	Upreg	4.65652	7.07486	Yes		2253	GRIN3A	Downreg	-1.93581	4.56793	Yes		1959	ZNF691.DT	NO	1.38818	4.81502		BCAR3
780	C3orf52	Upreg	4.65222	6.2937	Yes		2002	ENSG00000261526	Downreg	-1.93455	4.7873	Yes		953	IL4R	NO	1.38736	5.98233		CSRNP2
200	CCL4	Upreg	4.64536	7.77738	Yes		242	DOK2	Downreg	-1.92954	7.61632	Yes		384	ERBIN	NO	1.38713	7.1918		UBTD2
1532	ADAM19	Upreg	4.64185	5.23281	Yes		4202	GHRL	Downreg	-1.92285	3.16836	Yes		4289	BMP2	NO	1.38639	3.11562		MIR155HG
290	LIMS2	Upreg	4.64149	7.45927	Yes		239	IRF2BP2	Downreg	-1.91636	7.63215	Yes		4440	SLC9B2	NO	1.38557	3.03631		FOSL2
441	ENSG00000289383	Upreg	4.63282	7.07634	Yes		3404	CCDC121	Downreg	-1.89671	3.67458	Yes		1726	TIFA	NO	1.38512	5.04197		GCH1
65	IRAK2	Upreg	4.6255	8.68544	Yes		1088	RNF125	Downreg	-1.89623	5.80443	Yes		271	NRP2	NO	1.38471	7.50958		DUSP5
1033	LINC00540	Upreg	4.60668	5.8855	Yes		964	ENSG00000290427	Downreg	-1.89439	5.96761	Yes		257	SMAD7	NO	1.38413	7.55768		ENSG00000288658
17	RASL11A	Upreg	4.59129	9.29738	Yes		568	MBP	Downreg	-1.89221	6.76747	Yes		501	RBM47	NO	1.38368	6.92749		IL15RA
896	SSTR2	Upreg	4.58764	6.06729	Yes		1743	CLHC1	Downreg	-1.88558	5.03309	Yes		3218	TJP1	NO	1.38363	3.81949		DUSP2
2	SERPINB2	Upreg	4.57313	12.0373	Yes		1344	ZNF33B	Downreg	-1.87309	5.45667	Yes		2059	NOL4L	NO	1.38285	4.73455		DNAJB6
106	ANKRD1	Upreg	4.56299	8.41464	Yes		3241	ENSG00000244701	Downreg	-1.87049	3.80292	Yes		4163	LAMB1	NO	1.3828	3.19099		RAP2C
672	FCAMR	Upreg	4.54962	6.50553	Yes		1357	PRR12	Downreg	-1.8696	5.42839	Yes		1180	RNF24	NO	1.38264	5.69826		GPR132
1110	NEU4	Upreg	4.53372	5.78518	Yes		1542	ENSG00000250138	Downreg	-1.86843	5.22351	Yes		232	LYN	NO	1.3805	7.65624		GRAMD1A
566	INHBA	Upreg	4.51062	6.7749	Yes		4906	LINC00920	Downreg	-1.8539	2.75569	Yes		549	RDX	NO	1.37957	6.80584		TEX30
634	SOCS3	Upreg	4.49862	6.63032	Yes		3123	KBTBD3	Downreg	-1.85305	3.88005	No		430	KDM5B	NO	1.37893	7.09119		KCNK5
279	LAMP3	Upreg	4.4971	7.49077	Yes		1035	OSBPL7	Downreg	-1.84705	5.88241	Yes		959	NBPF8	NO	1.37846	5.97567		RFTN1
946	CD44.DT	Upreg	4.48857	5.99628	Yes		5791	KCNJ10	Downreg	-1.84652	2.25721	Yes		1023	SMIM3	NO	1.37724	5.89454		BTG3
197	N4BP3	Upreg	4.48837	7.78558	Yes		775	PXMP4	Downreg	-1.84622	6.2976	Yes		417	RELA	NO	1.37514	7.11112		B4GALT5
919	MMP10	Upreg	4.47235	6.03991	Yes		1784	ENSG00000272316	Downreg	-1.83726	4.98675	Yes		531	ZNF189	NO	1.37376	6.84959		MICALL1
1525	AMOTL2	Upreg	4.46831	5.24665	Yes		4642	SIGLEC16	Downreg	-1.83379	2.92664	Yes		2830	NOP16	NO	1.37332	4.0984		PPP3CC
193	MIR3945HG	Upreg	4.46811	7.80878	Yes		3267	LINC02352	Downreg	-1.83143	3.78464	Yes		934	METRNL	NO	1.3696	6.01692		KDM6B
61	ENSG00000266709	Upreg	4.4429	8.70959	Yes		5521	CDC20	Downreg	-1.8313	2.4333	No		1810	APOL3	NO	1.36935	4.96337		SGPP2
2286	ENSG00000255176	Upreg	4.43011	4.54652	No		538	SUOX	Downreg	-1.81635	6.83317	Yes		486	PRPF3	NO	1.36852	6.97595		NCR3LG1
131	CCL4L2	Upreg	4.4295	8.23337	Yes		712	TBC1D31	Downreg	-1.81125	6.43358	Yes		249	ARID3A	NO	1.36678	7.59205		ETS1
1763	ENSG00000274215	Upreg	4.42212	5.012	Yes		674	RAB42	Downreg	-1.81119	6.49831	Yes		4062	EOGT.DT	NO	1.36371	3.26768		WNT5A
993	UNC13A	Upreg	4.42098	5.9366	Yes		2347	STXBP4	Downreg	-1.80349	4.50877	No		1196	FBXO30	NO	1.36328	5.6777		SOCS1
340	EREG	Upreg	4.41272	7.32956	Yes		593	OTULINL	Downreg	-1.80106	6.6914	Yes		4464	ENSG00000289029	NO	1.36156	3.02476		CSPG4BP
1157	FNDC4	Upreg	4.40525	5.72655	Yes		1339	ZNF93	Downreg	-1.79964	5.463	Yes		4261	ENSG00000278864	NO	1.36043	3.12979		NIPAL4
627	OXTR	Upreg	4.39365	6.634	Yes		1573	IFT70A	Downreg	-1.797	5.1899	No		2607	FZD7	NO	1.35956	4.27423		MB21D2
189	SYNPO2	Upreg	4.39282	7.81945	Yes		966	THAP8	Downreg	-1.796	5.96468	Yes		125	TSPAN14	NO	1.35842	8.2777		BCL2
2048	ENSG00000273124	Upreg	4.38964	4.7422	Yes		484	TRPS1	Downreg	-1.79095	6.97965	Yes		586	NUP188	NO	1.35817	6.71844		CCL3L3
226	IL27	Upreg	4.36454	7.66457	Yes		2561	CYSLTR2	Downreg	-1.78972	4.31491	Yes		1155	IFRD1	NO	1.35718	5.73077		GRAMD2B
105	C1QTNF1	Upreg	4.36073	8.42542	Yes		2586	FLJ40194	Downreg	-1.78517	4.29169	Yes		2141	RUBCNL	NO	1.35656	4.66819		NXN
477	FAM186B	Upreg	4.35909	7.01293	Yes		1475	WWP1.AS1	Downreg	-1.7822	5.30625	Yes		3580	ENSG00000273196	NO	1.35518	3.55056		G0S2
8	JAG1	Upreg	4.35483	9.88512	Yes		2082	NUDT16L2P	Downreg	-1.77896	4.71911	Yes		1143	FCAR	NO	1.35475	5.75589		STX11
452	TNF	Upreg	4.3314	7.06486	Yes		205	GIMAP4	Downreg	-1.77572	7.75033	Yes		2512	AKR1C1	NO	1.35472	4.36832		ELOVL7
6	ZHX2	Upreg	4.32999	10.2384	Yes		731	RAP2B	Downreg	-1.77565	6.39324	Yes		3011	RAP1BL	NO	1.35419	3.97072		CCL4L2
423	TNFRSF9	Upreg	4.31334	7.10171	Yes		1222	C14orf93	Downreg	-1.77147	5.62206	Yes		4243	TMEM202.AS1	NO	1.35383	3.13916		NIBAN1
642	TNFSF9	Upreg	4.31185	6.58854	Yes		369	MAP3K12	Downreg	-1.77022	7.2552	Yes		4260	RALGAPA1P1	NO	1.35292	3.1308		PXDC1
1975	TTC39A	Upreg	4.2752	4.80597	Yes		517	TMEM37	Downreg	-1.76988	6.88875	Yes		688	TRIM56	NO	1.35181	6.47728		INHBA
1548	LINC02015	Upreg	4.24146	5.21262	Yes		703	GCNT1	Downreg	-1.76362	6.45567	Yes		265	CCSER2	NO	1.3514	7.52102		CASZ1
148	PHLDB1	Upreg	4.23713	8.06289	Yes		377	TBC1D14	Downreg	-1.76177	7.2059	Yes		1503	TXN	NO	1.35077	5.26764		TOB2
911	CCL15	Upreg	4.22968	6.05077	Yes		385	GRAMD4	Downreg	-1.76078	7.19138	Yes		3591	OSM	NO	1.35024	3.54671		CCL3
143	TNFSF15	Upreg	4.2267	8.09188	Yes		1413	KANTR	Downreg	-1.75273	5.37049	Yes		580	MAPKAPK2	NO	1.34808	6.72436		DRAM1
1161	MYB	Upreg	4.2209	5.72216	Yes		1124	ZNF280D	Downreg	-1.75057	5.77279	No		485	ADNP2	NO	1.34774	6.97595		FJX1
13	STAT4	Upreg	4.21713	9.39496	Yes		1082	TRIM32	Downreg	-1.74856	5.82256	Yes		1097	CFAP58.DT	NO	1.34325	5.80152		GTPBP4
1092	F3	Upreg	4.20601	5.80224	Yes		1645	ENC1	Downreg	-1.74555	5.11758	Yes		2946	RHOBTB3	NO	1.3432	4.02314		BAZ1A
3701	DKK2	Upreg	4.20342	3.46016	Yes		570	RNASEL	Downreg	-1.74541	6.76202	Yes		2469	BYSL	NO	1.34279	4.40593		KANK1
214	MAMLD1	Upreg	4.18982	7.72924	Yes		264	RCN3	Downreg	-1.74141	7.52247	Yes		1755	CHST15	NO	1.34277	5.01992		ZC3H12A
169	IL23A	Upreg	4.17952	7.93948	Yes		2829	PLEKHH3	Downreg	-1.73858	4.10028	Yes		3927	ENSG00000272768	NO	1.34041	3.34433		RNF19B
803	SNAI1	Upreg	4.17894	6.24283	Yes		3788	C10orf105	Downreg	-1.7384	3.41528	Yes		434	TIAM1	NO	1.33998	7.08813		SINHCAF
321	HS3ST3B1	Upreg	4.16829	7.37898	Yes		776	LINC02611	Downreg	-1.73785	6.29701	Yes		724	CEP170B	NO	1.33937	6.41297		ENSG00000253123
185	CXCL1	Upreg	4.15988	7.82328	Yes		613	INKA2	Downreg	-1.73627	6.65335	Yes		2656	ENSG00000258944	NO	1.33883	4.23791		IRF8
260	GPRC5A	Upreg	4.13886	7.53572	Yes		164	NFATC3	Downreg	-1.73616	8.00525	Yes		5060	ASH1L.AS1	NO	1.33782	2.6619		RASSF5
1470	CXCL11	Upreg	4.12243	5.3073	Yes		2314	KCTD1	Downreg	-1.72811	4.52565	No		170	RAB12	NO	1.33584	7.91304		AMZ1
278	RHCG	Upreg	4.09626	7.49201	Yes		1389	ASGR1	Downreg	-1.72569	5.39962	Yes		1684	MMP19	NO	1.33399	5.08065		TNIP1
263	GJB2	Upreg	4.09217	7.52342	Yes		3256	RPL7AP45	Downreg	-1.72065	3.79269	No		1108	PLAGL1	NO	1.33211	5.78984		PTX3
621	ASTL	Upreg	4.09059	6.63893	Yes		3983	FAM216A	Downreg	-1.71949	3.31683	Yes		801	PLEKHG3	NO	1.33135	6.24298		ADAM7.AS1
1275	GPR31	Upreg	4.08926	5.56458	Yes		3921	WEE2.AS1	Downreg	-1.71796	3.34726	Yes		411	SH3PXD2B	NO	1.32987	7.11896		RND3
1305	TFPI2	Upreg	4.0879	5.53093	Yes		2844	CARD9	Downreg	-1.71627	4.08713	Yes		2926	DLC1	NO	1.32932	4.0413		E2F7
3264	RANBP3L	Upreg	4.08277	3.78647	Yes		1656	RTL10	Downreg	-1.71271	5.11266	Yes		4128	NDUFV2.AS1	NO	1.32737	3.21994		TNFRSF4
96	HCAR3	Upreg	4.06839	8.48019	Yes		1459	GPR65	Downreg	-1.70974	5.3192	Yes		563	BMP1	NO	1.32725	6.78234		IL23A
63	MET	Upreg	4.05225	8.68544	Yes		819	TSHZ1	Downreg	-1.70684	6.21519	Yes		429	RIF1	NO	1.32669	7.09119		ADORA2A.AS1
1014	RRAD	Upreg	4.05058	5.92193	Yes		1026	AVPI1	Downreg	-1.70547	5.89047	Yes		4468	ENSG00000267655	NO	1.32565	3.02393		P2RX7
298	MSC	Upreg	4.00177	7.44247	Yes		878	GIMAP2	Downreg	-1.70298	6.11254	Yes		1189	CMPK2	NO	1.32516	5.68782		MAFF
2264	APCDD1L	Upreg	3.99345	4.56195	Yes		1698	CLDN7	Downreg	-1.70082	5.0633	Yes		2052	INSIG1.DT	NO	1.32395	4.74004		PLEK
51	PTX3	Upreg	3.98549	8.81865	Yes		3782	MORN4	Downreg	-1.69531	3.41913	Yes		2692	ENSG00000289138	NO	1.3224	4.20464		NBPF9
129	TNC	Upreg	3.9785	8.23337	Yes		3945	LINC00528	Downreg	-1.69377	3.33248	Yes		3227	UST	NO	1.32152	3.80947		KMO
854	LEISA1	Upreg	3.97395	6.14443	Yes		717	SLC45A4	Downreg	-1.68556	6.42713	Yes		2645	RASSF8.AS1	NO	1.32149	4.24502		OGFRL1
414	MITA1	Upreg	3.96772	7.11571	Yes		787	GOLPH3L	Downreg	-1.68496	6.27925	Yes		960	URGCP	NO	1.32126	5.97528		PPP1R15B
1661	CXCL6	Upreg	3.96635	5.10266	Yes		747	CYB5RL	Downreg	-1.68444	6.35265	Yes		1899	SLC16A1.AS1	NO	1.32097	4.86194		SERPINB8
1059	HS3ST3A1	Upreg	3.94346	5.8572	Yes		3006	LRRC63	Downreg	-1.68374	3.97241	Yes		751	ITPRIPL2	NO	1.32071	6.34342		CYP7B1
207	GCH1	Upreg	3.9245	7.74305	Yes		168	PFKFB4	Downreg	-1.68241	7.95376	Yes		677	HIPK3	NO	1.32012	6.49159		SFPQ
43	PRECSIT	Upreg	3.92217	8.91897	Yes		3255	ZNF311	Downreg	-1.67989	3.79269	Yes		4616	JAK3	NO	1.31887	2.94117		OLR1
1843	LINC01093	Upreg	3.89999	4.93235	Yes		700	BBS5	Downreg	-1.67798	6.46234	Yes		327	MAPK6	NO	1.31768	7.36674		CLIC4
869	MTCO1P4	Upreg	3.89942	6.1275	Yes		2390	SLC25A42	Downreg	-1.67247	4.47582	No		837	PANX1	NO	1.31483	6.18302		TNFSF9
291	CXCR5	Upreg	3.89019	7.45927	Yes		1266	SDS	Downreg	-1.67142	5.58055	No		652	SNX9	NO	1.31445	6.54245		OTUD4
123	DYRK3	Upreg	3.87815	8.2836	Yes		375	SRBD1	Downreg	-1.65915	7.21407	No		317	RNF115	NO	1.31241	7.38383		MARCHF3
270	HEY1	Upreg	3.86723	7.51169	Yes		1273	CABLES1	Downreg	-1.65873	5.57275	Yes		6143	SLC37A3	NO	1.31197	2.07572		MAP2K3
739	SLCO4A1	Upreg	3.85957	6.36835	Yes		2517	DZIP1L	Downreg	-1.6582	4.3623	Yes		332	LRRC8B	NO	1.30941	7.35519		CHML
779	PCDH9	Upreg	3.85038	6.29461	Yes		1876	LIN9	Downreg	-1.65818	4.87949	No		482	PTPN12	NO	1.30856	7.00441		SLAMF1
372	MFSD2A	Upreg	3.84678	7.23517	Yes		954	SLC46A1	Downreg	-1.65714	5.98074	Yes		629	DDX3Y	NO	1.30798	6.63266		CCL5
1883	ENSG00000289485	Upreg	3.81561	4.87462	Yes		502	ANKZF1	Downreg	-1.65172	6.92347	Yes		195	ASB6	NO	1.3049	7.78976		NCK2
2557	ENSG00000289530	Upreg	3.79973	4.31731	Yes		2806	PEX11A	Downreg	-1.65112	4.11779	Yes		3831	C10orf55	NO	1.30488	3.39281		FAM107B
2172	DCLK3	Upreg	3.79157	4.64481	Yes		567	RNF166	Downreg	-1.64758	6.7749	Yes		427	SNN	NO	1.30404	7.09817		MYO1G
670	SLC7A5	Upreg	3.78872	6.50553	Yes		845	ZNF441	Downreg	-1.64542	6.17496	Yes		913	CCDC117	NO	1.30272	6.04809		HEY1
503	NR4A3	Upreg	3.77486	6.92321	Yes		2505	CDKN2C	Downreg	-1.63917	4.37579	Yes		1028	NIP7	NO	1.30221	5.88925		AGO2
483	ENSG00000218565	Upreg	3.76408	7.00215	Yes		2457	DDIT4L	Downreg	-1.63723	4.41333	Yes		475	RBM17	NO	1.29986	7.01412		AMPD3
153	ETS1	Upreg	3.76042	8.0395	Yes		2648	NR1D1	Downreg	-1.63549	4.24287	No		5571	CCL8	NO	1.29968	2.39695		SSTR2
721	ENSG00000293154	Upreg	3.75175	6.41875	Yes		1292	EPOR	Downreg	-1.63226	5.54261	No		3975	PSD	NO	1.29815	3.31962		SRC
1531	ENSG00000243089	Upreg	3.73919	5.23445	Yes		744	RAB3D	Downreg	-1.63218	6.35584	Yes		5443	CARMIL3	NO	1.29768	2.46607		PTGS2
4554	LTA	Upreg	3.72807	2.97314	Yes		1705	SPATA7	Downreg	-1.63212	5.05763	Yes		1765	ENSG00000260267	NO	1.29728	5.01194		IER3
31	TRIP10	Upreg	3.72597	9.0914	Yes		4284	ZNF519	Downreg	-1.63097	3.11755	No		6105	CLEC6A	NO	1.2969	2.09394		PNRC1
154	ATP2B1.AS1	Upreg	3.72564	8.0395	Yes		3555	TTK	Downreg	-1.63018	3.5717	Yes		371	NAB1	NO	1.29609	7.23676		LRP12
977	FSCN1	Upreg	3.72147	5.9544	Yes		583	ENSG00000278330	Downreg	-1.62688	6.72333	Yes		671	RAPGEF6	NO	1.29531	6.50553		NOCT
46	CD80	Upreg	3.71999	8.83791	Yes		6246	DLGAP5	Downreg	-1.62668	2.02807	Yes		3836	MROCKI	NO	1.2951	3.38906		MIR3142HG
114	A4GALT	Upreg	3.71846	8.37942	Yes		3318	GSDMB	Downreg	-1.62547	3.74451	Yes		1039	SERTAD1	NO	1.2942	5.87546		IRF1
1665	TCF7L1	Upreg	3.71458	5.09948	Yes		4571	LINC00865	Downreg	-1.62534	2.96399	Yes		238	DVL3	NO	1.29256	7.63289		ARMC5
645	DUSP2	Upreg	3.71148	6.57721	Yes		1175	PPM1F.AS1	Downreg	-1.62517	5.70252	Yes		546	PAXIP1	NO	1.29246	6.81543		RFFL
419	LUCAT1	Upreg	3.69035	7.1102	Yes		526	FGD3	Downreg	-1.61988	6.85892	Yes		1285	USP53	NO	1.29127	5.55224		CD44
216	OLR1	Upreg	3.68581	7.70243	Yes		463	LRRC27	Downreg	-1.61472	7.04236	Yes		5256	ASAP2	NO	1.29104	2.56748		DGKH
288	CCL5	Upreg	3.68473	7.46176	Yes		1473	DLEU7	Downreg	-1.6147	5.30666	Yes		1498	APOL2	NO	1.28856	5.27279		TNFRSF9
30	ATP2B1	Upreg	3.65289	9.0914	Yes		415	TRERF1	Downreg	-1.61366	7.11255	Yes		1478	H2BC21	NO	1.28811	5.30497		DNAJB5
534	CASP5	Upreg	3.65106	6.83684	Yes		3095	ENSG00000228427	Downreg	-1.61285	3.90209	Yes		4915	RGS1	NO	1.28798	2.75029		ARRDC4
292	DUSP5	Upreg	3.64767	7.45881	Yes		5049	NAIPP4	Downreg	-1.61191	2.66967	Yes		1409	MAP3K4	NO	1.28726	5.37395		CDYL2
320	ENSG00000284633	Upreg	3.63528	7.3792	Yes		191	ZFP36L1	Downreg	-1.61122	7.80951	Yes		273	EAF1	NO	1.28495	7.50958		LAMP3
59	NFKB1	Upreg	3.61055	8.73553	Yes		5241	ENSG00000286872	Downreg	-1.61119	2.57345	No		1437	MYO10	NO	1.28463	5.34651		UAP1
591	ENSG00000272986	Upreg	3.58941	6.69762	Yes		465	RREB1	Downreg	-1.61038	7.03155	Yes		2222	RCN1	NO	1.28291	4.60415		C1QTNF1
898	TMEM217	Upreg	3.58599	6.06174	Yes		3578	IQCN	Downreg	-1.61035	3.55127	Yes		351	MAFG	NO	1.28266	7.30322		DDX21
11	USP12	Upreg	3.58195	9.4252	Yes		3383	FOS	Downreg	-1.6103	3.68773	No		2763	KDM7A.DT	NO	1.28051	4.14054		MFSD2A
709	IFIT2	Upreg	3.57091	6.44097	Yes		4634	NIPSNAP3B	Downreg	-1.6095	2.92993	Yes		1306	CCNJ	NO	1.27751	5.53093		NAMPTP1
1156	PMAIP1	Upreg	3.55292	5.72997	Yes		1917	LIPT1	Downreg	-1.60901	4.84357	Yes		3121	LINC02244	NO	1.27419	3.88047		CFLAR
595	AK4	Upreg	3.54746	6.68738	Yes		615	MSH2	Downreg	-1.60418	6.64955	No		479	TAB2	NO	1.273	7.0105		KYNU
335	NEURL3	Upreg	3.53825	7.33689	Yes		698	GSPT2	Downreg	-1.6026	6.46488	Yes		887	CDC14A	NO	1.26771	6.09654		B4GALT1
1776	AQP3	Upreg	3.52412	4.99232	Yes		3547	ENSG00000287126	Downreg	-1.60221	3.57798	Yes		422	LCOR	NO	1.26425	7.10304		HCAR2
1089	FERMT2	Upreg	3.51799	5.80404	Yes		2143	ENSG00000279088	Downreg	-1.59816	4.66813	Yes		2449	SLC25A28	NO	1.26253	4.41926		STK40
281	NAMPTP1	Upreg	3.51207	7.48921	Yes		1331	SWSAP1	Downreg	-1.59585	5.4875	Yes		2770	DUSP6	NO	1.26153	4.13808		SYNJ2
1207	ENSG00000288919	Upreg	3.50893	5.65204	Yes		791	KRBA1	Downreg	-1.59189	6.27373	Yes		400	GMEB2	NO	1.26093	7.13379		PRKAG2.AS2
529	SLC30A4.AS1	Upreg	3.50435	6.85399	Yes		2470	ID3	Downreg	-1.5897	4.40244	Yes		2151	TAF4B	NO	1.26072	4.66059		INSIG1
1282	IL36RN	Upreg	3.49473	5.55513	Yes		1414	PRIMPOL	Downreg	-1.58727	5.36855	No		1114	NFKBIE	NO	1.2604	5.78162		XBP1
444	PBX4	Upreg	3.49437	7.07181	Yes		851	KAT14	Downreg	-1.58172	6.15103	Yes		2471	IRF7	NO	1.26015	4.4007		PLK3
347	ENSG00000289198	Upreg	3.48509	7.31574	Yes		3569	EME1	Downreg	-1.5803	3.55878	Yes		608	GNA13	NO	1.25964	6.66926		TNC
707	TMEM88	Upreg	3.48339	6.44944	Yes		4078	KIF11	Downreg	-1.57423	3.25245	No		3231	ERRFI1	NO	1.25947	3.8072		PVR
237	ZC3H12A	Upreg	3.4821	7.64248	Yes		2996	ENSG00000243155	Downreg	-1.57381	3.98244	Yes		864	FICD	NO	1.2551	6.13623		ICAM1
41	WTAP	Upreg	3.48106	8.955	Yes		3077	MTFR2	Downreg	-1.57197	3.91101	Yes		2769	ANKRD37	NO	1.25509	4.13832		HS3ST3B1
103	GRAMD1A	Upreg	3.45422	8.42623	Yes		3972	NUDT6	Downreg	-1.57167	3.31966	Yes		903	ABCA1	NO	1.25348	6.05801		ZC3H12C
525	ENSG00000217801	Upreg	3.44297	6.86078	Yes		176	TBC1D2	Downreg	-1.56898	7.86099	No		1424	BRMS1L	NO	1.25313	5.35883		NEDD4L
230	PRKAG2.AS2	Upreg	3.44166	7.65624	Yes		2451	CDR2L	Downreg	-1.5689	4.41822	Yes		3243	TMEM132A	NO	1.25299	3.79911		SESN3
272	RHOF	Upreg	3.43937	7.50958	Yes		3079	IL21R	Downreg	-1.55881	3.91053	No		2932	SNAI3	NO	1.25268	4.03694		TNFRSF18
259	IL15RA	Upreg	3.42708	7.54807	Yes		397	LRRC25	Downreg	-1.55697	7.13529	Yes		4378	USP18	NO	1.25214	3.06713		C11orf96
532	ENSG00000288818	Upreg	3.42615	6.84731	Yes		4764	PNPLA3	Downreg	-1.55648	2.85263	Yes		936	TMEM39A	NO	1.25056	6.00881		ARL5B
2043	HECW2	Upreg	3.41899	4.74463	Yes		5527	OMG	Downreg	-1.55502	2.42917	Yes		4024	HELLS	NO	1.25002	3.29302		CXCL8
142	STK26	Upreg	3.4146	8.09188	Yes		1001	ZNF467	Downreg	-1.55078	5.93329	Yes		1105	SIK3	NO	1.24862	5.79129		FOXO3
614	CD274	Upreg	3.41015	6.65143	Yes		2810	IFT70B	Downreg	-1.55024	4.11325	Yes		514	TENT4A	NO	1.24705	6.89769		MIR17HG
2553	OLIG2	Upreg	3.40435	4.32536	Yes		1873	SAC3D1	Downreg	-1.54114	4.88718	Yes		4187	ABHD17C	NO	1.24675	3.17919		KIF1B
1085	LRRC32	Upreg	3.40302	5.81586	Yes		2036	BTBD8	Downreg	-1.53746	4.74613	No		1860	SUGCT.AS1	NO	1.24651	4.91174		ENSG00000284633
18	SERPINB9	Upreg	3.40115	9.28337	Yes		1100	IL16	Downreg	-1.53152	5.7972	Yes		3761	MGAM	NO	1.24535	3.43335		SNX10
592	CHST2	Upreg	3.37747	6.69669	Yes		969	ARID3B	Downreg	-1.52991	5.96207	Yes		520	CRK	NO	1.24526	6.87091		LINC01465
1553	CGN	Upreg	3.36497	5.20613	Yes		3088	ORC1	Downreg	-1.52007	3.90483	Yes		2987	BCL3	NO	1.24442	3.98693		CCRL2
1003	HIVEP3	Upreg	3.36178	5.92927	Yes		1574	CASKIN2	Downreg	-1.52003	5.18875	Yes		4300	SERPINE2	NO	1.24437	3.10978		LINC03025
282	LINC01465	Upreg	3.36118	7.47351	Yes		662	OSBPL11	Downreg	-1.51694	6.52711	No		2200	YRDC	NO	1.24274	4.61658		RHCG
2317	ENSG00000232702	Upreg	3.35134	4.52565	Yes		1117	SMYD4	Downreg	-1.51436	5.78113	Yes		590	TANK	NO	1.24262	6.70899		PIM2
3744	GATA2	Upreg	3.33744	3.44292	Yes		1910	PLPP6	Downreg	-1.51223	4.85532	Yes		1125	PCGF5	NO	1.2424	5.77279		IL2RA
353	PDSS1	Upreg	3.33659	7.29967	Yes		699	KNOP1	Downreg	-1.51026	6.46234	Yes		1835	PPP1R15A	NO	1.24114	4.93752		GFPT2
1707	ENSG00000255605	Upreg	3.32379	5.05493	Yes		5061	SEPSECS.AS1	Downreg	-1.50896	2.66145	Yes		690	IFNGR2	NO	1.24102	6.47381		SLC16A6
2797	PTP4A3	Upreg	3.3111	4.12347	Yes		1650	SLC22A18AS	Downreg	-1.50867	5.11627	Yes		5648	ADIRF	NO	1.23793	2.35132		PIM3
1575	ENSG00000253372	Upreg	3.30583	5.1879	Yes		769	TLR5	Downreg	-1.50625	6.31658	Yes		364	RIPK1	NO	1.23772	7.27376		ENSG00000289198
947	HES4	Upreg	3.29783	5.9957	Yes		1847	TXK	Downreg	-1.50615	4.92751	Yes		2458	ZNF749	NO	1.23751	4.41333		PHLDB1
933	GEM	Upreg	3.29527	6.01827	Yes		1441	NAIPP2	Downreg	-1.50601	5.33827	Yes		1246	PFKP	NO	1.23697	5.6027		RILPL2
1941	CSRP2	Upreg	3.2901	4.82671	Yes		516	ANKRD13D	Downreg	-1.5054	6.88905	Yes		420	RC3H1	NO	1.23525	7.10707		TNFSF15
1678	NTN1	Upreg	3.2874	5.08334	Yes		3191	SLC15A2	Downreg	-1.5049	3.84281	Yes		638	ZBTB7A	NO	1.2342	6.61868		EHD1
1265	ENSG00000277895	Upreg	3.28682	5.58174	Yes		1406	HCG11	Downreg	-1.50472	5.37502	Yes		4970	RUNX1.AS1	NO	1.23288	2.71773		TANK
373	ICAM1	Upreg	3.27621	7.21955	Yes		530	PRAM1	Downreg	-1.50408	6.85262	Yes		867	HLX	NO	1.23203	6.12966		PALM2AKAP2
569	CXCL8	Upreg	3.27584	6.76688	Yes		4155	ENSG00000271009	Downreg	-1.50262	3.19776	Yes		3719	STRIP2	NO	1.23182	3.45377		HIVEP2.DT
2124	ENSG00000234261	Upreg	3.27279	4.6812	No		4253	LINC03002	Downreg	-1.50151	3.13573	Yes		1194	SLC2A1	NO	1.23136	5.67993		BIRC3
64	SDC4	Upreg	3.27023	8.68544	Yes									5045	IL32	NO	1.23075	2.67168		KBTBD8
1734	ENSG00000274508	Upreg	3.2564	5.03876	Yes									1343	PLAGL2	NO	1.22813	5.45667		MSC
117	MARCHF3	Upreg	3.22617	8.34568	Yes									653	ZNF654	NO	1.22678	6.53804		HIVEP1
25	LINC02541	Upreg	3.21711	9.2208	Yes									1318	TMEM26	NO	1.22615	5.51836		A4GALT
626	SPSB1	Upreg	3.21443	6.634	Yes									2785	CTU1	NO	1.2254	4.12789		UXS1
840	SLC2A6	Upreg	3.20026	6.18019	Yes									1183	STARD5	NO	1.22416	5.69585		NFKB2
734	SLC5A3	Upreg	3.19764	6.38409	Yes									2266	URB2	NO	1.22347	4.56079		CXCR5
639	IER3	Upreg	3.19489	6.61676	Yes									304	MCL1	NO	1.22296	7.41271		TICAM1
94	NCR3LG1	Upreg	3.19089	8.48966	Yes									1203	DNAJB9	NO	1.22272	5.65911		MOB3C
244	ENSG00000288658	Upreg	3.18861	7.61208	Yes									1464	TSC22D1	NO	1.22181	5.31375		SOD2
757	SERPINE1	Upreg	3.18638	6.33985	Yes									1107	PLXNA1	NO	1.22128	5.78986		ARL8B
1918	OLFM2	Upreg	3.18051	4.84186	Yes									497	CYP1B1	NO	1.21767	6.94913		CLEC4E
2480	HAPLN3	Upreg	3.17439	4.38879	Yes									3853	LNCAROD	NO	1.21759	3.37758		RHOF
1958	RPL17P28	Upreg	3.17349	4.8151	Yes									808	ACSL4	NO	1.21691	6.24069		C15orf48
705	THBS1	Upreg	3.16243	6.45384	Yes									1043	MTHFD2	NO	1.21688	5.87251		GPRC5A
821	C2orf92	Upreg	3.16076	6.21379	Yes									972	IL10RA	NO	1.21678	5.95853		SLAMF7
363	DOT1L	Upreg	3.15956	7.27376	Yes									1316	SLC16A1	NO	1.21459	5.51836		GBP2
810	LY6K	Upreg	3.15096	6.23654	Yes									506	UBE2E1	NO	1.21436	6.91568		ENSG00000222043
1733	MMP2.AS1	Upreg	3.1397	5.03876	Yes									3437	EMP2	NO	1.21314	3.64849		ENSG00000265975
88	PELI1	Upreg	3.13963	8.54526	Yes									1769	ZNF200	NO	1.21259	5.00731		PI4K2B
573	BMP6	Upreg	3.13651	6.75017	Yes									1334	GTF2A1	NO	1.2119	5.47712		MSANTD3
213	ITPR3	Upreg	3.13105	7.73513	Yes									577	OSGIN2	NO	1.20991	6.73297		TBC1D10A
755	EPOP	Upreg	3.12666	6.34034	Yes									2608	SLC35G1	NO	1.20943	4.27402		CATSPERB
697	EBI3	Upreg	3.12581	6.46488	Yes									618	SKIL	NO	1.20834	6.64575		ETS2
1737	CD69	Upreg	3.12315	5.03749	Yes									4373	GREM1	NO	1.20808	3.06962		ENSG00000289589
92	AP1S3	Upreg	3.12158	8.52988	Yes									1367	ARRDC3	NO	1.20793	5.41615		KCNA3
240	INSIG1	Upreg	3.11193	7.63215	Yes									466	ZBTB38	NO	1.20717	7.02561		IL15
1792	GJA3	Upreg	3.11174	4.97826	Yes									858	CYTH3	NO	1.205	6.1394		CD274
1267	ENSG00000217825	Upreg	3.10146	5.58053	Yes									1808	NOTCH3	NO	1.2049	4.96478		PIM1
513	ENSG00000228477	Upreg	3.10123	6.89902	Yes									4568	TNS2	NO	1.20435	2.96491		TP53BP2
1192	CXCL3	Upreg	3.09947	5.68646	Yes									5230	IL7	NO	1.20337	2.58		SLC25A37
10	RAPGEF2	Upreg	3.09025	9.4252	Yes									496	NFE2L2	NO	1.20211	6.94917		NEURL3
1973	GPR156	Upreg	3.08151	4.80745	Yes									628	UBE2H	NO	1.20104	6.6334		ASTL
79	PIM2	Upreg	3.07959	8.62784	Yes									5109	MLLT11	NO	1.20023	2.63835		RNF145
432	SLC7A1	Upreg	3.06702	7.09119	Yes									5370	ENSG00000267197	NO	1.19822	2.50143		DCP1A
2461	ENSG00000250274	Upreg	3.05088	4.41088	Yes									737	CEMIP2	NO	1.19797	6.37075		PTPN1
885	ENSG00000222043	Upreg	3.04675	6.10243	Yes									302	NAA30	NO	1.19675	7.418		CD40
3307	TM4SF1	Upreg	3.04458	3.75085	Yes									1130	CHST7	NO	1.19613	5.76487		ENSG00000218565
28	NAMPT	Upreg	3.03745	9.13294	Yes									1103	GTPBP1	NO	1.19582	5.79134		CSF1
632	CCL3L3	Upreg	3.03313	6.63266	Yes									2910	TMEM158	NO	1.19406	4.04707		BAMBI
74	SESN3	Upreg	3.02756	8.66393	Yes									8673	HLA.DRB6	NO	1.19275	0.935002		ENSG00000288818
1935	FEZ1	Upreg	3.01395	4.82987	No									5951	ELOVL6	NO	1.19166	2.1727		ANKLE2
62	TNFAIP8	Upreg	3.01305	8.70439	Yes									998	SQOR	NO	1.19038	5.93485		NFAT5
555	ENSG00000279801	Upreg	3.01057	6.79409	Yes									512	ADAM17	NO	1.18983	6.89902		RASSF8
60	ACSL1	Upreg	3.00036	8.70959	Yes									2602	AHDC1	NO	1.18912	4.27725		ENSG00000289383
1116	GP1BA	Upreg	2.99935	5.78162	Yes									3565	SLC39A14	NO	1.18863	3.56449		THBS1
308	CSF1	Upreg	2.99562	7.40311	Yes									1121	BACH1	NO	1.18682	5.77964		LITAF
768	SPHK1	Upreg	2.99499	6.3199	Yes									451	TLE4	NO	1.18647	7.06486		ETV3L
584	DUSP4	Upreg	2.99107	6.7231	Yes									6759	MT1E	NO	1.18446	1.77889		ATP13A3
916	ENSG00000274029	Upreg	2.98784	6.04232	Yes									552	RAB21	NO	1.18442	6.80079		TLE1
174	GPR132	Upreg	2.98433	7.87556	Yes									2824	SEMA4C	NO	1.18364	4.1053		ENSG00000278948
147	GRAMD2B	Upreg	2.98021	8.07196	Yes									5003	PPP1R14C	NO	1.18217	2.69507		CD44.DT
1304	CXCL2	Upreg	2.96806	5.5315	Yes									1149	SLC25A33	NO	1.18216	5.74613		AFF4
3114	EMICERI	Upreg	2.96174	3.88649	Yes									1027	S1PR2	NO	1.182	5.89047		TUBB6
1236	CLCF1	Upreg	2.95973	5.60702	Yes									676	ZBTB17	NO	1.18123	6.49264		SERPINE1
301	NFKB2	Upreg	2.95432	7.418	Yes									637	FUT4	NO	1.17989	6.62144		CSF2
669	BAMBI	Upreg	2.95132	6.50553	Yes									1228	LDLR	NO	1.17727	5.61621		TMEM217
133	BCL11A	Upreg	2.93619	8.20948	Yes									915	NABP1	NO	1.17659	6.04452		RIPK2.DT
40	WNT5A	Upreg	2.93291	8.955	Yes									2516	BCL6	NO	1.17583	4.36498		FNIP2
199	MAP2K3	Upreg	2.93017	7.77738	Yes									987	TGIF1	NO	1.17519	5.94218		FOSL1
1029	CNKSR3	Upreg	2.92176	5.88905	Yes									912	HNRNPC	NO	1.17505	6.04975		SLC11A2
235	ESPL1	Upreg	2.91857	7.64248	Yes									382	PSEN1	NO	1.17496	7.19327		PLAUR
401	GBP1	Upreg	2.91669	7.13379	Yes									1113	ITPKC	NO	1.17418	5.78258		LIMS2
56	B4GALT5	Upreg	2.91082	8.79912	Yes									300	C3orf38	NO	1.17373	7.42342		UPP1
160	TNIP1	Upreg	2.90655	8.02136	Yes									585	CAMSAP2	NO	1.17337	6.71877		ADORA2A
209	LRP12	Upreg	2.89274	7.74111	Yes									2906	ST3GAL6.AS1	NO	1.17323	4.04962		MAMLD1
1165	PDGFA	Upreg	2.89086	5.71774	Yes									1337	CCL18	NO	1.17314	5.4691		ST3GAL4
1381	SLC1A2	Upreg	2.87963	5.40758	Yes									3057	FAM200C	NO	1.1716	3.9206		FAM186B
26	TRIM36	Upreg	2.87441	9.17868	Yes									644	PNRC2	NO	1.17106	6.57766		DTX4
781	ENSG00000290041	Upreg	2.87202	6.29273	Yes									728	ELOA	NO	1.17091	6.40045		TBC1D9
132	ENSG00000260196	Upreg	2.86947	8.21851	Yes									1634	TRAF2	NO	1.17044	5.12676		PPP4R2
3631	CTHRC1	Upreg	2.86375	3.51287	Yes									2795	CLEC19A	NO	1.17027	4.12444		SPAG9
181	BCAR3	Upreg	2.86178	7.83459	Yes									4859	ENSG00000259712	NO	1.16991	2.79596		MIR22HG
940	LAMA5	Upreg	2.85876	6.00405	Yes									726	ITGAV	NO	1.1698	6.40629		N4BP3
1144	EHF	Upreg	2.85787	5.75458	Yes									694	TGIF2	NO	1.16945	6.46949		VIM.AS1
606	EID3	Upreg	2.85647	6.67315	Yes									2863	SERTAD2	NO	1.16839	4.07811		ABL2
926	ACHE	Upreg	2.85158	6.02785	Yes									2257	ATAD3B	NO	1.16741	4.56716		NKX3.1
822	OASL	Upreg	2.85077	6.2096	Yes									680	ERN1	NO	1.16735	6.48591		FERMT2
392	RAB33A	Upreg	2.84472	7.17434	Yes									602	VIM	NO	1.16675	6.67444		CDK6
2388	IL19	Upreg	2.84212	4.4771	Yes									2734	PGAP1	NO	1.16642	4.16488		ENSG00000230647
527	PSTPIP2	Upreg	2.83724	6.85448	Yes									2547	LZTS3	NO	1.16502	4.33554		ACVR2A
1931	ENSG00000253557	Upreg	2.83201	4.83212	Yes									2755	SASH1	NO	1.16415	4.14502		ZNFX1
1055	ISG20	Upreg	2.82859	5.86157	Yes									4063	ENSG00000255299	NO	1.16329	3.26768		PSTPIP2
305	P2RX7	Upreg	2.82112	7.406	Yes									774	UNKL	NO	1.16294	6.29802		GCKR
1025	THAP2	Upreg	2.80936	5.89099	Yes									4104	ZNF295.AS1	NO	1.16224	3.23289		RUNX1
610	CAMK1G	Upreg	2.80729	6.65943	Yes									3699	NT5C3A	NO	1.16044	3.4629		BAALC
1011	FRMD6	Upreg	2.80648	5.92272	Yes									1587	NFKBIB	NO	1.16041	5.17403		PHF13
1779	STON2	Upreg	2.80587	4.99191	Yes									1924	BAG3	NO	1.15976	4.83902		TCHH
413	BIRC3	Upreg	2.79804	7.11742	Yes									4247	ENSG00000228107	NO	1.1597	3.13729		CCL15
572	TAMALIN	Upreg	2.79726	6.7532	Yes									884	RBBP8	NO	1.15809	6.10272		SPRED2
144	DNAJB5	Upreg	2.79275	8.08547	Yes									1045	TAGAP	NO	1.158	5.87069		BCL11A
310	KDM6B	Upreg	2.7917	7.39487	Yes									1869	BID	NO	1.15798	4.89388		SOCS3
2479	NANOS1	Upreg	2.78591	4.38888	Yes									255	SLC9A8	NO	1.15599	7.56507		TNIP2
67	PIM1	Upreg	2.78548	8.67692	Yes									498	ZC3H4	NO	1.15597	6.93731		NFKBID
1635	Y_RNA	Upreg	2.78357	5.12525	Yes									725	CLEC2D	NO	1.15565	6.40813		BTG2
730	FOSL1	Upreg	2.7789	6.39403	Yes									1604	C1orf122	NO	1.15404	5.15689		EREG
233	MAGI2.AS3	Upreg	2.77614	7.65114	Yes									2161	JUNB	NO	1.15165	4.65248		TUBB2A
1238	CCL3	Upreg	2.77396	5.60673	Yes									307	MAFK	NO	1.15072	7.40483		RIOX1
1989	GIRGL	Upreg	2.77354	4.79373	Yes									3812	HEATR6.DT	NO	1.14973	3.40476		LINC.PINT
215	PPP1R15B	Upreg	2.76524	7.70464	Yes									4894	NR4A2	NO	1.14902	2.76883		OSGIN1
1018	BCL2A1	Upreg	2.75757	5.90457	Yes									6453	PDGFRA	NO	1.14883	1.91917		ZNF697
140	IRF1	Upreg	2.74339	8.12255	Yes									4565	ENSG00000285796	NO	1.14802	2.96608		LRCH1
1223	ENSG00000278869	Upreg	2.74124	5.62032	Yes									1748	ZC3H12A.DT	NO	1.14762	5.03026		PHLPP2
1184	PNPLA1	Upreg	2.74081	5.69511	Yes									1396	RAPH1	NO	1.14576	5.38332		IL6R
876	ENSG00000287623	Upreg	2.73892	6.11766	Yes									3363	MRPS6	NO	1.14503	3.70453		CAMK1G
187	TNFRSF18	Upreg	2.73777	7.82328	Yes									5382	PKN3	NO	1.14429	2.49519		MAP1LC3A
126	PDGFB	Upreg	2.73391	8.27422	Yes									1736	BHLHE41	NO	1.1432	5.03868		GCLM
243	MAFF	Upreg	2.73215	7.61632	Yes									678	RIMKLB	NO	1.14314	6.49159		ZBTB43
57	ENSG00000260997	Upreg	2.72822	8.79912	Yes									2703	ATF5	NO	1.14176	4.18539		DUSP1
541	RNF144B	Upreg	2.72669	6.82921	Yes									1657	SOX4	NO	1.14127	5.11208		STARD8
515	HDAC9	Upreg	2.71749	6.88905	Yes									2593	IL10RB.DT	NO	1.14085	4.286		TCF7L2
2320	TPBG	Upreg	2.71727	4.52418	Yes									1415	BRCA2	NO	1.1395	5.36802		IL27
3373	CXCL9	Upreg	2.71483	3.69406	Yes									767	ZBTB34	NO	1.13904	6.32033		BTBD19
220	REL	Upreg	2.71356	7.6893	Yes									1754	LINC00926	NO	1.1384	5.02172		PBX4
162	BCL2	Upreg	2.71086	8.02136	Yes									859	RNF2	NO	1.13725	6.1394		ENSG00000272986
1259	ENSG00000289050	Upreg	2.71032	5.5862	Yes									1438	SLC38A2	NO	1.13667	5.34506		NR4A3
1232	TNRC18P1	Upreg	2.71	5.61474	Yes									3541	PRDM11	NO	1.13515	3.57982		CXCL10
1369	LINC01215	Upreg	2.70755	5.41386	Yes									2387	TEX10	NO	1.13514	4.4771		BANP
2905	ENSG00000235151	Upreg	2.69923	4.04962	No									4475	LINC00877	NO	1.13382	3.01909		CXCL2
1073	ENSG00000291156	Upreg	2.69906	5.83596	Yes									735	MAP4K4	NO	1.13337	6.38257		CXCL3
900	FAM124A	Upreg	2.69885	6.06128	Yes									2719	ZBTB42	NO	1.13268	4.17355		F3
52	RNF19B	Upreg	2.69684	8.80524	Yes									952	CDC42EP3	NO	1.13023	5.98244		CLCF1
3316	MAS1	Upreg	2.69568	3.74503	Yes									4233	ENSG00000273472	NO	1.12951	3.14864		GJB2
201	KCNA3	Upreg	2.69019	7.76864	Yes									746	EIF1	NO	1.12937	6.35312		DUSP8
2261	MAILR	Upreg	2.67787	4.56591	Yes									648	TNFRSF10B	NO	1.12871	6.5688		HES4
38	DENND4A	Upreg	2.67461	9.05859	Yes									3876	ENSG00000273151	NO	1.12789	3.36606		BEND3
1349	NEPRO.AS1	Upreg	2.67297	5.45101	Yes									490	MARCKS	NO	1.12687	6.97595		SLC43A3
2658	PITRM1.AS1	Upreg	2.6724	4.23485	No									1138	RAB30.DT	NO	1.12627	5.75905		ADM
107	SRC	Upreg	2.66935	8.41464	Yes									1249	TASOR2	NO	1.12615	5.60007		AK4
256	SOD2	Upreg	2.6662	7.56411	Yes									5543	LINC00630	NO	1.12505	2.41866		CDKN2B
71	CD83	Upreg	2.66508	8.66393	Yes									4467	PCDHGC3	NO	1.12477	3.02393		ESPL1
2701	P3H2	Upreg	2.66298	4.18661	Yes									1764	CCR5	NO	1.12344	5.01195		IL7R
440	ARL5B	Upreg	2.66099	7.07635	Yes									1880	DTX3L	NO	1.12336	4.87638		SAV1
236	OSGIN1	Upreg	2.65803	7.64248	Yes									6579	ENSG00000289070	NO	1.12313	1.86124		RAB33A
1443	SIK1	Upreg	2.65295	5.33652	Yes									6430	ALMS1.IT1	NO	1.12241	1.92903		SLCO4A1
54	CASZ1	Upreg	2.65244	8.79912	Yes									368	PURB	NO	1.12173	7.25794		GEM
219	PXYLP1	Upreg	2.65215	7.6893	Yes									894	ZNF800	NO	1.1196	6.06858		NFKBIZ
2944	MYO1B	Upreg	2.64904	4.02321	Yes									1270	LIMK2	NO	1.11949	5.57648		LUCAT1
104	NIBAN1	Upreg	2.64422	8.42542	Yes									481	MASTL	NO	1.11818	7.01012		TLR2
1112	ENSG00000258875	Upreg	2.64242	5.78373	Yes									6547	TNFSF18	NO	1.1179	1.87759		GPR84
1371	ITGA1	Upreg	2.63998	5.41385	Yes									4520	PSEN2	NO	1.11629	2.98945		BCL2A1
68	AMZ1	Upreg	2.63481	8.67166	Yes									557	MAPK8	NO	1.11618	6.78865		MYC
539	FAM83G	Upreg	2.62932	6.83208	Yes									561	EDEM1	NO	1.1154	6.78358		SLC7A1
2968	COL1A1	Upreg	2.62829	4.00299	Yes									1034	NIFK	NO	1.11525	5.88318		SLC30A4.AS1
247	ABL2	Upreg	2.62338	7.59536	Yes									9211	DPYSL4	NO	1.11347	0.750378		ZNRF1
790	TNFRSF12A	Upreg	2.61526	6.27373	Yes									1342	UBE2D1	NO	1.11321	5.45667		PFKFB3
460	KMO	Upreg	2.61409	7.05023	Yes									795	STK10	NO	1.11236	6.25524		CASP5
393	PMEPA1	Upreg	2.61275	7.16377	Yes									2903	ENSG00000272341	NO	1.11233	4.05147		PMEPA1
2170	RND1	Upreg	2.60971	4.64663	Yes									4847	ENSG00000250519	NO	1.11196	2.80083		ATF3
2565	AREG	Upreg	2.60873	4.31197	Yes									6395	CEACAM19	NO	1.11116	1.94604		PHLDA2
2459	LINC00513	Upreg	2.60523	4.41333	Yes									5564	HM13.IT1	NO	1.11103	2.40279		MTCO1P4
1289	KCNN4	Upreg	2.60303	5.54638	Yes									732	PLEKHF2	NO	1.11064	6.39061		ZFX
4358	TATDN2P3	Upreg	2.60107	3.07556	No									1644	ZFAND2A	NO	1.11049	5.11783		BCOR
3018	SHISAL1	Upreg	2.60089	3.95659	Yes									3211	ARHGEF2.AS2	NO	1.11005	3.82688		SIAH2
172	UBTD2	Upreg	2.59596	7.90028	Yes									1283	ADGRE2	NO	1.10878	5.55478		MCOLN2
362	ZFX	Upreg	2.59204	7.27584	Yes									5552	PNRC2P1	NO	1.10877	2.41411		RRAD
250	GBP2	Upreg	2.58965	7.57968	Yes									2340	CD55	NO	1.10872	4.51232		TLCD3A
425	TLCD3A	Upreg	2.58778	7.10171	Yes									4323	EBLN2	NO	1.1084	3.09388		TAMALIN
1013	CYP27B1	Upreg	2.57815	5.92195	Yes									1244	RPGR	NO	1.10835	5.60311		PSD3
112	HIVEP1	Upreg	2.57815	8.39121	Yes									248	SCAF4	NO	1.10714	7.59536		KITLG
231	MIR3142HG	Upreg	2.57279	7.65624	Yes									1419	POLR1C	NO	1.10677	5.36577		IL10
1241	IL1RN	Upreg	2.57105	5.60505	Yes									814	EIF2AK3	NO	1.10617	6.23124		CXCL5
1242	SHF	Upreg	2.55819	5.60505	Yes									2589	CEP19	NO	1.10612	4.2908		SPHK1
3766	ENSG00000251393	Upreg	2.55667	3.43147	Yes									1320	RBM7	NO	1.10479	5.5083		DUSP4
2625	ENSG00000290999	Upreg	2.55658	4.26235	Yes									4883	GADD45A	NO	1.10429	2.77727		ENSG00000276649
35	EZH2	Upreg	2.55555	9.05859	Yes									633	ORAI2	NO	1.10394	6.63074		CFAP46
2046	CBARP	Upreg	2.55222	4.74292	Yes									3254	HILPDA	NO	1.10323	3.79269		TRMT61A
1404	SLC35F2	Upreg	2.54425	5.37837	Yes									4541	ENSG00000280434	NO	1.10253	2.97781		TMEM88
157	TCF7L2	Upreg	2.53541	8.0307	Yes									5383	ENSG00000275210	NO	1.10221	2.49519		OXTR
109	ETV3	Upreg	2.53441	8.40019	Yes									1483	ZMIZ1.AS1	NO	1.10132	5.29977		DLL4
805	SLC41A2	Upreg	2.53356	6.2416	Yes									1515	ZBTB41	NO	1.09797	5.25832		BMP6
706	MIR17HG	Upreg	2.52902	6.45217	Yes									1111	ENSG00000270504	NO	1.09784	5.78425		MITA1
3258	STUM	Upreg	2.52743	3.79231	Yes									6587	GPR85	NO	1.09739	1.85471		ECE1
21	TP53INP2	Upreg	2.52427	9.2751	Yes									1463	STOML1	NO	1.09711	5.31424		NCS1
522	MSANTD3	Upreg	2.51457	6.86548	Yes									1040	GNG5	NO	1.09641	5.87479		C2orf92
523	CSRNP1	Upreg	2.50724	6.86548	Yes									1817	RCAN1	NO	1.09627	4.95442		UBE2J1
12	ADA	Upreg	2.5048	9.4252	Yes									446	HAPSTR1	NO	1.09608	7.06954		TSPAN33
1976	ENSG00000279138	Upreg	2.50043	4.80436	Yes									410	CPEB4	NO	1.09548	7.11896		NFKBIA
3084	ENSG00000253227	Upreg	2.49843	3.90786	Yes									710	PIK3AP1	NO	1.09487	6.44097		SPRED1
1264	ADM	Upreg	2.49115	5.58386	Yes									3870	CTPS1	NO	1.0948	3.3696		PCDH9
500	CDKN2B	Upreg	2.48952	6.92999	Yes									1501	TMEM106A	NO	1.09433	5.27156		DTX2
190	MAP3K8	Upreg	2.48908	7.81269	Yes									658	ST3GAL1	NO	1.09363	6.53219		BCORL1
1400	PTGES3P1	Upreg	2.48796	5.37935	Yes									550	BAZ2A	NO	1.09025	6.80491		HDAC9
39	NBN	Upreg	2.48535	8.955	Yes									1701	TAP1	NO	1.0894	5.05993		EID3
2710	PDGFRL	Upreg	2.48455	4.17981	Yes									830	AIFM2	NO	1.08611	6.19418		FAM124A
1022	ENSG00000279133	Upreg	2.48158	5.89607	Yes									412	EIF4ENIF1	NO	1.0858	7.11887		BAIAP2L1
565	RUNX2	Upreg	2.47794	6.78218	Yes									383	CLINT1	NO	1.08434	7.19327		ENSG00000217801
2272	PDLIM4	Upreg	2.47629	4.55464	Yes									468	SENP5	NO	1.08325	7.02306		PIK3R5.DT
545	GALNT3	Upreg	2.47348	6.82069	Yes									3154	CCNB1	NO	1.08154	3.85897		ENSG00000274029
212	SLC25A37	Upreg	2.47108	7.7356	Yes									4121	ENTHD1	NO	1.08122	3.22522		SPSB1
436	CEBPB	Upreg	2.46032	7.08644	Yes									5353	KRT8P46	NO	1.08061	2.51281		FAM83G
111	MICALL1	Upreg	2.45019	8.39213	Yes									1209	HMGCR	NO	1.0805	5.64385		ENSG00000290013
489	SPRED2	Upreg	2.44003	6.97595	Yes									654	SETD1B	NO	1.08028	6.53728		PTGER2
480	SLC7A11	Upreg	2.44	7.0105	Yes									2546	SIGLEC18P	NO	1.07979	4.33688		DOT1L
927	MCOLN2	Upreg	2.43999	6.02702	Yes									1797	TNFSF8	NO	1.07942	4.97437		SLC41A2
1135	CD40	Upreg	2.42779	5.76053	Yes									836	C1orf198	NO	1.07903	6.18313		ADPGK.AS1
45	BMT2	Upreg	2.42486	8.86527	Yes									841	RBM38	NO	1.07891	6.18018		PPP1R10
2211	SAMD14	Upreg	2.41912	4.60937	Yes									764	CEP170	NO	1.07758	6.32681		UBE2FP1
871	LRIG1	Upreg	2.41574	6.12578	Yes									7060	DYNLT2B	NO	1.0775	1.60813		GPR183
853	DUSP8	Upreg	2.41406	6.14877	Yes									1803	LRRC8C	NO	1.07733	4.96776		FOXF1
1778	ZP3	Upreg	2.41252	4.99193	Yes									4872	SH2B2	NO	1.07547	2.78685		SRGAP1
171	CXCL5	Upreg	2.40739	7.91202	Yes									334	RIT1	NO	1.07478	7.33743		PTGIR
2298	LNCRNA.IUR	Upreg	2.38793	4.53923	Yes									470	POLR3C	NO	1.07475	7.01583		SNAI1
736	PID1	Upreg	2.38342	6.37218	Yes									4423	ENSG00000266947	NO	1.07469	3.04293		PDGFA
49	TNFAIP2	Upreg	2.37215	8.83195	Yes									4474	CCL24	NO	1.07241	3.01999		DNAJB4
1286	CLEC4D	Upreg	2.36967	5.54991	Yes									359	CDC42SE1	NO	1.07224	7.29232		CEBPB
314	IL18	Upreg	2.36429	7.38899	Yes									899	PEAK1	NO	1.07182	6.06174		UST.AS2
1875	KIF21A	Upreg	2.36193	4.88081	Yes									759	RPS6KA3	NO	1.07054	6.33322		CHST2
996	ENSG00000274642	Upreg	2.35252	5.9366	Yes									622	IRAK3	NO	1.06923	6.63773		ZNF277
2669	MMP1	Upreg	2.35213	4.22751	Yes									3906	HSPA6	NO	1.06918	3.35324		ENSG00000228477
354	BTBD19	Upreg	2.352	7.29967	Yes									901	LHFPL2	NO	1.06916	6.06083		TSLP
3055	ENSG00000225450	Upreg	2.34783	3.92446	Yes									605	PNPLA8	NO	1.06809	6.67315		GALNT3
1545	ETV7	Upreg	2.3436	5.21491	Yes									338	RRN3	NO	1.06788	7.32956		SLC2A6
1563	LINC01050	Upreg	2.34354	5.20129	Yes									1345	PIWIL4	NO	1.06657	5.45576		SLC7A5
975	GPR153	Upreg	2.34103	5.95736	Yes									5617	HLA.K	NO	1.06491	2.37216		RELB
889	UBE2FP1	Upreg	2.34023	6.09423	Yes									620	CSGALNACT2	NO	1.06063	6.64451		MACIR
130	AMPD3	Upreg	2.33746	8.23337	Yes									445	PIK3R5	NO	1.05895	7.07181		FGFRL1
2709	ICAM4	Upreg	2.33526	4.1801	Yes									740	WBP4	NO	1.05703	6.36835		ZBTB46
807	STX1A	Upreg	2.33268	6.24112	Yes									4033	TPD52	NO	1.05645	3.28433		SMG9
1056	AQP9	Upreg	2.3305	5.85872	Yes									2383	TNFRSF10D	NO	1.05641	4.47844		ITPR3
42	IL6R	Upreg	2.33044	8.955	Yes									682	SMG7	NO	1.05585	6.4839		SYNPO2
222	NFAT5	Upreg	2.3304	7.68713	Yes									763	PSPC1	NO	1.05456	6.32805		GIRGL
2341	BACH1.IT2	Upreg	2.32808	4.51232	No									3431	HBEGF	NO	1.05442	3.65079		UNC13A
1431	ENSG00000188897	Upreg	2.32195	5.35034	Yes									3076	RPS17	NO	1.05423	3.91166		CSRNP1
149	FSD1L	Upreg	2.32	8.06289	Yes									379	SMURF1	NO	1.05409	7.20306		LCP2
424	NCS1	Upreg	2.31801	7.10171	Yes									4728	PPM1K	NO	1.05276	2.87322		SLC1A2
183	OTUD4	Upreg	2.31634	7.82329	Yes									5653	PDE4B	NO	1.05225	2.34935		OSM
408	PLK3	Upreg	2.31522	7.11927	Yes									3411	WAKMAR2	NO	1.05198	3.66912		ENSG00000293154
394	SNHG15	Upreg	2.31518	7.15767	Yes									2313	CKS2	NO	1.05189	4.52565		LINC00641
793	ENSG00000269906	Upreg	2.31449	6.25875	Yes									3538	USP30.AS1	NO	1.05164	3.58012		RNF144B
389	ZBTB46	Upreg	2.31242	7.18661	Yes									786	CAMSAP1	NO	1.05144	6.27925		SRSF12
833	SLC25A48	Upreg	2.31083	6.18753	Yes									3454	PNP	NO	1.0495	3.63361		ENSG00000287623
2212	LINC02970	Upreg	2.30776	4.60891	Yes									2129	NECTIN2	NO	1.04912	4.67834		ENSG00000279133
91	STX11	Upreg	2.3033	8.52988	Yes									1658	KCTD21	NO	1.04872	5.11172		EPOP
120	FNDC3B	Upreg	2.29826	8.29583	Yes									1070	UBE2Z	NO	1.04824	5.83953		PSMA6
640	ZNF697	Upreg	2.29399	6.61676	Yes									992	ELL	NO	1.04644	5.9366		IL12B
874	C15orf48	Upreg	2.29268	6.12296	Yes									1862	MAK16	NO	1.04611	4.91015		MYB
1077	PHLDA2	Upreg	2.28659	5.8289	Yes									341	TRAF3	NO	1.04509	7.32956		PLEKHM3
603	LINC.PINT	Upreg	2.28561	6.67361	Yes									817	TBC1D2B	NO	1.04439	6.22577		ENSG00000288919
939	MAP1LC3A	Upreg	2.28542	6.00405	Yes									1718	LONRF1	NO	1.04376	5.04668		MIR222HG
684	ENSG00000276649	Upreg	2.27796	6.48158	Yes									5695	ENSG00000279122	NO	1.04372	2.318		ENSG00000277117
1950	ENSG00000289365	Upreg	2.27437	4.82164	Yes									772	CRY1	NO	1.04343	6.30353		RUNX2
562	GBP4	Upreg	2.26894	6.78358	Yes									535	ZNF598	NO	1.04283	6.83566		SLC7A11
1510	DMWD	Upreg	2.26795	5.2612	Yes									3965	PGLS.DT	NO	1.04025	3.32228		PXYLP1
3202	COL5A3	Upreg	2.2659	3.83286	Yes									495	ABI1	NO	1.04018	6.95008		PTGES3P1
1796	ENSG00000275993	Upreg	2.26258	4.97695	Yes									2893	FRY	NO	1.03791	4.05466		GPR153
1214	LHFPL6	Upreg	2.26187	5.6346	Yes									5094	FOXM1	NO	1.03544	2.64504		MTF1
1271	LBH	Upreg	2.26146	5.57418	Yes									8238	LINC00623	NO	1.03361	1.09066		MARCKSL1
2788	ENSG00000251194	Upreg	2.26106	4.12789	Yes									3582	CDKN2A	NO	1.03318	3.55044		IDO1
225	ENSG00000278948	Upreg	2.25867	7.68364	Yes									3756	SRCAP	NO	1.03252	3.43577		PHLPP1
748	PIM3	Upreg	2.24848	6.35036	Yes									6882	ENSG00000278384	NO	1.03094	1.70845		CA13
426	ENSG00000253123	Upreg	2.24524	7.09994	Yes									1967	ZXDA	NO	1.03003	4.81069		ENSG00000274215
1556	TCHH	Upreg	2.23715	5.20532	Yes									1230	EMP3	NO	1.02878	5.61474		ENSG00000289445
418	GCLM	Upreg	2.23593	7.1102	Yes									5975	ENSG00000254325	NO	1.02811	2.16014		EBI3
1064	LINC01588	Upreg	2.23408	5.84818	Yes									2812	ATP13A3.DT	NO	1.028	4.11225		CXCL11
188	DGKH	Upreg	2.23027	7.81945	Yes									661	RNF19A	NO	1.02788	6.52783		C3orf52
24	BCOR	Upreg	2.22918	9.2208	Yes									329	FNBP4	NO	1.02683	7.36674		SLC39A8
122	FJX1	Upreg	2.22704	8.2925	Yes									3110	FBXO48	NO	1.0263	3.89005		LINC03040
609	TLE1	Upreg	2.22384	6.65951	Yes									309	CANT1	NO	1.02625	7.39944		LEISA1
85	SINHCAF	Upreg	2.22063	8.56699	Yes									1163	IGSF8	NO	1.02452	5.72025		FCAMR
1631	ENSG00000289015	Upreg	2.22018	5.13029	Yes									1247	LFNG	NO	1.02418	5.6027		LINC01588
44	EIF1B	Upreg	2.21884	8.86527	Yes									1217	VOPP1	NO	1.02387	5.62792		FSCN1
1299	SLC39A8	Upreg	2.21865	5.53674	Yes									983	P2RX4	NO	1.02081	5.94742		ENSG00000269906
2490	CYTOR	Upreg	2.21829	4.38434	Yes									2258	LONRF3	NO	1.02032	4.56716		MREG
2381	DEPP1	Upreg	2.21295	4.4806	Yes									2103	CD82	NO	1.02015	4.69749		KIF21B
280	PTPN1	Upreg	2.21063	7.48921	Yes									3839	DLL1	NO	1.02014	3.38483		MAILR
246	BEND3	Upreg	2.20684	7.60053	Yes									651	NPLOC4	NO	1.01927	6.54612		DPYSL3
844	GPR183	Upreg	2.20294	6.1769	Yes									5740	ENSG00000256001	NO	1.01893	2.28565		ENSG00000269826
2018	DNAJC6	Upreg	2.20207	4.75807	Yes									1746	TRIM25	NO	1.01857	5.03065		CYP27B1
856	PRDM8	Upreg	2.19462	6.14141	Yes									1333	HSPA13	NO	1.01808	5.48241		SLC5A3
2619	OVOL1	Upreg	2.18598	4.26552	Yes									1280	SELENOI	NO	1.01693	5.55564		ENSG00000277895
165	FOSL2	Upreg	2.18532	7.98825	Yes									784	TXNRD1	NO	1.01647	6.28251		PID1
152	DTX2	Upreg	2.17342	8.0395	Yes									1474	ZNF140	NO	1.01552	5.30666		LRIG1
5793	ENSG00000287763	Upreg	2.17304	2.25557	No									1260	DAXX	NO	1.01432	5.58562		TNFRSF10A
5198	VSNL1	Upreg	2.16332	2.59333	Yes									1062	GEMIN4	NO	1.01361	5.85312		IL1RN
69	PPP1R10	Upreg	2.15842	8.66818	Yes									1704	JMJD6	NO	1.01222	5.05849		LY6K
2839	LINC01181	Upreg	2.15449	4.09115	Yes									1074	SNX16	NO	1.01193	5.83355		USP13
433	BTG1	Upreg	2.15162	7.08813	Yes									2966	CBR3	NO	1.01015	4.00473		SGMS2
883	ENSG00000280287	Upreg	2.14548	6.10418	Yes									4309	ENSG00000279861	NO	1.00974	3.10447		CNKSR3
1445	CT75	Upreg	2.144	5.33409	Yes									978	NDRG1	NO	1.00843	5.9544		ITGA5
196	IL15	Upreg	2.12679	7.78976	Yes									1146	SLCO3A1	NO	1.00787	5.75246		THAP2
879	ZNF462	Upreg	2.12533	6.11149	Yes									504	SUSD6	NO	1.00763	6.91568		OTUD7B
2274	RSAD2	Upreg	2.12467	4.55424	Yes									1356	CNOT4	NO	1.00719	5.43175		PELI1
888	MARCKSL1	Upreg	2.12206	6.09445	Yes									1000	KANK2	NO	1.00658	5.93396		AQP9
1053	MYC	Upreg	2.1211	5.86332	Yes									623	BRD1	NO	1.00647	6.63773		ENSG00000275993
2409	BATF2	Upreg	2.11421	4.45535	No									957	SEPTIN11	NO	1.0057	5.97605		LINC00158
2243	BATF3	Upreg	2.11345	4.57576	Yes									4006	NBL1	NO	1.00166	3.30246		LINC01093
16	TOB2	Upreg	2.10992	9.39121	Yes									2130	AATK	NO	1.00127	4.67643		EHF
19	DENND5A	Upreg	2.10978	9.28337	Yes									3847	IL4I1	NO	1.00099	3.38055		CDC42EP4
1224	IL10	Upreg	2.10923	5.61976	Yes									1543	TRMT5	NO	1.00064	5.22298		SPAG1
2309	AUTS2	Upreg	2.10797	4.52839	Yes									1201	DSE	NO	1.00031	5.66176		LRRC32
493	MTF1	Upreg	2.10123	6.96325	Yes									1541	DHX34	NO	0.998329	5.22455		KCNQ1OT1
303	ANKLE2	Upreg	2.10079	7.41466	Yes									579	AP5B1	NO	0.996305	6.72852		ENSG00000217825
1601	ENSG00000256894	Upreg	2.09917	5.15891	Yes									2209	ORAI1	NO	0.996011	4.61065		ENSG00000255605
27	CSRNP2	Upreg	2.09599	9.15431	Yes									5120	PLEKHF1	NO	0.994841	2.63049		ENSG00000291156
146	FAM107B	Upreg	2.09058	8.07295	Yes									4005	ADAM12	NO	0.994786	3.30469		LINC01215
72	ZNFX1	Upreg	2.08956	8.66393	Yes									943	DNTTIP2	NO	0.994012	6.0012		ENSG00000228923
510	SLAMF7	Upreg	2.08868	6.90293	Yes									5464	RABGEF1	NO	0.993092	2.45811		ICAM4
158	MOB3C	Upreg	2.08492	8.02978	Yes									1863	ATF7IP2	NO	0.992839	4.90888		ITGA1
358	BAZ1A	Upreg	2.08038	7.29372	Yes									986	KEAP1	NO	0.992628	5.94236		STX1A
3948	PLCB4	Upreg	2.07475	3.3297	Yes									875	GABPB1	NO	0.99215	6.11766		GP1BA
395	ETS2	Upreg	2.07302	7.14906	Yes									4009	LINC00937	NO	0.990479	3.30135		MT2A
1021	CA13	Upreg	2.06719	5.89774	Yes									897	FLCN	NO	0.990031	6.06727		MIR9.1HG
339	ECE1	Upreg	2.06566	7.32956	Yes									6215	PDLIM1	NO	0.988739	2.04158		CT75
1164	HIC1	Upreg	2.06513	5.71972	Yes									1928	PRXL2C	NO	0.988426	4.83459		JCAD
204	ENSG00000277117	Upreg	2.05843	7.75619	Yes									1629	LYSMD4	NO	0.987858	5.13619		LBH
331	CCRL2	Upreg	2.05771	7.35519	Yes									828	TJAP1	NO	0.987318	6.20109		BCL7A
2640	NR4A1	Upreg	2.0563	4.24945	Yes									556	NAA50	NO	0.987273	6.79378		NEU4
2690	MIR222HG	Upreg	2.05369	4.20609	Yes									749	CELF1	NO	0.986692	6.34943		ENSG00000228079
1482	RGPD2	Upreg	2.05234	5.29977	Yes									1395	FEM1C	NO	0.984295	5.38344		STON2
179	ST3GAL4	Upreg	2.04771	7.83459	Yes									995	TMEM170A	NO	0.983989	5.9366		LINC02015
4530	CFAP99	Upreg	2.04512	2.98269	Yes									2085	DHX58	NO	0.983637	4.71121		FRMD6
782	RIGI	Upreg	2.04489	6.28251	No									1549	ZNRF2	NO	0.982352	5.21107		ENSG00000277969
328	SLC16A6	Upreg	2.04409	7.36674	Yes									3333	SQLE	NO	0.98206	3.72962		KCNN4
4394	OSR2	Upreg	2.04188	3.05896	Yes									802	CAMKK2	NO	0.981242	6.24283		SLC35F2
438	ZC3H12C	Upreg	2.03863	7.08282	Yes									5698	CYLD.AS1	NO	0.980976	2.31544		ENSG00000253372
1752	IFIT3	Upreg	2.03612	5.02553	No									1101	DNAJC3	NO	0.979806	5.79392		SIK1
167	OGFRL1	Upreg	2.03477	7.95496	Yes									1133	MED15	NO	0.978224	5.7634		SHF
693	POU2F2	Upreg	2.02887	6.46949	Yes									6273	LRGUK	NO	0.977983	2.01223		HS3ST3A1
473	CLEC4E	Upreg	2.02847	7.01579	Yes									2751	DNAJA1	NO	0.97791	4.1507		RAB7B
773	ATF3	Upreg	2.02601	6.29872	Yes									1355	FKBP5	NO	0.977875	5.43292		TNFAIP3
90	B4GALT1	Upreg	2.02376	8.53599	Yes									3168	IFI44	NO	0.97707	3.85022		ENSG00000258875
138	CFLAR	Upreg	2.02092	8.12921	Yes									7799	LINC02154	NO	0.976612	1.26884		ENSG00000285756
73	STARD8	Upreg	2.01818	8.66393	Yes									1612	ELOVL5	NO	0.976599	5.15115		TRGV5P
982	ICOSLG	Upreg	2.01307	5.95245	Yes									905	GTF2E1	NO	0.976394	6.0519		GLIS3
646	BANP	Upreg	2.01107	6.57721	Yes									5150	CAVIN1	NO	0.976196	2.61097		ENSG00000289015
1930	ENSG00000289293	Upreg	2.01001	4.83345	Yes									3926	RFLNB	NO	0.976019	3.34489		CLEC4D
2192	ENSG00000251034	Upreg	2.00885	4.62616	Yes									1128	RBM15	NO	0.9756	5.77098		PPRC1
252	ARRDC4	Upreg	2.00778	7.57003	Yes									2497	ZBTB49	NO	0.975367	4.37774		TFPI2
139	RASSF5	Upreg	2.00442	8.12659	Yes									2448	APOO	NO	0.975055	4.41992		IL6R.AS1
3970	RN7SKP26	Upreg	2.00341	3.32052	No									1254	AGFG1	NO	0.974985	5.59328		HIVEP3
87	STK17A	Upreg	2.00328	8.56351	Yes									4190	ZNRF3	NO	0.97466	3.17803		CAMK2A
194	KIF1B	Upreg	2.0029	7.79367	Yes									5127	TFAP2C	NO	0.973979	2.62695		ENSG00000273124
1882	SLC22A4	Upreg	2.00197	4.87462	Yes									799	MAPK1IP1L	NO	0.973866	6.24868		MACC1
729	ZNRF1	Upreg	2.00176	6.39678	Yes									611	CYLD	NO	0.972823	6.65922		ENSG00000188897
80	RYBP	Upreg	1.99975	8.62784	Yes									846	JUN	NO	0.972611	6.17061		ENSG00000289009
643	SPRED1	Upreg	1.99392	6.58327	Yes									5762	BAHCC1	NO	0.971385	2.27087		LAMA5
2382	ARHGAP20	Upreg	1.99308	4.48006	Yes									1368	PRKCD	NO	0.971239	5.41601		NR4A1
2069	OCSTAMP	Upreg	1.99223	4.73073	Yes									2189	SGTB	NO	0.970862	4.62737		RND1
1315	NAP1L4P1	Upreg	1.98704	5.51928	Yes									2362	ZXDB	NO	0.970677	4.49748		DDIT4
3276	RPL7P18	Upreg	1.98095	3.77407	Yes									657	POLR1F	NO	0.970214	6.53265		LINC01283
3956	ENSG00000272825	Upreg	1.97458	3.32621	No									1251	NAB2	NO	0.968843	5.59698		TWNK
1702	METTL1	Upreg	1.97421	5.05939	Yes									761	BCL7B	NO	0.968253	6.32928		NEDD9
4003	ADAMTS14	Upreg	1.9738	3.30474	Yes									2753	TRIM47	NO	0.967976	4.14942		ENSG00000289465
387	PVR	Upreg	1.96959	7.18661	Yes									2738	MIR23AHG	NO	0.966562	4.16026		PPIF
548	NFKBID	Upreg	1.96892	6.80657	Yes									582	OXSR1	NO	0.966496	6.72333		AKR1C1
785	GBP5	Upreg	1.96847	6.28148	Yes									4870	RTN4RL2	NO	0.966199	2.78689		LINC01050
136	AGO2	Upreg	1.968	8.19121	Yes									866	ATP2C1	NO	0.966064	6.13084		ENSG00000253227
101	PPP3CC	Upreg	1.96154	8.45143	Yes									6811	PTGES	NO	0.966048	1.74884		LINC02970
121	KIF21B	Upreg	1.96119	8.2925	Yes									2174	SEMA3A	NO	0.965265	4.63967		DNAJC6
1513	SGMS2	Upreg	1.9597	5.25832	Yes									1234	MAP4K5	NO	0.965144	5.60702		PRR5
617	USP13	Upreg	1.95942	6.64575	Yes									5030	GRK4	NO	0.965074	2.67808		ITPKB
2612	ADM.DT	Upreg	1.95558	4.2708	Yes									2321	LSM11	NO	0.964159	4.52418		HECW2
277	CD44	Upreg	1.9544	7.50039	Yes									6391	ENSG00000271882	NO	0.964118	1.95422		NTN1
509	ITGA5	Upreg	1.95128	6.9067	Yes									704	PWWP2A	NO	0.964051	6.45433		RN7SL124P
985	IRF1.AS1	Upreg	1.94986	5.94323	No									4738	ZNF154	NO	0.963963	2.86921		CCL8
1674	ENSG00000289465	Upreg	1.94847	5.08718	Yes									1440	TAP2	NO	0.963128	5.34492		SH3BP5
462	TNIP2	Upreg	1.94653	7.04673	Yes									5257	ENSG00000288792	NO	0.961253	2.56748		ZP3
2740	CCNA1	Upreg	1.94453	4.1564	Yes									1614	EOGT	NO	0.960516	5.15115		IL36RN
1996	FZD4	Upreg	1.94424	4.79073	Yes									1206	CRAMP1	NO	0.960064	5.65559		CYTOR
4528	APOBEC3A	Upreg	1.94026	2.98424	Yes									1457	SEC24A	NO	0.959717	5.32209		GRHL1
2138	ENSG00000250378	Upreg	1.93952	4.66908	Yes									1237	LRRFIP2	NO	0.959711	5.60673		SLC25A48
457	BCL7A	Upreg	1.93522	7.05301	Yes									3044	CDCA4	NO	0.959225	3.93179		LGALSL
1990	ENSG00000272669	Upreg	1.93209	4.79373	Yes									6600	BACH1.IT1	NO	0.959182	1.84907		ICOSLG
2190	HSPA2	Upreg	1.93131	4.62727	Yes									2551	NOC3L	NO	0.956385	4.32585		ZNF462
1312	LINC01283	Upreg	1.931	5.52378	Yes									798	GMEB1	NO	0.956034	6.24868		TNFRSF12A
151	MB21D2	Upreg	1.9295	8.04679	Yes									4379	ENSG00000289691	NO	0.954943	3.06654		CXCL6
97	NCK2	Upreg	1.92827	8.47209	Yes									4101	RASGRF1	NO	0.954564	3.23407		ENSG00000266378
827	PSMA2	Upreg	1.92689	6.20109	Yes									4013	PPA1	NO	0.954543	3.29972		ENSG00000279801
159	MED13	Upreg	1.92264	8.02473	Yes									727	SRSF2	NO	0.953811	6.40243		GNAI1
100	DTX4	Upreg	1.91786	8.45143	Yes									2047	SEMA7A	NO	0.952499	4.7422		ENSG00000255921
551	ATP13A3	Upreg	1.91544	6.80491	Yes									524	ASXL1	NO	0.952417	6.86078		CCNA1
2978	AMIGO2	Upreg	1.91368	3.99429	Yes									3840	ZNF550	NO	0.951525	3.38429		PSMA2
210	BTG2	Upreg	1.9133	7.74111	Yes									1471	RRP1	NO	0.950197	5.30693		OASL
835	ZSWIM4	Upreg	1.91002	6.18504	Yes									1313	KRAS	NO	0.950145	5.51936		OSR2
448	TLR2	Upreg	1.90675	7.06771	Yes									1373	UBR4	NO	0.949698	5.41307		LINC00540
1346	SRGAP1	Upreg	1.90634	5.45302	Yes									1893	NCF1	NO	0.949401	4.86922		GPR156
128	RFTN1	Upreg	1.90554	8.23722	Yes									1386	FOXP1	NO	0.948571	5.40243		ENSG00000250274
343	FNIP2	Upreg	1.90372	7.32221	Yes									6309	ZFHX2	NO	0.947623	1.99315		ENSG00000251393
447	SCARF1	Upreg	1.90271	7.06771	No									1832	RFX2	NO	0.94722	4.94214		NUP153.AS1
715	SYNJ2	Upreg	1.89863	6.4275	Yes									910	FMN1	NO	0.946449	6.05154		ENSG00000287494
625	RASSF8	Upreg	1.89696	6.634	Yes									971	SMS	NO	0.946016	5.95853		ENSG00000290041
599	RIN2	Upreg	1.89615	6.67502	Yes									1300	OPTN	NO	0.945556	5.53594		ENSG00000274642
3103	LINC03062	Upreg	1.895	3.89744	Yes									1907	NCF1C	NO	0.945482	4.85667		RGS16
1086	ZC3HAV1	Upreg	1.893	5.8138	No									3244	CGAS	NO	0.944332	3.79911		LAD1
664	PTGER2	Upreg	1.89266	6.51623	Yes									1340	ELK3	NO	0.943853	5.4577		PKIG
1421	SLC35E4	Upreg	1.89208	5.3646	No									2353	MAP3K20	NO	0.943136	4.50235		LAMB3
319	PHF13	Upreg	1.89132	7.3792	Yes									1492	ZNF691	NO	0.943036	5.27861		ENSG00000232702
137	RAP2C	Upreg	1.88481	8.13314	Yes									8118	PSMA6P1	NO	0.942818	1.13512		KLF7.IT1
2160	AFTPH.DT	Upreg	1.87908	4.65471	No									1494	MEX3C	NO	0.942662	5.27798		KHDRBS3
1426	DUSP1	Upreg	1.87826	5.35628	Yes									1641	EIF4E	NO	0.941643	5.12016		ENSG00000274508
29	AMMECR1L	Upreg	1.87802	9.09696	Yes									1838	PHACTR1	NO	0.939946	4.93264		TRGV5
1147	IRF4	Upreg	1.87716	5.7502	No									777	TLK2	NO	0.939201	6.29668		PRDM8
1072	ENSG00000289009	Upreg	1.87658	5.8373	Yes									756	SETD5	NO	0.939043	6.33986		NRIP3
346	BCORL1	Upreg	1.86641	7.31595	Yes									873	PSMD11	NO	0.939028	6.12483		VSNL1
2990	ENSG00000267980	Upreg	1.86538	3.98508	Yes									1047	KPNA4	NO	0.93894	5.86865		RPL7P18
391	ACVR2A	Upreg	1.86527	7.17434	Yes									2012	SEMA6B	NO	0.938068	4.77036		ENSG00000289365
2164	CCND1	Upreg	1.86191	4.64988	Yes									906	ZCCHC14	NO	0.937535	6.05154		CCL7
3087	RABAC1	Upreg	1.85925	3.90555	Yes									2029	MCRIP2	NO	0.936668	4.75259		FNDC4
2491	ENSG00000215861	Upreg	1.85723	4.38244	Yes									1897	PARP14	NO	0.935683	4.8622		METTL1
2748	MVP.DT	Upreg	1.85357	4.15166	Yes									1920	TBC1D12	NO	0.93565	4.83927		ENSG00000243089
4131	CCNE2	Upreg	1.85354	3.2159	Yes									1274	CEP85L	NO	0.935266	5.57086		ENSG00000289050
211	RND3	Upreg	1.85265	7.74022	Yes									4545	ST3GAL5.AS1	NO	0.935175	2.97673		EFNA1
443	PHLPP1	Upreg	1.84704	7.07181	Yes									1109	MORC3	NO	0.935058	5.78549		ST7.AS1
83	STRN3	Upreg	1.84505	8.6116	Yes									1052	CHMP4B	NO	0.93318	5.86332		ENSG00000289485
472	TP53BP2	Upreg	1.84413	7.01579	Yes									1080	AZIN1	NO	0.93195	5.8267		MYO1B
2120	UNC79	Upreg	1.83996	4.68485	Yes									2760	ITGA6	NO	0.931904	4.14113		ZSWIM4
1932	TNFAIP3	Upreg	1.83919	4.83137	Yes									1036	MYADM	NO	0.931757	5.88238		TNRC18P1
923	GPR84	Upreg	1.83887	6.03188	Yes									5080	ENSG00000225032	NO	0.931744	2.65172		ENSG00000280287
78	STK40	Upreg	1.83814	8.65265	Yes									753	NUP98	NO	0.931405	6.34034		ENSG00000290999
262	ZBTB43	Upreg	1.837	7.5255	Yes									2144	BMAL1	NO	0.930771	4.66795		RANBP3L
4985	ENSG00000284930	Upreg	1.82744	2.71018	Yes									521	ZBED4	NO	0.929952	6.8668		MMP2.AS1
1923	ENSG00000255921	Upreg	1.82487	4.83927	Yes									1496	SVIL.AS1	NO	0.929322	5.27498		UNC79
402	RILPL2	Upreg	1.82396	7.13379	Yes									1551	PDE8A	NO	0.929033	5.21091		ENSG00000288999
378	SNX10	Upreg	1.82363	7.20475	Yes									4478	CBLL1.AS1	NO	0.928647	3.01903		DNAJB6P1
2998	NUP153.AS1	Upreg	1.82279	3.98073	Yes									2407	ITPRIP	NO	0.928246	4.45914		CSRP2
681	XBP1	Upreg	1.82129	6.48463	Yes									2295	USP31	NO	0.928177	4.54047		SLC22A4
2291	FZD6	Upreg	1.81711	4.54136	Yes									1840	ZNF234	NO	0.928174	4.93247		FZD6
266	UAP1	Upreg	1.81591	7.51831	Yes									6828	HSD11B1	NO	0.927431	1.73623		OCSTAMP
1455	OTUD7B	Upreg	1.81452	5.32431	Yes									2203	SRFBP1	NO	0.92721	4.61579		ENSG00000278869
904	BAALC	Upreg	1.81431	6.05706	Yes									6130	ENSG00000277511	NO	0.926684	2.084		MMP10
2972	FLT1	Upreg	1.80721	3.99901	Yes									692	MTMR9	NO	0.926399	6.47157		PNPLA1
1922	PKIG	Upreg	1.80643	4.83927	Yes									5105	ZNF674.AS1	NO	0.926365	2.64098		RIN2
4291	LINC01355	Upreg	1.80508	3.11322	Yes									1717	IL6ST	NO	0.926216	5.04668		AMOTL2
635	PFKFB3	Upreg	1.802	6.62897	Yes									1168	ZFYVE16	NO	0.926048	5.71161		NEPRO.AS1
1380	CTNNAL1	Upreg	1.79813	5.41023	Yes									862	E2F3	NO	0.925654	6.13623		FZD4
2015	CDKN2B.AS1	Upreg	1.79524	4.76311	Yes									519	TSC22D2	NO	0.92503	6.88023		NAP1L4P1
4848	LINC00960	Upreg	1.7918	2.79996	Yes									1738	THAP3	NO	0.924468	5.03529		Y_RNA
224	NBPF9	Upreg	1.79067	7.68713	Yes									990	YWHAG	NO	0.923334	5.94123		CDKN2B.AS1
365	MACIR	Upreg	1.78949	7.27376	Yes									1308	GPAT4	NO	0.923184	5.53093		MAPK11
421	UXS1	Upreg	1.78869	7.10559	Yes									3964	ZNF366	NO	0.922703	3.32228		GBP1P1
924	DNAJB4	Upreg	1.78858	6.02878	Yes									5335	ENSG00000287561	NO	0.919846	2.52241		RGPD2
868	TUBB2A	Upreg	1.78824	6.1292	Yes									1620	INO80D	NO	0.919494	5.14587		EMICERI
221	ARHGAP31	Upreg	1.78783	7.6891	Yes									2283	MARK3	NO	0.918989	4.54726		CGN
3361	MDGA1	Upreg	1.78669	3.70516	Yes									536	ACBD3	NO	0.91848	6.83566		MC1R
177	FOXO3	Upreg	1.786	7.83656	Yes									941	CAPN2	NO	0.916815	6.00405		NDP
2285	ATP8B2	Upreg	1.78587	4.54652	Yes									6138	HLA.DQA2	NO	0.916112	2.07819		ARC
461	FFAR2	Upreg	1.78303	7.05008	No									6495	ENSG00000223612	NO	0.915986	1.90405		LINC00513
58	MYO1G	Upreg	1.78154	8.78081	Yes									5987	ENSG00000241886	NO	0.915158	2.15568		BTG2.DT
469	ARMC5	Upreg	1.77898	7.02001	Yes									4210	SDHA	NO	0.915138	3.16393		ACHE
95	PXDC1	Upreg	1.77883	8.48182	Yes									1624	PKNOX1	NO	0.914318	5.14187		ENSG00000279138
355	LCP2	Upreg	1.77874	7.29851	Yes									2438	PNPT1	NO	0.913717	4.42957		ENSG00000251194
2368	MAPK11	Upreg	1.77315	4.49287	Yes									1912	XIAP	NO	0.912929	4.85277		RPL17P28
612	SBNO2	Upreg	1.77236	6.65335	Yes									2678	TDRD7	NO	0.912342	4.22168		BATF3
227	DNAJB6	Upreg	1.76708	7.65624	Yes									813	MRGBP	NO	0.912172	6.23135		OVOL1
675	GPR68	Upreg	1.7661	6.4956	No									816	ETF1	NO	0.911996	6.22843		DMWD
318	FMNL3	Upreg	1.76542	7.38079	Yes									1008	TFEC	NO	0.911977	5.92591		ENSG00000289530
491	CDK6	Upreg	1.76381	6.97555	Yes									1739	ENDOD1	NO	0.91107	5.03529		NANOS1
1422	PPP1R13B	Upreg	1.76298	5.36402	Yes									2287	SAMD4A	NO	0.90986	4.54562		PTP4A3
3912	RGS16	Upreg	1.76108	3.35218	Yes									3585	MGC16275	NO	0.909459	3.54967		FLT1
965	ANKRD28	Upreg	1.76104	5.96633	No									2168	MIER1	NO	0.908459	4.64711		CFLAR.AS1
180	TICAM1	Upreg	1.7572	7.83459	Yes									1870	MYOF	NO	0.908158	4.89299		ENSG00000269951
3416	PROK2	Upreg	1.75624	3.66721	Yes									1710	MIER3	NO	0.908048	5.0533		ENSG00000289293
4724	CEBPB.AS1	Upreg	1.7506	2.87418	No									1468	CKAP4	NO	0.907706	5.30929		PDE4B
285	DRAM1	Upreg	1.74781	7.46848	Yes									857	E2F6	NO	0.906528	6.14113		PMAIP1
3157	BCL10.AS1	Upreg	1.74754	3.85847	Yes									5421	HOMER3.AS1	NO	0.906311	2.47698		PROK2
454	BCL9L	Upreg	1.74412	7.05939	No									2003	MAOA	NO	0.905505	4.78396		PINLYP
2007	GRHL1	Upreg	1.74373	4.77885	Yes									1359	MOB2	NO	0.905357	5.42829		HSPA2
404	PLEKHM3	Upreg	1.74335	7.13379	Yes									1865	IDI1	NO	0.904055	4.90604		OLFM2
2843	TRGV6	Upreg	1.74183	4.08732	Yes									1379	ZNF324	NO	0.903559	5.41136		ENSG00000215861
1083	SPAG1	Upreg	1.74106	5.82231	Yes									2198	SLC19A2	NO	0.903041	4.61991		ENSG00000256894
1193	DPYSL3	Upreg	1.73829	5.68477	Yes									1735	SLC35F5	NO	0.902655	5.03868		CCND1
1360	LAMB3	Upreg	1.73733	5.42829	Yes									1800	HCFC2	NO	0.902487	4.97362		ICAM5
719	RELB	Upreg	1.73675	6.42248	Yes									1775	ACSL3	NO	0.90203	4.99351		IL18R1
274	CHML	Upreg	1.73641	7.50206	Yes									826	ASAP1	NO	0.901633	6.20426		ISG20
218	CLIC4	Upreg	1.73439	7.69274	Yes									1024	BRAF	NO	0.901004	5.89099		HSPA6
6204	MIR718	Upreg	1.73102	2.04642	No									1294	EMD	NO	0.900877	5.54151		TM4SF1
1745	GLIS3	Upreg	1.72862	5.03201	Yes									1530	FGR	NO	0.900502	5.23601		BCAR1
145	IRF8	Upreg	1.72744	8.08061	Yes									1049	PLEKHA1	NO	0.898813	5.86437		HIC1
1151	KITLG	Upreg	1.72708	5.73778	Yes									2939	CD38	NO	0.898327	4.03039		ENSG00000272669
716	VIM.AS1	Upreg	1.72333	6.4275	Yes									636	KBTBD2	NO	0.897707	6.62144		TPBG
6223	TMEM54	Upreg	1.72255	2.03696	No									4503	TAF1A	NO	0.896996	2.9999		CCL23
1524	BCAR1	Upreg	1.72045	5.24752	Yes									1783	PKD2	NO	0.896843	4.98685		TRGV6
3820	CISH	Upreg	1.71977	3.40043	Yes									981	PPARD	NO	0.895175	5.95245		ADAD2
352	TEX30	Upreg	1.71739	7.3022	Yes									1398	TVP23B	NO	0.895046	5.38284		ENSG00000267980
970	TWNK	Upreg	1.71694	5.95928	Yes									3054	FAIM	NO	0.894327	3.92481		CBARP
3033	LGALSL	Upreg	1.71471	3.94111	Yes									4711	ISG15	NO	0.892607	2.88164		IDO2
345	KYNU	Upreg	1.71441	7.31987	Yes									3420	APOL6	NO	0.890481	3.66223		TMCC2
283	MIR22HG	Upreg	1.71237	7.47231	Yes									825	CYTH1	NO	0.889394	6.20489		ARL10
687	IFIT5	Upreg	1.71136	6.4776	No									1511	KDM7A	NO	0.889097	5.25997		CTNNAL1
478	PPP4R2	Upreg	1.70817	7.01232	Yes									4683	DLGAP1.AS2	NO	0.888579	2.9009		LHFPL6
3749	CALHM6	Upreg	1.70596	3.44044	No									2523	ZNF778	NO	0.888291	4.35816		AK4P1
1215	RAB7B	Upreg	1.70502	5.62978	Yes									2726	WARS2	NO	0.888172	4.16663		AREG
175	RUNX1	Upreg	1.70467	7.87015	Yes									1199	RAB5A	NO	0.887034	5.66476		CD300E
1879	ENSG00000287494	Upreg	1.70131	4.87717	Yes									4666	ZFTA	NO	0.887016	2.90879		BCL10.AS1
1673	MC1R	Upreg	1.70036	5.0882	Yes									1079	ELK1	NO	0.885403	5.8267		ENSG00000275180
1269	LINC00641	Upreg	1.70025	5.57659	Yes									849	TBK1	NO	0.884669	6.15915		RBKS
261	RIOX1	Upreg	1.69734	7.52839	Yes									2210	MAP3K5	NO	0.884468	4.61016		POU2F2
4605	ENSG00000259760	Upreg	1.69401	2.94532	Yes									980	POGLUT1	NO	0.884211	5.95307		ENSG00000250378
616	FGFRL1	Upreg	1.69003	6.64905	Yes									2452	CD276	NO	0.883918	4.41447		MMP1
488	UPP1	Upreg	1.68857	6.97595	Yes									3207	USPL1	NO	0.883253	3.83021		KIF21A
1430	PSMA6	Upreg	1.68683	5.35131	Yes									2427	TIGD5	NO	0.882326	4.43799		FAM110B
2333	SPACA6	Upreg	1.68644	4.51406	No									1212	RNF11	NO	0.881387	5.63856		COL5A3
3237	ENSG00000275180	Upreg	1.68599	3.80656	Yes									1051	USP6NL	NO	0.881054	5.86434		CD68
1902	ENSG00000225931	Upreg	1.68523	4.85913	Yes									1979	C17orf58	NO	0.88057	4.80277		STUM
1557	NEDD9	Upreg	1.68077	5.20358	Yes									1354	HIPK2	NO	0.879089	5.43361		SHISAL1
575	NFATC1	Upreg	1.68069	6.74323	No									4424	PUS7	NO	0.877473	3.04293		LINC03062
390	CDC42EP4	Upreg	1.67898	7.1819	Yes									3639	INO80C	NO	0.876619	3.51069		GPR31
1453	TNFRSF10A	Upreg	1.67835	5.32431	Yes									601	LATS2	NO	0.875463	6.67502		ANKRD22
1682	NFKBIZ	Upreg	1.67829	5.08115	Yes									1980	MICB	NO	0.874639	4.80098		LNCRNA.IUR
553	PIK3R5.DT	Upreg	1.67447	6.80079	Yes									2058	RRAGC	NO	0.874413	4.73455		ROR1.AS1
1248	NRIP3	Upreg	1.67355	5.60077	Yes									7357	NPR1	NO	0.874086	1.47107		GBP4
1361	IL1RAP	Upreg	1.67296	5.42553	No									5869	IFIT1	NO	0.87392	2.21729		PLCB4
3528	RBKS	Upreg	1.67182	3.58126	Yes									5871	ENSG00000273314	NO	0.873376	2.21673		CCNE2
1477	TSKU	Upreg	1.66935	5.30497	Yes									4043	CDKN1A	NO	0.872082	3.27565		ENSG00000253838
607	SMG9	Upreg	1.66893	6.66926	Yes									5095	CLSPN	NO	0.871697	2.64489		ARHGAP20
3113	IL6R.AS1	Upreg	1.66751	3.88656	Yes									1428	RHEB	NO	0.871309	5.35391		GBP5
3536	CSPG4	Upreg	1.66662	3.58028	Yes									5780	AKR1C2	NO	0.871169	2.26318		SERPINE2
115	DAGLA	Upreg	1.66414	8.36484	No									3225	HDGFL3	NO	0.871101	3.81066		SAMD14
3007	ST7.AS1	Upreg	1.65951	3.97241	Yes									1720	FHIP1B	NO	0.870566	5.04612		GJA3
3274	ENSG00000269951	Upreg	1.65797	3.77511	Yes									2610	ARID5B	NO	0.87041	4.27215		NR4A2
528	GTPBP4	Upreg	1.65242	6.85399	Yes									3170	NR1H3	NO	0.869426	3.84885		ENSG00000277782
2727	ENSG00000277782	Upreg	1.65063	4.16604	Yes									1278	CCNT1	NO	0.869105	5.56019		CXCL9
178	TBC1D9	Upreg	1.65003	7.83459	Yes									2896	RHOC	NO	0.868996	4.05431		AUTS2
449	SYNE3	Upreg	1.64693	7.06771	No									5969	CDK1	NO	0.868258	2.1643		APOBEC3A
459	MFHAS1	Upreg	1.64603	7.05301	No									1516	GNG2	NO	0.867669	5.25668		ENSG00000284930
3133	ATXN1.AS1	Upreg	1.64448	3.87514	Yes									3161	POP1	NO	0.867226	3.85467		AMIGO2
1432	MREG	Upreg	1.64403	5.35034	Yes									2575	CENPN	NO	0.866788	4.30758		DEPP1
1258	PTGIR	Upreg	1.64322	5.58993	Yes									5702	ZEB2.AS1	NO	0.866741	2.31097		ADM.DT
1480	NPTN.IT1	Upreg	1.64233	5.30214	No									4929	LRRC75B	NO	0.866502	2.74296		PDLIM4
1081	TSPAN33	Upreg	1.6411	5.82322	Yes									8963	HLA.DPA3	NO	0.865565	0.829782		SMARCA1
1302	PRR5	Upreg	1.63935	5.53488	Yes									3149	SNHG16	NO	0.865425	3.86425		IL19
428	NEDD4L	Upreg	1.63775	7.09279	Yes									7221	EDN1	NO	0.865236	1.52985		AQP3
3655	ROR1.AS1	Upreg	1.63753	3.50044	Yes									1618	NDE1	NO	0.865072	5.14726		HAPLN3
3649	NEURL2	Upreg	1.63634	3.50348	No									2262	ZNF567	NO	0.863948	4.56544		ENSG00000253557
1547	TRGV5	Upreg	1.63608	5.21425	Yes									815	RLF	NO	0.863358	6.22843		MDGA1
3203	KLF7.IT1	Upreg	1.63608	3.8317	Yes									796	CHD2	NO	0.861357	6.24977		IFIT2
476	LSS	Upreg	1.63569	7.01412	Yes									3327	VASP	NO	0.860466	3.73588		LTA
268	PLEK	Upreg	1.63345	7.51372	Yes									962	TAOK3	NO	0.859551	5.97159		DKK2
1861	CCL23	Upreg	1.63309	4.9113	Yes									3522	EYA3	NO	0.859415	3.5837		CD69
161	PTPRJ	Upreg	1.63187	8.02136	Yes									2652	DCUN1D3	NO	0.859082	4.24049		ADIRF
2482	KCNQ1OT1	Upreg	1.62948	4.38847	Yes									4490	IER5	NO	0.85898	3.01132		LINC03009
765	TUBB6	Upreg	1.62919	6.32335	Yes									6973	SSPN	NO	0.858922	1.65508		LINC01181
306	SIAH2	Upreg	1.62884	7.406	Yes									3169	C1orf21	NO	0.857985	3.84934		GATA2
963	ITPKB	Upreg	1.62538	5.97159	Yes									2342	LYRM4	NO	0.857872	4.51063		ATXN1.AS1
1218	TRAF3IP2	Upreg	1.62275	5.62574	No									1075	BTAF1	NO	0.856865	5.8289		SERPINB9P1
574	SLC43A3	Upreg	1.62262	6.74736	Yes									8387	LRP6	NO	0.856741	1.03512		ENSG00000259760
1418	HELZ2	Upreg	1.62179	5.36577	Yes									1874	BOD1	NO	0.856732	4.88299		ENSG00000225931
2324	CD300E	Upreg	1.62068	4.52167	Yes									600	GUCD1	NO	0.856067	6.67502		ENSG00000287561
872	PLAUR	Upreg	1.62008	6.12504	Yes									1385	IPPK	NO	0.855036	5.40353		LINC01355
186	SERPINB8	Upreg	1.61854	7.82328	Yes									4398	SAMD9L	NO	0.854434	3.05669		PDGFRL
1809	TRGV5P	Upreg	1.61846	4.96458	Yes									4292	TIMM23B	NO	0.854133	3.11313		TEX14
269	TMEM63B	Upreg	1.61635	7.51169	Yes									2322	ST18	NO	0.85387	4.52331		ENSG00000260805
860	PNRC1	Upreg	1.61529	6.13715	Yes									834	MECP2	NO	0.853324	6.18518		OLIG2
1296	ENSG00000277969	Upreg	1.6143	5.54091	Yes									2683	KLF9	NO	0.85292	4.21747		CSPG4
4107	MT2A	Upreg	1.61304	3.23111	Yes									1841	TRIM24	NO	0.85227	4.93243		CYP4F3
1010	MACC1	Upreg	1.61239	5.92504	Yes									1182	MTPAP	NO	0.852211	5.69617		RHOH
82	HIF1A	Upreg	1.61105	8.6116	Yes									2329	GID4	NO	0.85127	4.51592		ADAMTS14
4574	SERPINB9P1	Upreg	1.61069	2.95942	Yes									1069	FZR1	NO	0.851163	5.83953		RPLP0P2
492	TRMT61A	Upreg	1.61042	6.97411	Yes									8848	CYB5D1	NO	0.850013	0.877241		MAS1
360	ARL8B	Upreg	1.60873	7.27969	Yes									7588	TMOD1	NO	0.849289	1.36895		CFAP99
702	LRCH1	Upreg	1.60633	6.45567	Yes									2618	RASGEF1B	NO	0.848687	4.26556		LINC00960
4477	LINC03009	Upreg	1.6042	3.01907	Yes									1058	CUL1	NO	0.848585	5.85835		RGMA
2694	GNAI1	Upreg	1.60264	4.20351	Yes									4776	HESX1	NO	0.848256	2.84376		RDX
4426	FAM110B	Upreg	1.60126	3.04226	Yes									9060	HOPX	NO	0.846816	0.800221		OSGIN2
437	BMAL2	Upreg	1.60045	7.08397	Yes									2267	DDR1	NO	0.846452	4.56046		LYN
228	RNF145	Upreg	1.59767	7.65624	Yes									3488	COL4A2	NO	0.845795	3.60987		NAV2
184	BRPF3	Upreg	1.59339	7.82328	Yes									5021	PM20D2	NO	0.845342	2.684		SEMA3C
399	SPAG9	Upreg	1.59179	7.13379	Yes									4762	ABCB5	NO	0.844907	2.85704		PTPRJ
2936	DNAJB6P1	Upreg	1.59033	4.03373	Yes									4305	NBPF19	NO	0.84446	3.10729		TMEM63B
2518	ICAM5	Upreg	1.58668	4.36193	Yes									918	PDHX	NO	0.844442	6.03991		UBE2Z
406	SLC22A23	Upreg	1.58661	7.11927	Yes									2169	SMG1	NO	0.843196	4.64705		CDK14
289	SCN1B	Upreg	1.58655	7.46045	Yes									1250	BZW1	NO	0.842951	5.59914		ENSG00000237927
742	DDX21	Upreg	1.58452	6.36438	Yes									4687	ENSG00000287168	NO	0.842732	2.90046		KLHL21
597	PPIF	Upreg	1.58219	6.68155	Yes									7378	GGT8P	NO	0.841997	1.46373		GK
1815	CD68	Upreg	1.57904	4.95706	Yes									5191	IFNLR1	NO	0.841904	2.59566		ASAP1
3461	ARC	Upreg	1.57897	3.63049	Yes									1820	P4HA2	NO	0.841554	4.95079		TIAM1
388	N4BP1	Upreg	1.57889	7.18661	Yes									1410	LRRC42	NO	0.841195	5.37084		TXNRD1
380	FLVCR2	Upreg	1.57865	7.19689	No									5479	IFNAR2.IL10RB	NO	0.841014	2.45288		PRPF3
173	ATXN7L1	Upreg	1.57448	7.89118	No									3299	MED17	NO	0.840289	3.75518		ARHGAP31
1577	TREM1	Upreg	1.5715	5.18161	No									3315	ZDHHC9	NO	0.840119	3.74636		BMAL2
357	PI4K2B	Upreg	1.57044	7.29803	Yes									945	CCDC82	NO	0.839915	5.99756		RBM47
931	PPRC1	Upreg	1.57027	6.0203	Yes									942	CLK3	NO	0.839102	6.00405		TBC1D22B
474	TBC1D10A	Upreg	1.56772	7.01412	Yes									1325	ICE1	NO	0.838539	5.49698		FNBP4
843	KBTBD8	Upreg	1.56598	6.17904	Yes									2305	PPP2R2A	NO	0.83784	4.53237		APOL3
166	RIPK2	Upreg	1.56597	7.97123	Yes									2280	EFHD2	NO	0.83777	4.55083		DOCK4
456	RIPK2.DT	Upreg	1.56567	7.05523	Yes									2871	ADGRE1	NO	0.836774	4.07524		TCF7L1
1068	MAP3K21	Upreg	1.56557	5.84004	No									1208	MRAS	NO	0.835519	5.64859		ZNF691.DT
1580	IFIH1	Upreg	1.56486	5.17785	Yes									1509	MICA	NO	0.834341	5.26214		ARID5B
208	PHLPP2	Upreg	1.56441	7.7424	Yes									1851	RHOU	NO	0.83427	4.92423		BRPF3
1181	ADPGK.AS1	Upreg	1.56427	5.69826	Yes									1240	PIP5K1A	NO	0.833974	5.60562		ITGB3
3116	TJP2	Upreg	1.5621	3.88527	No									1152	NUFIP2	NO	0.833777	5.73708		BTBD7
70	RFFL	Upreg	1.56203	8.66393	Yes									2600	SLC1A3	NO	0.832966	4.28039		POLR3D
559	BTG3	Upreg	1.55921	6.78667	Yes									2006	SMURF2	NO	0.832185	4.77928		FMNL3
2566	SOCS2	Upreg	1.55812	4.3119	No									3009	FOXO1	NO	0.832043	3.97115		ARHGEF2
198	BTBD7	Upreg	1.55282	7.77738	Yes									1794	SIN3A	NO	0.831929	4.97786		NABP1
3561	PINLYP	Upreg	1.55171	3.5668	Yes									1565	DCUN1D1	NO	0.831629	5.19805		EBF1
1253	MBNL1.AS1	Upreg	1.55146	5.59427	No									1561	MARK2	NO	0.829148	5.20129		ARID3A
571	IFFO2	Upreg	1.55009	6.75658	No									4524	ZNF280C	NO	0.829077	2.98841		CEP170B
2651	PALS2	Upreg	1.548	4.24103	Yes									4579	ENSG00000287733	NO	0.828785	2.95671		AKT3
6297	TEX14	Upreg	1.54621	1.99836	Yes									6787	KCNJ11	NO	0.828021	1.76139		DUSP15
4577	ENSG00000256034	Upreg	1.54619	2.95709	No									6555	LINC02757	NO	0.828011	1.87424		ALCAM
5084	CD70	Upreg	1.54315	2.64975	Yes									5868	LINC02018	NO	0.827616	2.21741		PTPRE
4668	ENSG00000260805	Upreg	1.54273	2.90846	Yes									3690	TRIM16	NO	0.826943	3.47511		UGCG
3382	CCL7	Upreg	1.54186	3.68835	Yes									1392	SCML1	NO	0.82638	5.39146		SELENOI
3708	ENSG00000224950	Upreg	1.54063	3.45898	No									1324	DDX3X	NO	0.825727	5.49878		HIPK2
381	SAV1	Upreg	1.53872	7.19623	Yes									5052	AEN	NO	0.824468	2.66727		DIPK1A
299	SFPQ	Upreg	1.53844	7.42342	Yes									2070	FGFR1	NO	0.823685	4.72885		RHBDF2
3846	ENSG00000248734	Upreg	1.53633	3.38215	No									5496	ENSG00000225889	NO	0.823501	2.44694		EIF2AK3
696	ENSG00000265975	Upreg	1.53562	6.46767	Yes									1675	R3HCC1L	NO	0.8229	5.08669		NOTCH3
464	UBE2J1	Upreg	1.53557	7.04137	Yes									1762	HGS	NO	0.818594	5.01458		DNAJA1
4408	ENSG00000288999	Upreg	1.53244	3.05009	Yes									2711	AHR	NO	0.817605	4.17873		N4BP1
1826	MICALL2	Upreg	1.53006	4.94763	No									2532	CEP83	NO	0.81727	4.35273		JADE3
3226	ENSG00000284642	Upreg	1.52911	3.81016	No									6200	DDX43	NO	0.816575	2.04715		TXN
641	LPIN1	Upreg	1.52908	6.61187	No									5043	FBXL19.AS1	NO	0.816541	2.673		GID4
1955	SMAD3	Upreg	1.5285	4.81813	No									2014	PRR14L	NO	0.816487	4.76343		TLK2
973	PML	Upreg	1.52788	5.95853	Yes									7423	AVIL	NO	0.813337	1.43961		ARHGAP24
2271	NFKBIA	Upreg	1.52728	4.55613	Yes									2231	INF2	NO	0.813252	4.58628		ENSG00000253891
330	SLC11A2	Upreg	1.5256	7.36299	Yes									3769	ZSCAN22	NO	0.812692	3.42781		LSS
2414	AHRR	Upreg	1.52269	4.44874	No									1211	MPZL1	NO	0.81246	5.64211		CCM2L
2242	DDIT4	Upreg	1.52057	4.57666	Yes									3186	SEH1L	NO	0.812261	3.8455		CDK5R1
890	FMNL1.DT	Upreg	1.51986	6.08804	No									2616	FAM210A	NO	0.812085	4.26723		GPR157
467	STAT5A	Upreg	1.51908	7.02507	No									1391	ABCA5	NO	0.811502	5.39192		MYO10
624	ARAP2	Upreg	1.51666	6.634	Yes									5484	ZNF2	NO	0.810896	2.45081		SNX16
683	ARHGEF2	Upreg	1.51374	6.48357	Yes									1677	UGDH	NO	0.80982	5.08618		RNF24
3294	TMEM26.AS1	Upreg	1.51284	3.76608	No									5544	PRKAR1B.AS1	NO	0.809614	2.41797		FICD
386	AFF4	Upreg	1.51235	7.18661	Yes									1962	TOP1	NO	0.809361	4.81478		MAML2
852	CDYL2	Upreg	1.50854	6.15093	Yes									5013	WDR4	NO	0.808372	2.68783		TGFA
4584	TBX21	Upreg	1.50843	2.95555	No									3188	ZFY	NO	0.808122	3.84496		RCN1
1564	ENSG00000285756	Upreg	1.50569	5.20129	Yes									1805	LRCH3	NO	0.807936	4.96721		TANC1
1659	HSPA1B	Upreg	1.50455	5.10288	Yes									783	NUP153	NO	0.807238	6.28251		UST
2609	RHBDF1	Upreg	1.50401	4.27249	Yes									1638	POLR2D	NO	0.807003	5.12134		BACH2
649	ADPRS	Upreg	1.50392	6.55136	No									5153	DTX1	NO	0.80647	2.60953		ATP8B2
439	JARID2	Upreg	1.50259	7.08108	No									2017	ULK2	NO	0.806327	4.75807		TJP1
														3049	LRP8	NO	0.80568	3.92766		FBXL19.AS1
														6420	ENSG00000274767	NO	0.804894	1.93456		TRAF2
														2221	MAML1	NO	0.804027	4.60434		SH3PXD2B
														1625	RP2	NO	0.803076	5.13889		DGKG
														1837	ZNF267	NO	0.802838	4.93461		ENSG00000287733
														1900	ISOC1	NO	0.801001	4.86016		ACSL5
														7028	DIXDC1	NO	0.800663	1.62587		PDE7A
														2819	PTGER4	NO	0.800458	4.10724		ATP6V0E2.AS1
														1462	USP24	NO	0.800424	5.31855		PFKP
														3762	RRP12	NO	0.799553	3.43259		LIMK2
														4116	FYN	NO	0.799457	3.22582		CHRM3
														7841	AIM2	NO	0.799049	1.25076		ARHGEF2.AS2
														2153	NKRF	NO	0.798817	4.65888		MORC3
														1896	RAB8B	NO	0.798182	4.8633		SLC22A23
														944	NID1	NO	0.797878	5.99756		TAF4B
														7077	SNHG26	NO	0.797468	1.59857		ENTHD1
														1226	C1orf216	NO	0.796708	5.6182		KRCC1
														1578	CCL22	NO	0.796521	5.17785		DUSP10
														4018	WDCP	NO	0.796384	3.29675		UNKL
														1700	ENTPD7	NO	0.794669	5.06266		USP42
														6221	ATL1	NO	0.794608	2.03919		MS4A14
														2233	ZNF202	NO	0.793782	4.58483		ZNF200
														3464	UTP25	NO	0.793515	3.62289		SLC13A3
														6394	TPSAB1	NO	0.793364	1.94666		DNAJB9
														2251	VAV1	NO	0.792763	4.57001		CCDC117
														3525	B3GALT6	NO	0.792757	3.58214		ANKRD37
														2107	ACVR1B	NO	0.79271	4.69574		SVIL
														2450	HLA.DQA1	NO	0.792326	4.41852		APOL2
														5715	ABTB3	NO	0.792005	2.30122		NECTIN2
														891	PARP6	NO	0.791675	6.08096		TRAFD1
														4822	RPL26	NO	0.791669	2.81867		CASP7
														2027	HNRNPAB	NO	0.791377	4.75278		HPN
														1952	ZC3H10	NO	0.791326	4.81962		CRIM1
														3467	PNO1	NO	0.790841	3.6221		CEP19
														3140	TNKS1BP1	NO	0.790339	3.86983		LDLRAD3
														3014	AP4S1	NO	0.789647	3.96065		ASAP2
														3201	PAXIP1.DT	NO	0.789459	3.83292		TMEM39A
														5008	PSMD9	NO	0.789132	2.68848		ARFGAP3
														3791	WASL.DT	NO	0.788903	3.41345		PUS7
														1526	KLC1	NO	0.787928	5.24379		SBNO2
														1927	MCTP1	NO	0.787905	4.83578		EYA3
														2123	NUP58	NO	0.787622	4.6812		NUB1
														2357	ARID5A	NO	0.786782	4.50043		SLC8A3
														2909	FAM200A	NO	0.786249	4.04707		EHD2
														4533	ZNF324B	NO	0.78614	2.9816		HSPA13
														2700	PDPN	NO	0.785595	4.18679		SQOR
														1660	FKRP	NO	0.784674	5.10286		MICB
														5654	EXT1	NO	0.784548	2.34888		SLC2A1
														1276	GNE	NO	0.784396	5.5625		LINC00622
														762	RAPGEF1	NO	0.783905	6.32814		SLC2A3
														917	CASP1	NO	0.783543	6.0416		SLC39A14
														2717	SMCO4	NO	0.782484	4.17753		JAK3
														1903	FNIP1	NO	0.781717	4.85899		TMEM79
														2240	CALM1	NO	0.781568	4.57698		CAVIN4
														5033	JADE3	NO	0.781512	2.67626		GTPBP1
														1140	NRAS	NO	0.781281	5.75685		TAP1
														2087	BTBD3	NO	0.781143	4.70776		TVP23B
														2733	ERO1B	NO	0.780789	4.16488		KCNN1
														925	PRRC2C	NO	0.779065	6.02809		FAM200C
														2400	THG1L	NO	0.778999	4.46537		ARAP2
														5540	ZSWIM3	NO	0.777931	2.42014		HEG1
														6685	ENSG00000280063	NO	0.777784	1.81151		ENSG00000241886
														1235	ZFAND3	NO	0.777711	5.60702		SCN1B
														1637	VPS37C	NO	0.777624	5.12207		PLA2G4A
														2799	EEIG2	NO	0.777614	4.12053		MVP.DT
														6883	MYBPH	NO	0.776376	1.70804		PRKCH
														1711	GOLT1B	NO	0.776207	5.05294		SERPINB7
														2603	SLC39A13	NO	0.776201	4.27559		PANX1
														2766	NCF2	NO	0.775697	4.13915		ASS1
														8052	LAG3	NO	0.774881	1.16056		PDE4DIPP2
														1319	IRAK1	NO	0.77405	5.51806		MADD
														1723	RCC2	NO	0.773842	5.04419		MASTL
														5941	RAP2C.AS1	NO	0.773623	2.17762		TAGAP
														1204	TBC1D22B	NO	0.772025	5.65664		HSPA4L
														7816	CRYM	NO	0.770498	1.2609		TSKU
														1202	AKIRIN1	NO	0.769564	5.65969		USP53
														2356	ZBTB21	NO	0.769545	4.50043		IL7
														1919	GPC4	NO	0.769054	4.84055		GK4P
														1569	ATXN1	NO	0.768219	5.19291		TMEM140
														2533	RPRD1B	NO	0.767991	4.35268		IRF7
														1434	PMM2	NO	0.767538	5.35027		SFMBT1
														1220	ALG2	NO	0.76727	5.6236		GPSM1
														1063	KCTD10	NO	0.767137	5.85287		EPB41L5
														4753	ZNF235	NO	0.767087	2.8604		PPA1
														2031	ALKBH1	NO	0.766596	4.75154		P3H2
														1050	TAF5L	NO	0.764302	5.86437		XRN1
														2675	SACS	NO	0.764126	4.22348		PDGFRA
														1988	SLFN5	NO	0.763845	4.79373		ADGRE1
														2841	C2orf69	NO	0.763063	4.08916		STRIP2
														2292	PANK3	NO	0.762905	4.54075		VNN3P
														1649	THUMPD3.AS1	NO	0.762817	5.11651		SLC37A3
														1599	LMNA	NO	0.762386	5.1628		DCAF4L1
														1484	TES	NO	0.762272	5.29788		HSPA1B
														1560	PRPF39	NO	0.762083	5.20306		ENSG00000291233
														2520	TUBA1C	NO	0.760813	4.36023		USP30.AS1
														4779	SLC38A5	NO	0.76056	2.84297		ADAM19
														4886	ENSG00000269958	NO	0.758744	2.77719		PARP14
														5255	ZNF583	NO	0.758733	2.5676		MRPS6
														988	SLK	NO	0.758722	5.94205		TTC39A
														1588	C5orf15	NO	0.758644	5.17363		HSPA12A
														2537	RHBDF2	NO	0.756814	4.34858		PALS2
														1822	BLOC1S3	NO	0.756687	4.95006		RRP1
														3443	RARA	NO	0.756623	3.64222		ENSG00000251034
														3518	STARD4	NO	0.75618	3.58815		BATF
														1630	CMTM6	NO	0.756142	5.13499		LINC01270
														2704	USF3	NO	0.755323	4.18537		KRT8P45
														2284	TNPO1	NO	0.754754	4.54652		PML
														3230	LINC01128	NO	0.754554	3.80776		ENSG00000272941
														2223	ABCE1	NO	0.754518	4.60335		ENSG00000273972
														9269	CRIM1.DT	NO	0.753521	0.734256		NRCAM
														3902	MRPS5	NO	0.753305	3.35407		ERFE
														2642	NANP	NO	0.752929	4.24647		ENSG00000272512
														1173	CCNK	NO	0.752807	5.70281		EGLN3
														7281	CYP51A1	NO	0.752655	1.50401		DLL1
														3245	TUBB4B	NO	0.752132	3.79911		IFIH1
														1268	ZNF746	NO	0.752101	5.57976		ETV7
														4831	ZNF107	NO	0.750834	2.81412		AVIL
														1099	TAF1D	NO	0.750174	5.7972		DNAJB1
														2354	ST3GAL2	NO	0.749896	4.50235		DTX1
														6925	CBFA2T3	NO	0.74951	1.6838		PDE9A
														1758	KPNA1	NO	0.749332	5.01576		FBXW10B
														863	JAK1	NO	0.748151	6.13623		SLC9B2
														4585	NOB1	NO	0.747742	2.95555		KREMEN1
														2573	GNL3	NO	0.747606	4.309		MYH11
														1889	SIGLEC9	NO	0.745982	4.87175		APCDD1L
														5587	POU6F1	NO	0.745845	2.38849		POU2F2.AS2
														5432	PVT1	NO	0.745636	2.47034		GABRR2
														1148	PDE12	NO	0.745143	5.74966		ITGA10
														8146	CITED4	NO	0.744482	1.12581		EXOC3L4
														1671	DESI1	NO	0.744408	5.09377		TMOD1
														1176	AEBP2	NO	0.744234	5.70127		LAMB1
														1490	SAP30BP	NO	0.743277	5.28207		PPP1R13B
														3167	UTP4	NO	0.743255	3.85149		FYN
														1397	REST	NO	0.743072	5.38284		NFIX
														8485	TSPAN13	NO	0.741742	1.00011		HELZ2
														4665	GRWD1	NO	0.741437	2.90984		ABTB3
														1859	CDYL	NO	0.741213	4.91498		PAX5
														1272	RBM12	NO	0.741138	5.57418		RRAS2
														3278	TBCCD1	NO	0.741052	3.77353		NOL4L
														760	PPTC7	NO	0.740635	6.33322		HOMER1
														4729	ENSG00000280347	NO	0.740414	2.87307		RSAD2
														3894	GFOD2	NO	0.740119	3.35702		TTC39B
														2218	CHIC2	NO	0.74003	4.6064		CISH
														2392	NAF1	NO	0.739044	4.4737		CMPK2
														3008	HLA.F	NO	0.738971	3.97205		POPDC2
														5157	LINC01004	NO	0.738262	2.60944		NECTIN3
														1102	ATXN1L	NO	0.737237	5.79382		ARHGAP23
														4628	TM4SF19	NO	0.736964	2.93123		RHBDF1
														7215	MYBPC3	NO	0.736713	1.53178		DDR2
														5448	ENPP2	NO	0.734886	2.46328		AOC2
														1818	CREBBP	NO	0.734133	4.95408		NGFR
														2720	ADSS2	NO	0.733921	4.1722		EXT1
														3460	H1.2	NO	0.733456	3.63083		DCLK3
														1093	RHOG	NO	0.733424	5.80224		PTPRF
														4156	PLAU	NO	0.733405	3.19508		CAVIN1
														4413	LPP.AS2	NO	0.73322	3.04865		LMNB1
														1537	SAMD4B	NO	0.732996	5.2271		DYNLT2B
														6785	RTP4	NO	0.732976	1.76329		ROBO1
														3685	ARL13B	NO	0.731945	3.47926		ATP10A
														2142	SAMD8	NO	0.731398	4.66819		ENSG00000279320
														3301	OTUD1	NO	0.731249	3.75483		TNFSF14
														3755	C4orf46	NO	0.731117	3.43651		IL31RA
														2334	NCOR2	NO	0.730853	4.51348		ENSG00000274019
														4480	ENSG00000269940	NO	0.730691	3.01889		VSTM4
														1158	MGAT2	NO	0.729145	5.72556		ENSG00000225450
														3654	EXOSC3	NO	0.729089	3.50044		RNF144A
														6137	ACTR3.AS1	NO	0.728817	2.07827		NT5C3A
														2366	ZCCHC10	NO	0.728381	4.49577		CCDC194
														3069	KLF3	NO	0.727463	3.91462		CTHRC1
														2660	SH3BP2	NO	0.727063	4.2344		PDCD1
														2076	HSDL1	NO	0.727056	4.72809		IL17RD
														976	GPBP1	NO	0.727049	5.95527		ENSG00000291174
														4127	GPR157	NO	0.72636	3.22057		RGS20
														4280	ENSG00000288754	NO	0.726242	3.11843		UNC5C
														6425	CRNDE	NO	0.725177	1.93083		USP18
														3099	FAS	NO	0.725168	3.89841		ELOVL6
														1518	FBXL12	NO	0.724694	5.25155		KIAA0040
														5359	IPP	NO	0.724571	2.51012		GUCY1A1
														3509	ZNF71	NO	0.724333	3.59832		COL1A1
														5012	RETREG1	NO	0.724092	2.68783		SLC16A10
														2867	DCAF4	NO	0.724002	4.07636		ADGRF3
														3172	THAP5	NO	0.723891	3.84885		PPM1K
														5212	PHLDA1	NO	0.723863	2.58742		RABAC1
														3660	MARCHF9	NO	0.723803	3.49959		CLEC6A
														6649	H3C6	NO	0.723602	1.82773		GSEC
														2091	ANKRD12	NO	0.723467	4.70536		NKD1
														2180	SPEN	NO	0.722965	4.63425		SCN9A
														7236	BZW1P2	NO	0.722563	1.52175		CD70
														8566	ENSG00000231811	NO	0.722305	0.966117		CDC42EP1
														1819	RC3H2	NO	0.722205	4.95336		TNFSF10
														3489	ZNF343	NO	0.721649	3.60974		AIM2
														3746	UBE2S	NO	0.720408	3.44228		CCDC9B
														5037	GOLGA4.AS1	NO	0.720398	2.67586		MBP
														7009	TBC1D30	NO	0.719944	1.63512		TBC1D14
														2183	UBE2N	NO	0.719914	4.63089		PIK3IP1
														5026	LENG9	NO	0.719456	2.68065		GIMAP1
														4596	AKR1C3	NO	0.719353	2.95335		PAQR8
														5395	PANX2	NO	0.718781	2.48799		KLHDC8B
														3353	DNMBP	NO	0.718742	3.71094		FGD3
														2038	ATL2	NO	0.718675	4.74569		MIS18BP1
														1350	CYB5A	NO	0.718363	5.44576		RCN3
														2950	N4BP2L1	NO	0.718229	4.0176		TMEM86A
														1788	UGCG	NO	0.718163	4.98099		PFKFB4
														1890	ZNF326	NO	0.718059	4.87125		DOK2
														3235	RUSC2	NO	0.717927	3.8069		GIMAP7
														1667	GAB2	NO	0.717437	5.09485		NFATC3
														1646	GSAP	NO	0.717304	5.11758		ZMYM3
														2671	PSMA3	NO	0.717114	4.22643		ADORA3
														2256	MMD	NO	0.716827	4.56716		DBP
														1310	TMEM185B	NO	0.716706	5.52822		FLI1
														6592	FOXO3B	NO	0.715491	1.85145		NHSL2
														4368	CLIP2	NO	0.715413	3.07229		LINC02908
														1921	LTO1	NO	0.715264	4.83927		FAM53B
														2225	MMP14	NO	0.715095	4.60173		ANKRD13D
														2540	ZNF574	NO	0.714497	4.34099		GIMAP4
														1412	USP7	NO	0.714151	5.37049		MAF
														1411	PDRG1	NO	0.714145	5.37049		HHEX
														4090	GPR35	NO	0.714087	3.24194		PDK4
														2521	ZNF212	NO	0.713934	4.35982		NLRC4
														6519	FAM89A	NO	0.71373	1.89269		RAP2B
														8277	NFIX	NO	0.713713	1.08023		GRAMD4
														3337	PIEZO1	NO	0.713639	3.72528		IRF2BP2
														2196	NETO2	NO	0.713444	4.6219		GIMAP6
														7089	RASA4DP	NO	0.713376	1.59069		TRPS1
														2216	CLK4	NO	0.713093	4.6069		STARD13
														4462	MIRLET7IHG	NO	0.712758	3.02696		TEF
														3035	NAA15	NO	0.712514	3.93717		IL16
														1616	UBAP1	NO	0.712148	5.14942		LINC02975
														1868	GAN	NO	0.712113	4.89441		PRR12
														4496	APBB2	NO	0.71125	3.00561		RNF166
														2930	DUSP18	NO	0.710982	4.03749		PRAM1
														1383	WSB2	NO	0.710929	5.40514		SUOX
														3444	FHIP2A	NO	0.71063	3.64162		RNASEL
														1449	VMP1	NO	0.709852	5.32466		IRAG2
														2800	ZNF529	NO	0.709748	4.11979		TLR6
														2260	IFNAR2	NO	0.709144	4.5664		TSHZ1
														2499	FBXO45	NO	0.708977	4.3777		OTULINL
														1423	FARP2	NO	0.708903	5.36394		BLNK
														5326	TRAF4	NO	0.708721	2.52786		RHOBTB1
														7137	AGAP6	NO	0.708707	1.57388		RREB1
														2346	FAM241A	NO	0.70852	4.50897		SLC46A1
														2924	CBLB	NO	0.708389	4.04217		RPL7AP64
														4081	RTN2	NO	0.708233	3.24865		GCNT1
														5296	CLU	NO	0.708088	2.54664		ANKZF1
														2851	ADGRE5	NO	0.707768	4.08488		SUFU
														1853	ACTR1B	NO	0.707191	4.92305		ALK
														2137	PLEC	NO	0.707057	4.66908		BBS5
														1741	PTEN	NO	0.70657	5.03405		RHOBTB2
														1198	LRRC59	NO	0.7065	5.67461		SMYD4
														4147	PSMA1	NO	0.706367	3.20692		RAB3D
														5890	ENSG00000225339	NO	0.706214	2.2045		TMEM170B
														5282	ZNF382	NO	0.704726	2.55309		SLC45A4
														1662	NSUN2	NO	0.703793	5.10157		KNOP1
														3303	ST3GAL6	NO	0.70374	3.75385		TRIM32
														1606	WDR20	NO	0.703658	5.15418		MAP3K12
														2171	ACAT2	NO	0.703554	4.64566		ZNF467
														3197	MVD	NO	0.702755	3.83698		GIMAP2
														1425	GPATCH2L	NO	0.702533	5.35628		FAM13A
														1585	NFYA	NO	0.702375	5.17726		FZD2
														2074	MITF	NO	0.702178	4.72847		NLRP12
														4014	DUSP14	NO	0.701907	3.29963		LRRC25
														4479	TMCC3	NO	0.701491	3.01889		AVPI1
														5323	TUBD1	NO	0.701483	2.52847		TBC1D31
														1332	SAR1A	NO	0.700231	5.48414		ZNF441
														2039	PEDS1	NO	0.700173	4.74569		TIGD2
														1881	ARL4A	NO	0.699749	4.87622		PIK3CG
														2184	CLDND1	NO	0.699244	4.6287		CRACDL
														2019	ZNF513	NO	0.698605	4.75807		RIMS3
														2259	MADD	NO	0.698202	4.56651		FAM117B
														2416	CRYBG1	NO	0.698057	4.44849		C14orf93
														4058	BLZF1	NO	0.697562	3.27107		ENSG00000290427
														2098	TRIM23	NO	0.697513	4.70086		SH2D3C
														5246	PRKAG2.AS1	NO	0.697142	2.56934		THAP8
														5717	ZNF674	NO	0.697116	2.30071		OSBPL7
														3224	RASA2	NO	0.695566	3.81105		ENSG00000278330
														2053	MAD2L1BP	NO	0.694654	4.7395		CAPN3
														2927	DENND5B	NO	0.692201	4.04008		GOLPH3L
														2022	DIPK1A	NO	0.691552	4.75616		INKA2
														2338	C16orf87	NO	0.691446	4.51241		RGS14
														3013	NFE2L3	NO	0.691198	3.96221		RAB42
														2963	TRAPPC10	NO	0.691195	4.00711		ENSG00000288156
														4229	ENSG00000226824	NO	0.689674	3.15237		RPP25
														1640	DYNLT3	NO	0.68955	5.12027		P2RY13
														3146	MCOLN3	NO	0.689366	3.86721		DLEU7
														2301	CASP4	NO	0.688758	4.53762		SIDT1
														3352	RRN3P3	NO	0.688714	3.71094		ENSG00000261526
														3686	GTF2B	NO	0.688607	3.47888		IER5L
														2670	RB1CC1	NO	0.688557	4.22643		MYCL
														3338	FIGNL1	NO	0.687982	3.72528		PSRC1
														1696	PATL1	NO	0.687828	5.0633		OSGEPL1
														2126	CYB561	NO	0.687431	4.67988		SPATA7
														1338	SRSF11	NO	0.687263	5.46516		PEAK3
														2541	FAM177A1	NO	0.687052	4.34096		PAQR7
														3442	CEBPD	NO	0.686917	3.6426		ID3
														6769	ENSG00000288612	NO	0.686001	1.77361		PXMP4
														3020	LARP1B	NO	0.683605	3.9543		ENSG00000250138
														1801	TNPO2	NO	0.683593	4.97059		SOWAHD
														6772	RHEBL1	NO	0.683371	1.77094		GPR82
														5200	CD226	NO	0.683328	2.59257		KAT14
														1562	CDK12	NO	0.683027	5.20129		ARID3B
														4165	LRWD1	NO	0.683004	3.19041		HCG11
														1427	PRELID3B	NO	0.681945	5.35454		ENSG00000289977
														9778	RCN1P2	NO	0.681499	0.557176		RGS18
														1977	MAP3K11	NO	0.681241	4.80415		SLC46A2
														3346	NIBAN2	NO	0.681195	3.71388		TMEM223
														3635	TMEM263	NO	0.680798	3.51236		LINC02611
														8331	HNRNPCP2	NO	0.68067	1.05826		FAM50B
														2237	CREBZF	NO	0.680544	4.57777		SPATA12
														1759	LANCL2	NO	0.680042	5.01549		MIR223HG
														6375	ENSG00000279738	NO	0.679158	1.96317		IQCD
														7888	GPER1	NO	0.678014	1.22603		ZNF93
														2163	PPP1R12A	NO	0.677722	4.65024		SLC15A2
														1417	TRIM11	NO	0.677324	5.36578		SCAI
														1750	RAB22A	NO	0.677207	5.02728		PLPP6
														2834	B3GNT5	NO	0.676957	4.09667		GPR65
														3937	BCL2L1	NO	0.676913	3.33686		ENSG00000261997
														1293	USP36	NO	0.676643	5.54151		FAM174B
														1821	VDAC1	NO	0.676275	4.95037		RTL10
														3027	MAPK13	NO	0.675831	3.94867		ENSG00000287778
														2323	DHX15	NO	0.675516	4.52243		GRIN3A
														1538	YY1AP1	NO	0.674672	5.2262		PRIM1
														2735	LRIG2	NO	0.673797	4.16488		PER1
														1420	TXLNA	NO	0.673451	5.3646		DZIP1L
														3066	RNF216P1	NO	0.673363	3.91551		FRAT1
														1499	DYRK1A	NO	0.67201	5.27225		CBX8
														4670	LILRB1	NO	0.671881	2.90824		CEBPE
														7224	FSTL3	NO	0.671793	1.52831		CFAP44
														6075	ZNF132	NO	0.669745	2.10508		BMS1P1
														1370	SYNCRIP	NO	0.669743	5.41385		ENSG00000271795
														1590	SH2B3	NO	0.669732	5.1688		KANTR
														2034	IPO5	NO	0.669504	4.74648		TXK
														3564	PPP2R3A	NO	0.669042	3.56542		CYSLTR2
														1740	NCOA5	NO	0.66879	5.03493		MAP10
														1895	KMT2E	NO	0.668695	4.86663		IFT70B
														2289	PLSCR1	NO	0.668185	4.54392		PEX11A
														1680	EPC2	NO	0.667749	5.08292		CTTNBP2
														4602	MTHFD2L	NO	0.667352	2.94804		CD200R1
														1937	SLC31A2	NO	0.666738	4.82824		KIF24
														2489	LIG4	NO	0.666561	4.38434		SERPINF2
														1303	TOPORS	NO	0.665819	5.53488		LPAR5
														2624	PDK1	NO	0.665391	4.26431		LIPT2.AS1
														5332	FAM72A	NO	0.664982	2.52456		FFAR4
														8797	SYNC	NO	0.664891	0.893635		NALT1
														3177	TET2	NO	0.664873	3.84734		KRBA1
														1358	GCC1	NO	0.66446	5.4283		ENSG00000287126
														7721	PAN3.AS1	NO	0.663802	1.30294		ENSG00000272316
														4608	MLLT6	NO	0.662854	2.945		ZNF33B
														3135	CCNT2	NO	0.662045	3.87129		GCSAM
														7458	LIN37	NO	0.661958	1.42408		PCED1B
														1731	GEN1	NO	0.66195	5.04025		PLEKHH3
														1307	POGZ	NO	0.66167	5.53093		LINC01011
														3132	TMEM237	NO	0.660827	3.87514		RFPL1S
														1329	ELL2	NO	0.660721	5.48904		CASKIN2
														1603	CHRAC1	NO	0.660454	5.15689		PGBD1
														2155	FYTTD1	NO	0.660427	4.65866		EFCAB7
														3427	CHSY1	NO	0.659968	3.65646		CDR2L
														3521	PAG1	NO	0.659309	3.5837		CARD9
														2729	AMD1	NO	0.659017	4.16551		GLCCI1
														2134	LMNB2	NO	0.6583	4.67184		SWSAP1
														1825	KMT5B	NO	0.658295	4.94784		ENSG00000243155
														7148	ENSG00000291215	NO	0.657102	1.56983		LRRC4
														3392	PIGV	NO	0.657073	3.67974		DDIT4L
														2492	SPATA2L	NO	0.655365	4.38244		MS4A4E
														1730	CWC25	NO	0.655074	5.04156		ORC1
														1944	HCK	NO	0.654702	4.82527		ENSG00000279088
														6603	ADPRM	NO	0.654499	1.84743		CD1D
														1622	COQ10B	NO	0.653718	5.14395		LINC02930
														1653	TDG	NO	0.653032	5.11366		LINC02976
														2772	GLRX	NO	0.652957	4.13772		WEE2.AS1
														2021	TRAF6	NO	0.652921	4.75781		UCP3
														2255	EPG5	NO	0.652274	4.56761		CLHC1
														1957	SEC24B	NO	0.652055	4.81796		DPRXP4
														2226	LRRC40	NO	0.651633	4.59871		NUDT6
														8368	EIF4EP2	NO	0.651296	1.04299		LINC00865
														4890	NUP35	NO	0.651199	2.77443		NIPSNAP3B
														1728	ZNF335	NO	0.65082	5.04197		GDPD1
														1811	ANXA5	NO	0.650125	4.96275		ZNF311
														2827	TGS1	NO	0.649923	4.10097		GSDMB
														3290	TAF13	NO	0.649616	3.76837		GHRL
														1287	ARL8A	NO	0.649561	5.54913		MNS1
														2110	SMIM13	NO	0.649245	4.69378		ID1
														2241	STARD3NL	NO	0.649244	4.57666		AGAP13P
														1934	HPS6	NO	0.649084	4.83095		RPL32P1
														6442	ENSG00000279789	NO	0.648908	1.92257		NUDT16L2P
														2687	SLC30A7	NO	0.648827	4.20805		LINC02352
														2349	SEMA4D	NO	0.647256	4.50615		NAIPP4
														2224	EIF5	NO	0.646833	4.60207		SEPSECS.AS1
														8119	ENSG00000279803	NO	0.646712	1.13512		LINC00920
														2307	ZNF33A	NO	0.646593	4.53038		IQCN
														1760	RELL1	NO	0.644681	5.01549		FLJ40194
														4968	PAPLN.AS1	NO	0.64428	2.7182		KCNJ10
														2054	GOLGA4	NO	0.644201	4.73613		SIGLEC16
														1978	TAB3	NO	0.643474	4.80277		CCDC121
														2288	C3	NO	0.643295	4.54392		C10orf105
														3504	TTC39B	NO	0.643177	3.60112		ENSG00000279425
														2937	PHF11	NO	0.643038	4.03372		IQSEC3.AS2
														2802	N4BP2	NO	0.642139	4.11867		LINC02985
														4473	TTYH2	NO	0.642122	3.0205		TMEM37
														4274	FCGR2A	NO	0.642071	3.12199		GPR34
														1579	PRKAG2	NO	0.64169	5.17785		CABLES1
														5720	ATXN7L2	NO	0.641504	2.29723		CD180
														1724	CCDC93	NO	0.641413	5.04225		KLHL13
														1852	TFEB	NO	0.64121	4.92305		DEPTOR
														2376	WHAMM	NO	0.641085	4.48232		FES
														2013	MED13L	NO	0.640813	4.76549		CORO1A
														2960	SQSTM1	NO	0.640561	4.00838		C1orf162
														1321	DDX5	NO	0.640216	5.5083		DEF6
														5994	PINX1	NO	0.640007	2.15133		AP2A2
														2473	RBMXL1	NO	0.63973	4.39971		BAIAP2.DT
														4320	FAM117A	NO	0.639675	3.09388		STX10
														2308	ACOX3	NO	0.639581	4.52839		CHN2
														3496	GCNT2	NO	0.638731	3.60594		NT5DC2
														8984	LINC00649	NO	0.638251	0.821224		LINC03070
														1402	SREBF2	NO	0.638111	5.37875		ARHGAP9
														3537	UQCC4	NO	0.637836	3.58028		APPL2
														2445	DLD	NO	0.637624	4.42527		GAL3ST4
														1506	HLA.DRA	NO	0.637416	5.26485		RNF125
														1824	SPATA13	NO	0.636715	4.94851		RPA1
														7113	INE1	NO	0.636579	1.58017		MERTK
														1479	NUP54	NO	0.63651	5.30377		C1orf127
														8766	LINC02458	NO	0.636218	0.907587		NCF4
														4454	IL2RG	NO	0.635394	3.03061		TCEAL8
														1686	RBM28	NO	0.635215	5.06904		HVCN1
														1491	MUC20.OT1	NO	0.634707	5.28097		THYN1
														2820	LPL	NO	0.634321	4.10724		TMC6
														2325	BAHD1	NO	0.634139	4.52043		APBB1IP
														1451	RBM3	NO	0.634045	5.32466		PMFBP1
														5767	GPSM1	NO	0.633746	2.26808		OSGEP
														3991	RUNX3	NO	0.633728	3.31029		ENC1
														4701	PTRH2	NO	0.633069	2.89023		VSIR
														3015	MPDU1	NO	0.633017	3.96028		CD28
														2487	PPP4R1	NO	0.632923	4.38591		CAMK2G
														3165	AGRN	NO	0.632246	3.85188		TDRKH
														3571	FADS3	NO	0.632207	3.55632		PYCARD
														1850	GNAI3	NO	0.631967	4.92444		RASGRP4
														4694	SFMBT1	NO	0.63177	2.89628		ANP32A
														2579	ATG16L1	NO	0.631686	4.29817		PITHD1
														2302	FBRS	NO	0.630609	4.5367		BRI3BP
														3556	PSME2	NO	0.630275	3.57001		NOXA1
														3824	JPT2	NO	0.629911	3.3986		SCAMP5
														5073	FBXO6	NO	0.629783	2.65401		NISCH
														2393	VPS37B	NO	0.629656	4.47283		PDK2
														2009	GLS	NO	0.62953	4.77759		SIRPB2
														1914	ARF4	NO	0.629304	4.84735		SLA
														5381	VCAN	NO	0.629228	2.49521		GGA2
														5263	CLEC5A	NO	0.628465	2.56435		TMIGD3
														4376	CCDC50	NO	0.627124	3.06866		PLCB2
														2343	MACO1	NO	0.626959	4.50954		ZBED3
														8203	SLC30A3	NO	0.62586	1.1019		GSPT2
														2001	GATAD2A	NO	0.625754	4.7886		SNX21
														1894	KLHL5	NO	0.625455	4.86815		TMT1A
														5645	AKT1S1	NO	0.625128	2.35206		XYLT2
														2887	RAN	NO	0.624119	4.0603		TACC3
														4538	PIGW	NO	0.623662	2.9788		DHRS3
														3102	CCDC9	NO	0.623511	3.89779		SLC46A3
														4114	SOX13	NO	0.62325	3.22644		EHMT2
														5056	ENSG00000291067	NO	0.621971	2.66287		POLD1
														3424	GSPT1	NO	0.621314	3.66005		MAP3K5.AS2
														1372	RBM5	NO	0.621083	5.41307		ENSG00000226281
														2040	SCAF8	NO	0.620829	4.74568		MARVELD1
														4629	HLA.DQB1	NO	0.620808	2.9311		CMTM7
														3593	PWWP2B	NO	0.620654	3.54498		CD300A
														1366	LCP1	NO	0.620519	5.41664		IFT172
														5508	SDHAP1	NO	0.620073	2.43961		PSIP1
														5613	GNG12	NO	0.619775	2.37443		NFIA
														3562	RDH14	NO	0.619706	3.56655		CCDC125
														1706	GTPBP2	NO	0.619526	5.05698		ARHGAP18
														2380	TENT2	NO	0.619135	4.4806		ACCS
														5292	SAMD9	NO	0.618379	2.54842		TK2
														1450	MYH9	NO	0.618375	5.32466		TMEM53
														2068	TP53RK	NO	0.618349	4.73194		ERCC2
														1814	ZNF317	NO	0.617815	4.95707		MBOAT1
														3684	PAK4	NO	0.617692	3.48032		ZNF552
														9584	IFITM1	NO	0.617232	0.618367		SHMT1
														5760	RAB3IP	NO	0.617202	2.27241		IMPA2
														3852	ALOX15B	NO	0.616888	3.37758		GAPT
														5341	ENSG00000271533	NO	0.616883	2.52067		LINC03058
														2411	C19orf12	NO	0.616585	4.45097		LRRC27
														2496	CDC73	NO	0.616528	4.37938		ACVRL1
														3735	OAS2	NO	0.616189	3.44726		GAPLINC
														2596	ID2	NO	0.616007	4.28448		PRR11
														2008	ANXA1	NO	0.615936	4.77792		TRMT12
														4000	CHMP1B	NO	0.615181	3.30754		RN7SL138P
														2106	ZNF646	NO	0.614191	4.6958		PPP1R21
														3234	MIS12	NO	0.614174	3.80694		ZNF256
														1309	SIRPA	NO	0.614143	5.52997		ACSS1
														2644	ABCF1	NO	0.614058	4.24502		FOXRED2
														4846	SIPA1L1	NO	0.613676	2.80105		SMARCA2
														1447	CDV3	NO	0.613657	5.32784		PTPN22
														7617	RPP40	NO	0.613303	1.35597		SASH3
														2878	ALAS1	NO	0.613096	4.07089		H1.0
														6523	CYP1B1.AS1	NO	0.612835	1.89144		MAML3
														3595	TAF5	NO	0.612621	3.54368		TNFAIP8L2
														2140	PEA15	NO	0.612287	4.66894		HGF
														8162	MIRLET7BHG	NO	0.611967	1.11935		ABCC5
														8316	RAMP1	NO	0.610889	1.06546		ZFP36L1
														2061	UBA2	NO	0.610018	4.73411		TRERF1
														3553	PTPDC1	NO	0.609896	3.57197		FAXDC2
														3664	NOLC1	NO	0.609843	3.49546		KLF7
														2417	ELK4	NO	0.609224	4.44721		PFKFB2
														2318	PPP2CB	NO	0.608769	4.5253		LRRC45
														7770	ENSG00000213080	NO	0.608076	1.27753		CCDC85B
														5810	NOTCH1	NO	0.607626	2.24799		ENSG00000288771
														2090	ZFYVE1	NO	0.607266	4.70616		KHK
														3710	DDHD1	NO	0.606917	3.45774		THEM6
														5498	SPINDOC	NO	0.605212	2.44601		CIITA
														2942	RABIF	NO	0.605087	4.02708		NAIP
														5308	ZBTB11.AS1	NO	0.604604	2.53681		DENND2B
														3193	UPF3B	NO	0.603637	3.84155		HPF1
														2684	TRMT10C	NO	0.603282	4.21282		PALD1
														2099	GNA12	NO	0.602509	4.69869		TGFBR2
														2474	FEM1B	NO	0.602058	4.39934		INPP5D
														7490	DENND2C	NO	0.601456	1.41102		ARPIN
														3395	CASP7	NO	0.601175	3.67849		PRSS36
														8666	LINC00869	NO	0.600814	0.93623		NTHL1
														2065	KPNB1	NO	0.600414	4.73262		KBTBD11
														2360	HUS1	NO	0.600045	4.49887		CTNNBIP1
														5988	KCNE1	NO	0.599737	2.15458		CHST13
														2631	ADRM1	NO	0.599679	4.25456		CYSLTR1
														2522	GBP3	NO	0.59959	4.35826		AFMID
														2125	TPRA1	NO	0.599571	4.68099		CACNA2D3
														3452	SNIP1	NO	0.598977	3.63467		TMC8
														3908	AKAP13	NO	0.598877	3.35311		PDLIM2
														8500	YJEFN3	NO	0.598756	0.991317		CTPS2
														2101	MTSS1	NO	0.598726	4.69845		CD163L1
														2478	AGPAT4	NO	0.59836	4.38888		ATG4C
														2591	SELENOS	NO	0.598354	4.29055		MAN1C1
														1732	RNF4	NO	0.597926	5.03886		CIDEB
														2089	YBX3	NO	0.597735	4.70701		CALM2
														1297	BRD2	NO	0.597658	5.54023		LIMA1
														10179	RAB15	NO	0.597446	0.453453		CYB5RL
														2239	SRI	NO	0.596956	4.5773		SPTLC3
														3920	GNPNAT1	NO	0.596159	3.34781		SLC27A1
														3753	ATF4	NO	0.596127	3.43827		SNHG14
														3825	DUSP16	NO	0.595488	3.39742		PPM1F.AS1
														7538	ENSG00000266680	NO	0.595062	1.38852		IGFLR1
														5083	HDX	NO	0.594739	2.64995		LINC01094
														4740	ERCC6	NO	0.594518	2.86807		TMEM97
														2657	FAM131A	NO	0.594394	4.23691		WWP1.AS1
														9459	HSPB7	NO	0.594352	0.660549		CSRP1
														2217	TMEM123	NO	0.593932	4.6069		ENSG00000269044
														5291	RARG	NO	0.593683	2.54842		BTF3P7
														2145	NPC1	NO	0.593656	4.66657		ZNF589
														1969	RHOQ	NO	0.593582	4.80983		FBLIM1
														3265	WDR43	NO	0.59355	3.7857		ENSG00000267904
														5846	ENSG00000272941	NO	0.593535	2.23148		H1.10
														3196	EMILIN1	NO	0.59344	3.83912		WDFY2
														2635	PPP2R2D	NO	0.593037	4.25253		ZNF503
														1719	RAD21	NO	0.59302	5.04668		NAIPP2
														2931	RBM14	NO	0.592889	4.03739		TTLL1
														2215	LUC7L	NO	0.592875	4.6069		IQCE
														4228	GDAP1	NO	0.592853	3.15337		LDLRAD4
														8759	ENSG00000290385	NO	0.592093	0.910443		TUBA1A
														4920	BHLHE40	NO	0.592053	2.74861		PRKACB
														2220	SLC35B2	NO	0.591766	4.6054		GPBAR1
														3790	IFI27	NO	0.591494	3.41357		LINC02185
														4193	HMGA1	NO	0.591467	3.17617		FCHO1
														2676	TMEM64	NO	0.591185	4.22348		SPATA6
														2746	AXIN1	NO	0.590973	4.15237		C5AR2
														3082	RSRP1	NO	0.590914	3.90888		CENPP
														2247	UBE2D2	NO	0.590802	4.57364		ENSG00000260879
														1405	SMIM12	NO	0.590302	5.37587		C12orf76
														6150	PTTG1	NO	0.5902	2.07193		PRR5L
														1802	UFM1	NO	0.588083	4.96801		SNHG30
														2035	ATP1A1	NO	0.588063	4.74613		TMEM91
														4508	ASNSD1	NO	0.5877	2.9987		MT.TQ
														2514	IPO7	NO	0.58712	4.36636		LINC02245
														3068	MIDN	NO	0.586891	3.91484		CBX7
														3002	FBXL3	NO	0.586706	3.97565		PYHIN1
														2066	JOSD1	NO	0.586365	4.73202		OPHN1
														4074	METTL2A	NO	0.586207	3.25597		CCDC34
														7576	PLK2	NO	0.586132	1.37487		ENSG00000264456
														2791	TSR1	NO	0.586052	4.12665		JPH4
														3128	NUS1	NO	0.585688	3.8785		B4GAT1
														2377	TRIP12	NO	0.585683	4.48207		SLC1A3.AS1
														2869	PRPF4B	NO	0.585242	4.07597		ACACB
														2310	YWHAQ	NO	0.584851	4.5258		RAB11FIP1
														6066	SELENOM	NO	0.584798	2.10756		CD244
														7410	LINC00520	NO	0.584754	1.44769		ENSG00000273669
														2544	RNF34	NO	0.584187	4.33842		NCBP2AS2
														6560	RPS15A	NO	0.583905	1.86909		PKD2L1
														2847	IBA57	NO	0.583826	4.08519		NIPSNAP1
														1375	CNOT9	NO	0.583761	5.41307		RANBP6
														7985	HCG27	NO	0.583128	1.18779		LPAR6
														1535	SLC6A6	NO	0.581154	5.22929		DLEU1
														4052	MOCS3	NO	0.581107	3.27263		ARHGEF6
														8588	ENSG00000278991	NO	0.580997	0.960254		S1PR1
														8159	PIH1D2	NO	0.580138	1.11986		TLR5
														2424	FEM1A	NO	0.57978	4.44106		CCDC88B
														3527	FDX1	NO	0.579589	3.58152		PIGM
														5042	ZUP1	NO	0.579563	2.67339		TMEM71
														1949	SLC36A4	NO	0.579047	4.82178		TBC1D8B
														1982	ATP11C	NO	0.578989	4.79792		TBC1D4
														6416	TGFA	NO	0.578872	1.93528		ZNF544
														2873	GPR137B	NO	0.578371	4.07456		TSPYL4
														1546	PPP1R2	NO	0.578278	5.21444		B3GNTL1
														8853	SIRPAP1	NO	0.577642	0.87592		ENSG00000228427
														2395	SDF4	NO	0.577356	4.47195		SLC22A18AS
														2679	USP14	NO	0.576665	4.22153		SDHAF3
														2664	GK	NO	0.57629	4.23239		ENSG00000278834
														2282	ARHGAP21	NO	0.576083	4.54985		TBC1D10C
														5953	PPARG	NO	0.575562	2.17214		SCIMP
														8777	PDLIM1P4	NO	0.575372	0.903373		PRPF40B
														7111	NEB	NO	0.575301	1.58031		ASGR1
														4821	LYRM1	NO	0.575207	2.81896		LINC02035
														3216	ATP11B	NO	0.575044	3.82155		MEF2C
														4720	ZFP1	NO	0.574898	2.87466		ZHX3
														3976	NOTCH2NLC	NO	0.574686	3.31951		NHLRC1
														2815	DDX60L	NO	0.574595	4.10912		SPRY2
														8226	PLEKHA4	NO	0.574096	1.09547		GPR162
														1929	PIK3CB	NO	0.573468	4.83457		TSPYL5
														6050	NUMBL	NO	0.572977	2.11956		ARHGAP19
														3385	INPP5E	NO	0.572957	3.68744		M1AP
														2667	WIZ	NO	0.572782	4.22865		LINC02073
														3250	ACTR3	NO	0.572501	3.79557		EHHADH
														3751	IRGQ	NO	0.572193	3.43925		EVI2B
														7248	MRPL20.DT	NO	0.572111	1.51795		GPR155
														2885	LILRB4	NO	0.571785	4.06082		CARD14
														2408	BASP1	NO	0.571768	4.45542		AMDHD1
														2230	ZSCAN29	NO	0.571506	4.5867		RASAL3
														9164	RHOQP2	NO	0.571348	0.766197		ENSG00000250777
														2730	SLC10A3	NO	0.571298	4.16508		NR3C2
														2641	AFTPH	NO	0.571195	4.24783		MRO
														4286	BET1	NO	0.57115	3.11689		LGR4
														2654	PDLIM5	NO	0.571009	4.23849		PEX11G
														3311	PDE4DIP	NO	0.570501	3.74993		NOTCH4
														2418	FUS	NO	0.570039	4.44556		TMEM154
														2790	NXT2	NO	0.569958	4.12739		ENSG00000288742
														2941	WSB1	NO	0.569846	4.02789		ASTN2
														2355	RAB18	NO	0.56975	4.50157		LIPT1
														6790	TIAM2	NO	0.569653	1.7606		NREP
														4493	RNF111	NO	0.569474	3.00904		ZNF710.AS1
														3091	FBRSL1	NO	0.56908	3.90358		ATP8B3
														3903	ZNF623	NO	0.568679	3.35407		SLC7A8
														3858	FAM98A	NO	0.568305	3.37573		HTR7P1
														2884	RSPRY1	NO	0.568095	4.06116		CLDN7
														7873	KCTD15	NO	0.567988	1.2358		MIDEAS
														2250	SBDS	NO	0.567689	4.57149		LINC00265
														3288	FH	NO	0.567679	3.76876		GOLPH3.DT
														4913	RPTOR	NO	0.566817	2.75054		LTB
														3502	MBNL1	NO	0.566463	3.60127		PTGFRN
														2352	IBTK	NO	0.566424	4.50574		SFXN2
														2786	USP16	NO	0.565906	4.12789		ARHGAP6
														2725	EIF1AX	NO	0.56546	4.1674		COQ3
														2825	RIPOR1	NO	0.565232	4.10529		KCTD12
														4526	PALB2	NO	0.565153	2.98644		CARD11
														3107	KCTD7	NO	0.56483	3.89555		SLC40A1
														4540	PLIN2	NO	0.564723	2.97806		NHS
														5244	DLGAP4	NO	0.564404	2.57045		ENSG00000183154
														8908	ENSG00000287415	NO	0.563927	0.852166		LRRK2
														3821	CYRIA	NO	0.563864	3.3992		CDKN2C
														3875	CXXC5	NO	0.563566	3.36706		TRIB3
														1898	KHDRBS1	NO	0.563527	4.86202		KLF2
														3215	TRIM39	NO	0.563362	3.82177		SULT1B1
														7017	ENSG00000288838	NO	0.56321	1.63325		ENSG00000229771
														6227	SP4	NO	0.563	2.03513		ENSG00000289100
														8188	CHAC2	NO	0.562929	1.10755		ENSG00000248187
														4797	LINC03072	NO	0.562804	2.83312		SLC24A4
														4176	MRPL32	NO	0.562595	3.18516		LINC03002
														6568	HLA.DQB2	NO	0.562572	1.8653		CAMKMT
														3572	TMEM268	NO	0.562323	3.55616		TTC3P1
														2804	GYPC	NO	0.562316	4.11867		STK36
														2913	ACO1	NO	0.562255	4.04612		C17orf75
														2750	H3.3B	NO	0.56177	4.1508		ROGDI
														3325	PPP2CA	NO	0.561331	3.73642		ENSG00000244701
														2375	MED10	NO	0.56126	4.4843		FCHO2.DT
														2771	DDX6	NO	0.560712	4.13805		ENSG00000287091
														5556	HERC6	NO	0.560372	2.41113		PIGBOS1
														3861	CYCS	NO	0.560329	3.37465		REPS2
														2246	GOSR1	NO	0.560228	4.57369		ENSG00000271009
														2361	MARCHF7	NO	0.560105	4.49748		ENSG00000275964
														5181	EIF4A1	NO	0.560022	2.59936		SAC3D1
														3030	SLC50A1	NO	0.55966	3.94654		EPM2A.DT
														4660	ZBTB9	NO	0.55957	2.91227		MT.TP
														7479	CRYGS	NO	0.559532	1.41523		FN3K
														2688	WAPL	NO	0.559529	4.20657		TPBGL
														6346	PRRG1	NO	0.559448	1.97613		SLITRK4
														2319	PRDM2	NO	0.559366	4.5253		LINC02916
														2121	PILRA	NO	0.559264	4.68479		SLCO4C1
														7157	ZNF565	NO	0.559147	1.56719		EME1
														3618	CLK2	NO	0.558567	3.52293		TSPOAP1.AS1
														2780	LACTB	NO	0.558117	4.12899		LY6G5B
														7422	PAM16	NO	0.557656	1.44022		ENSG00000262049
														3100	LPCAT1	NO	0.557582	3.89797		TLR3
														3160	ZNF430	NO	0.557417	3.85546		TSTD3
														2775	EXOC5	NO	0.556471	4.13369		MTARC1
														6354	ENSG00000272831	NO	0.556452	1.97375		MANSC4
														5343	MEX3D	NO	0.555249	2.51986		MIR3667HG
														10145	COX6A1P2	NO	0.555068	0.458768		C16orf54
														7611	RRP7BP	NO	0.554207	1.35836		DEPDC7
														5602	VCPIP1	NO	0.553752	2.38085		ENSG00000272839
														1972	SS18	NO	0.553353	4.80745		PTPRN2.AS1
														3036	USO1	NO	0.553176	3.9359		KLRG1
														1887	CSNK2A2	NO	0.552647	4.87189		MPO
														2010	RARRES1	NO	0.552559	4.77749		LASP1NB
														3783	STK35	NO	0.552548	3.41801		CRHBP
														5361	PHACTR2	NO	0.552536	2.50813		MYO1A
														2854	CHI3L1	NO	0.552049	4.0845		MORN4
														7366	PKMYT1	NO	0.551988	1.46848		DLGAP5
														4737	MSC.AS1	NO	0.551959	2.86934		GPRIN3
														2092	KCMF1	NO	0.551814	4.70536		EYA2
														2538	WDFY1	NO	0.550833	4.34835		AKAP6
														7373	SMG1P2	NO	0.550639	1.46661		SMPD3
														2866	SAT1	NO	0.55043	4.0772		ENSG00000273226
														2787	KPNA2	NO	0.550396	4.12789		GARNL3
														2252	ARID4B	NO	0.550212	4.5691		ANKRD35
														7108	MED14OS	NO	0.549931	1.58136		ZBED3.AS1
														4383	ZNF586	NO	0.549805	3.06478		ENSG00000286194
														2655	LPGAT1	NO	0.549321	4.23816		SLC25A35
														2623	SP2	NO	0.548814	4.26456		MTFR2
														2632	TAF9	NO	0.54865	4.25308		FCGR1BP
														2989	DDX39B	NO	0.548478	3.98693		CHIC1
														2666	EIF1AD	NO	0.547773	4.23209		FCGR1CP
														6310	MX1	NO	0.547166	1.99264		FGD5
														3619	PPP2R1B	NO	0.547051	3.52283		SEPTIN3
														2617	KDM6A	NO	0.547007	4.26718		LINC02432
														2420	YWHAZ	NO	0.546555	4.44547		NFATC2
														6379	OLIG1	NO	0.545675	1.96015		CENPI
														2707	PAK2	NO	0.545073	4.1845		COLEC12
														7012	AMER1	NO	0.544943	1.63442		ENSG00000270157
														3529	ZNF282	NO	0.544504	3.58113		GRIP1
														5431	LMTK2	NO	0.5443	2.47062		CCL28
														3559	TCP1	NO	0.544277	3.56715		MYOM1
														6503	HELB	NO	0.544185	1.90176		PNPLA3
														5449	EMG1	NO	0.543764	2.46296		SPIN3
														4988	CHERP	NO	0.543416	2.70871		WIPF3
														2970	AP1G1	NO	0.543043	4.00233		CEACAM3
														4805	APOL1	NO	0.542296	2.8275		ENSG00000271926
														2083	ETV6	NO	0.542233	4.71861		CYP2U1
														3212	SFT2D2	NO	0.541887	3.82514		WDFY3.AS2
														4777	DVL1	NO	0.541269	2.84368		GASK1B.AS1
														2757	DIDO1	NO	0.541231	4.14282		ENSG00000274021
														6732	RASA4B	NO	0.541115	1.79303		SLC30A4
														2483	DCP2	NO	0.540269	4.38751		CABP4
														4194	RPIA	NO	0.540261	3.17617		ENSG00000232884
														3136	PLEKHO2	NO	0.540034	3.87107		PSTK
														2495	RTN4	NO	0.539943	4.37938		ENSG00000268573
														6829	AFDN	NO	0.539777	1.73482		MPZ
														6819	TIMM22	NO	0.539695	1.74153		TTK
														3093	DMTF1	NO	0.539605	3.90209		NBEA
														2493	PCGF3	NO	0.539384	4.38235		GRAMD1B
														5187	KIAA0040	NO	0.538809	2.5964		GPRC5B
														4339	SNHG17	NO	0.5383	3.08674		ENSG00000280407
														6877	PARS2	NO	0.538205	1.7098		SLIT1
														8217	ENSG00000290890	NO	0.537331	1.0984		KCNAB1
														3397	PLPP5	NO	0.5369	3.6782		KIF17
														4269	ATF2	NO	0.536699	3.12527		ZNF704
														5759	TRIM21	NO	0.535501	2.27341		CELSR2
														2057	ZCCHC8	NO	0.535257	4.73455		FAM216A
														1943	EIF4G2	NO	0.535234	4.82548		CSRP1.AS1
														2033	NXF1	NO	0.535143	4.74894		ENSG00000279369
														5993	INPP1	NO	0.534251	2.15287		PRDX6.AS1
														5412	MAD2L2	NO	0.533687	2.48006		OMG
														4497	LETM1	NO	0.53268	3.00251		TMEM236
														4812	BZW2	NO	0.532605	2.82459		PKD1L3
														4245	TRG.AS1	NO	0.532211	3.13841		METTL27
														7623	ENSG00000273284	NO	0.531997	1.35312		EXTL2
														5236	MED26	NO	0.531672	2.57691		ENSG00000284977
														2925	PHRF1	NO	0.531413	4.04203		ENSG00000244459
														7116	DDX31	NO	0.531328	1.57982		LINC01637
														2525	BRD4	NO	0.531225	4.35686		PRELID2
														2475	ZNF655	NO	0.530919	4.39392		ENSG00000291063
														2988	WDR47	NO	0.530604	3.98693		MPPED2
														4547	FBXO31	NO	0.530583	2.97553		ENSG00000232053
														3992	GPD2	NO	0.530397	3.31029		DYNC2H1
														6260	LPAR1	NO	0.530226	2.02224		MCC
														3037	EBLN3P	NO	0.530108	3.9351		ENSG00000249602
														2149	HNRNPA1	NO	0.5301	4.66237		LRRC63
														2696	EXOC8	NO	0.530081	4.19503		LINC00607
														2201	PI4KB	NO	0.529943	4.61642		CD1A
														3967	MAP4K3	NO	0.52989	3.32146		ENSG00000275801
														4135	CLUH	NO	0.528303	3.21281		ANXA9
														3777	ACE	NO	0.528265	3.4221		BIRC5
														3741	SLC43A2	NO	0.527929	3.4443		AKR1E2
														2983	GPATCH3	NO	0.527472	3.99115		ZSCAN2.AS1
														3233	AIDA	NO	0.527182	3.80704		TMEM191B
														3691	UBXN2A	NO	0.527098	3.47323		ENSG00000289298
														4262	HECTD2	NO	0.527003	3.12922		ENSG00000273729
														8143	ENSG00000229337	NO	0.52694	1.12678		SV2B
														2476	DYNC1H1	NO	0.526704	4.39359		ARHGAP33
														4389	RGPD8	NO	0.526618	3.06263		ENSG00000258082
														4405	MSMO1	NO	0.52647	3.05324		ENSG00000287367
														2020	PTBP1	NO	0.526141	4.75783		ENSG00000258168
														1858	MSN	NO	0.525905	4.91552		DOC2A
														2951	ALYREF	NO	0.525772	4.0168		COBLL1
														2811	CTTN	NO	0.525616	4.11225		ENSG00000289444
														3242	UBLCP1	NO	0.524494	3.80088		EGR3
														2680	B3GNT2	NO	0.52447	4.22052		KIF20A
														2713	GNL2	NO	0.523514	4.17842		MAT1A
														6023	ADAT3	NO	0.523454	2.13694		METAP1D
														2268	WDR1	NO	0.523082	4.5602		NUDT19P5
														3919	TAOK1	NO	0.522911	3.3493		A2M.AS1
														2304	DAZAP1	NO	0.522882	4.53592		POMC
														7500	ABCG1	NO	0.522821	1.40655		PGM5P3.AS1
														9418	EIF1AXP1	NO	0.52246	0.673538		LINC00528
														3577	ZNF770	NO	0.521787	3.55167		WDR17
														1916	ATP1B1	NO	0.52176	4.84424		MAP2K6
														8192	CSKMT	NO	0.521612	1.1058		LINC00539
														2548	AVL9	NO	0.521428	4.33232		SIGLEC12
														8319	FLRT2	NO	0.521367	1.06509		ABCC6
														3771	UBE2J2	NO	0.521337	3.42625		PPM1E
														3957	BCL10	NO	0.521226	3.3246
														3482	ZCCHC3	NO	0.520827	3.61484
														3407	STEAP3	NO	0.520707	3.67103
														4172	YPEL5	NO	0.520493	3.18845
														3557	NORAD	NO	0.520123	3.56886
														3370	VPS13A	NO	0.519481	3.69761
														3025	ECPAS	NO	0.519408	3.94982
														2958	SCYL2	NO	0.519058	4.01243
														8486	NLRP3	NO	0.518394	0.999453
														2127	TFG	NO	0.51819	4.67976
														5339	ZCCHC2	NO	0.516234	2.52084
														2460	SRSF5	NO	0.516219	4.41219
														7968	FAM72B	NO	0.515531	1.19315
														7938	RUSC1.AS1	NO	0.515494	1.20506
														3554	ZPR1	NO	0.51466	3.5717
														4106	ZNF526	NO	0.514459	3.2315
														6711	PPP1R12A.AS1	NO	0.514429	1.80014
														6939	TMEM52B	NO	0.514287	1.675
														7230	FNBP1L	NO	0.514225	1.52597
														5476	TMTC3	NO	0.513942	2.45375
														8680	HSH2D	NO	0.51327	0.933393
														7587	GPC1	NO	0.512751	1.36897
														7464	CREB5	NO	0.512715	1.42039
														9548	SCN9A	NO	0.512708	0.631714
														5461	HTATSF1P2	NO	0.512578	2.45945
														4827	LRR1	NO	0.512414	2.81692
														1827	CDK9	NO	0.512132	4.94689
														4234	CBLL1	NO	0.512106	3.14854
														5570	COX17	NO	0.511509	2.39736
														4804	EIF5A2	NO	0.511321	2.82771
														3295	COX20	NO	0.511263	3.76358
														9724	IGFBP2	NO	0.511039	0.571991
														7249	ANKRD42.DT	NO	0.511027	1.51788
														6895	XIST	NO	0.510955	1.70122
														9864	MT1G	NO	0.510852	0.533503
														2708	RSRC2	NO	0.510732	4.18084
														5146	ESF1	NO	0.510618	2.6126
														5090	HLA.DRB5	NO	0.51025	2.64625
														4809	NOL9	NO	0.510097	2.82602
														2150	PDCD6IP	NO	0.509862	4.66219
														3453	KCTD9	NO	0.509631	3.63361
														3118	UFD1	NO	0.509518	3.88063
														3126	DDX52	NO	0.509352	3.87914
														4499	MMP7	NO	0.509049	3.00179
														2112	OAZ2	NO	0.508898	4.69152
														3236	DAPK1	NO	0.508163	3.80656
														5492	PUM3	NO	0.50814	2.44717
														8462	RNASEH1.DT	NO	0.507748	1.00849
														4644	KLF6	NO	0.50757	2.92486
														2481	SPPL2A	NO	0.507552	4.38872
														4834	RIMOC1	NO	0.50746	2.8121
														5378	ARMT1	NO	0.507011	2.49835
														4770	SOCS4	NO	0.506562	2.84973
														3607	MICAL2	NO	0.506533	3.5323
														4111	OBI1	NO	0.506247	3.22779
														3661	MFN1	NO	0.506107	3.49866
														2842	CYTH2	NO	0.505576	4.08807
														7684	UBE2V1	NO	0.505453	1.32832
														3284	TFRC	NO	0.505186	3.77015
														4021	MACROH2A2	NO	0.504966	3.29496
														8732	RPS15AP10	NO	0.503492	0.91711
														4946	SENP1	NO	0.503447	2.73322
														4842	MRPL14	NO	0.503382	2.80429
														2290	PTPN2	NO	0.503322	4.54275
														10015	FAIM2	NO	0.503306	0.492423
														3835	FAM133B	NO	0.502741	3.39027
														3487	FUT11	NO	0.501973	3.61078
														8739	TPST1	NO	0.501972	0.913899
														4084	SELENOK	NO	0.501747	3.24598
														2917	ZNF644	NO	0.501634	4.04456
														2296	WDR45B	NO	0.501395	4.54047
														4129	NOP14	NO	0.501279	3.21991
														2904	FUBP1	NO	0.501012	4.05086
														2984	PSMD12	NO	0.500852	3.9902
														3716	DYNLT1	NO	0.500652	3.45515
														3448	ARL6IP6	NO	0.500429	3.64051
														3462	SDE2	NO	0.500289	3.62958
														4581	TUBB	NO	0.499999	2.95649
														3067	AHCYL1	NO	0.498931	3.91533
														3542	ANTXR2	NO	0.498533	3.57948
														5099	DNAJC25	NO	0.498154	2.64296
														2850	UBE2B	NO	0.498107	4.08488
														2598	HAUS2	NO	0.498085	4.28132
														3390	EZR	NO	0.498008	3.67974
														3153	PAPOLG	NO	0.497736	3.85897
														4317	CDC37	NO	0.497517	3.09494
														3024	REXO1	NO	0.497484	3.95011
														6864	RWDD2A	NO	0.497349	1.71768
														4439	PCSK5	NO	0.497345	3.03632
														8050	CDC42EP1	NO	0.496495	1.16174
														2857	STX3	NO	0.496294	4.08379
														5168	CHD7	NO	0.495063	2.60445
														3282	ATP1B3	NO	0.494859	3.77093
														2306	TOLLIP	NO	0.494742	4.53158
														5371	AK6	NO	0.494078	2.50125
														7295	C1R	NO	0.493826	1.49796
														6301	ENO2	NO	0.493132	1.99638
														3505	FBXO38	NO	0.492985	3.60099
														2439	CDK16	NO	0.492977	4.42884
														3127	TPM4	NO	0.492672	3.87871
														6792	CDKN3	NO	0.492314	1.75986
														4472	EIF5A	NO	0.492259	3.02065
														4749	HLA.DRB1	NO	0.492209	2.86083
														3048	TP53I11	NO	0.492104	3.92777
														3381	DMXL2	NO	0.491851	3.68909
														3433	ZNF765	NO	0.491835	3.65079
														2055	NFX1	NO	0.491591	4.73575
														3802	MEPCE	NO	0.491307	3.40885
														7001	ZNF699	NO	0.491039	1.6424
														6104	ENSG00000285906	NO	0.490769	2.09438
														7109	EGR2	NO	0.490414	1.58129
														9110	SLC38A1	NO	0.490218	0.784183
														5784	SKP1	NO	0.489855	2.26123
														3065	RBPJ	NO	0.489801	3.91551
														3097	CAMTA1	NO	0.489259	3.90119
														4296	CD48	NO	0.489184	3.111
														2784	PIK3CA	NO	0.489085	4.12789
														4592	AKIRIN2	NO	0.48901	2.95338
														3917	SEC61B	NO	0.488012	3.3512
														6333	MIR4458HG	NO	0.487942	1.9824
														4544	NDUFC1	NO	0.487882	2.97699
														4338	RPL22L1	NO	0.487602	3.08761
														5054	ZBTB5	NO	0.487414	2.6653
														3412	CCNC	NO	0.487407	3.66907
														7103	ZNF460	NO	0.487251	1.58403
														4337	ZNF79	NO	0.487165	3.08761
														4522	NOL11	NO	0.486931	2.9887
														4068	SPTY2D1	NO	0.486594	3.26146
														7486	MELK	NO	0.486527	1.41361
														4484	ZNF629	NO	0.486043	3.01581
														5800	ENSG00000261888	NO	0.485939	2.25098
														3940	LIMS1	NO	0.48451	3.33338
														5469	TMEM51	NO	0.484157	2.45675
														4266	MAP7D3	NO	0.484153	3.12777
														4326	TAF1C	NO	0.483844	3.09362
														3262	LYSMD3	NO	0.482832	3.78779
														3046	LEMD3	NO	0.4827	3.92987
														8627	ENSG00000293257	NO	0.482591	0.949909
														8037	LINC02328	NO	0.48258	1.16798
														8508	MKI67	NO	0.482509	0.988546
														4221	TIMM17A	NO	0.481625	3.15953
														7565	HAUS3	NO	0.481586	1.37778
														4601	PHF1	NO	0.481578	2.9485
														2779	MCMBP	NO	0.481542	4.12976
														5023	ZNF322	NO	0.480506	2.6837
														9115	RGS20	NO	0.480205	0.781093
														3059	ANXA7	NO	0.479549	3.91987
														2453	G3BP1	NO	0.479278	4.41415
														2398	GNB1	NO	0.47923	4.46613
														3687	R3HDM4	NO	0.478984	3.47798
														3228	KIF5B	NO	0.478406	3.80854
														6565	DCSTAMP	NO	0.478194	1.86743
														4595	PDLIM7	NO	0.478069	2.95338
														4897	MOSMO	NO	0.477764	2.7622
														3549	PISD	NO	0.477478	3.57703
														4230	TMEM38B	NO	0.477282	3.1504
														5425	ZNF121	NO	0.476789	2.47375
														5305	MTURN	NO	0.476739	2.53964
														3078	ACVR1	NO	0.476231	3.91077
														6071	PUS3	NO	0.475921	2.10689
														3271	FBXW7	NO	0.475726	3.77893
														2042	KIAA1191	NO	0.475586	4.74463
														4327	LY75	NO	0.474663	3.09189
														4347	HIPK1	NO	0.474352	3.08549
														3863	DDX39A	NO	0.474346	3.37358
														2601	LAMC1	NO	0.474159	4.28039
														5107	C15orf39	NO	0.474141	2.63835
														4612	EIF4E3	NO	0.474106	2.94372
														2436	HNRNPK	NO	0.473886	4.43023
														6886	ZNF222	NO	0.473573	1.7044
														3364	PGM3	NO	0.473486	3.70385
														3658	NSUN4	NO	0.47334	3.49976
														3445	PALS1	NO	0.473311	3.64149
														4828	PER2	NO	0.473247	2.8149
														7346	GSE1	NO	0.473169	1.47541
														3989	PSMC1	NO	0.473129	3.3133
														6815	CDC42	NO	0.472911	1.74458
														2888	FBXW5	NO	0.471993	4.0603
														9046	MATR3	NO	0.471961	0.804448
														8422	LGI2	NO	0.471935	1.02601
														2626	SEC22C	NO	0.471584	4.26055
														3151	TMEM150B	NO	0.471258	3.86151
														3436	PDZD8	NO	0.471234	3.64849
														5154	CLN8.AS1	NO	0.471189	2.60953
														4763	MSANTD7	NO	0.471179	2.85704
														3198	BLOC1S6	NO	0.471023	3.83527
														9944	ARL4D	NO	0.471013	0.514019
														3473	MAML2	NO	0.470328	3.61785
														8877	C17orf67	NO	0.470193	0.865747
														5103	CSTA	NO	0.469845	2.64098
														4945	TIGD6	NO	0.469571	2.73377
														5578	ADARB1	NO	0.469301	2.39241
														2507	FLNA	NO	0.469269	4.37335
														2606	EWSR1	NO	0.4691	4.27464
														3194	RICTOR	NO	0.469036	3.84136
														5680	IWS1	NO	0.46849	2.3328
														7584	ENSG00000273329	NO	0.467886	1.36957
														3195	FBXO42	NO	0.467543	3.84057
														4613	IGHMBP2	NO	0.467388	2.94249
														4313	UTP23	NO	0.467343	3.09966
														3634	RBM48	NO	0.466999	3.51236
														8142	ENSG00000289554	NO	0.466989	1.12688
														3589	COL6A1	NO	0.466524	3.54719
														2502	EEF1A1	NO	0.466492	4.37662
														3928	RLIM	NO	0.465708	3.34392
														6284	TSHZ3	NO	0.465658	2.00534
														3641	DCAF1	NO	0.465627	3.50981
														5506	PLXNA3	NO	0.465603	2.43992
														9576	HLA.L	NO	0.465376	0.621466
														9293	NUS1P1	NO	0.465271	0.726298
														4034	FAM3C	NO	0.465216	3.28405
														4505	STAG2	NO	0.465136	2.99901
														3513	ELOC	NO	0.465115	3.59723
														5580	ADTRP	NO	0.464668	2.3922
														4279	SUZ12	NO	0.464386	3.11843
														2397	MMGT1	NO	0.464303	4.46735
														2643	EPB41L3	NO	0.463914	4.24502
														3336	RELT	NO	0.463854	3.72528
														8955	SPNS1	NO	0.463591	0.832447
														3345	TAPBP	NO	0.463251	3.71459
														2776	OSBP	NO	0.463205	4.13203
														5746	BOLA3	NO	0.463141	2.2797
														5302	ENSG00000272625	NO	0.462973	2.54314
														3946	OAS3	NO	0.462352	3.33174
														7665	BAG2	NO	0.462312	1.33551
														4582	ZBTB45	NO	0.462232	2.95634
														6049	GRPEL2	NO	0.462208	2.11965
														2219	APLP2	NO	0.461795	4.60623
														4952	NOM1	NO	0.461608	2.72783
														3784	ATP6V1H	NO	0.461502	3.41764
														2636	CYB5R3	NO	0.461227	4.25073
														3240	PPP6R3	NO	0.461013	3.80292
														8132	DSP	NO	0.460478	1.13032
														3601	CCNYL1	NO	0.460262	3.5377
														3651	CPD	NO	0.46017	3.50202
														8135	GOLGA7B	NO	0.460008	1.1296
														4517	LATS1	NO	0.459874	2.99098
														7073	MEFV	NO	0.459667	1.59873
														3730	MANBAL	NO	0.459222	3.44981
														8065	CEP70	NO	0.459126	1.15344
														5915	BCLAF3	NO	0.459079	2.19459
														8020	CCDC120	NO	0.458498	1.17502
														2622	MAPRE1	NO	0.457547	4.26456
														5018	ZNF614	NO	0.457382	2.68481
														3080	BAG1	NO	0.457186	3.90953
														2570	UBE2D3	NO	0.457184	4.31014
														3142	ADAR	NO	0.456881	3.86892
														4264	GTF3C4	NO	0.45685	3.12781
														3740	COL6A2	NO	0.456675	3.44548
														5847	ALDH1B1	NO	0.456606	2.23088
														2961	PRCC	NO	0.456022	4.00828
														6988	ANKDD1A	NO	0.456015	1.64437
														7043	CD2BP2.DT	NO	0.455422	1.62001
														5502	UBE2O	NO	0.455281	2.44269
														4525	KMT2B	NO	0.455053	2.98741
														4222	NRF1	NO	0.454959	3.15926
														4498	THOC6	NO	0.454815	3.00185
														2580	YTHDF1	NO	0.454725	4.29633
														3143	RAB35	NO	0.454207	3.86887
														4849	C5AR1	NO	0.454159	2.79962
														2949	CTNNB1	NO	0.454158	4.01904
														9132	TVP23C	NO	0.454002	0.774082
														6201	TULP3	NO	0.453879	2.04698
														7369	PCGF3.AS1	NO	0.45302	1.4674
														8359	ENSG00000287382	NO	0.452871	1.0459
														6744	TMPPE	NO	0.452784	1.78723
														6080	FAM3C2P	NO	0.452672	2.10253
														2485	PLEKHM2	NO	0.452655	4.3869
														2898	VCP	NO	0.452528	4.05279
														9422	PSMC3IP	NO	0.452182	0.671795
														3640	WIPF2	NO	0.452135	3.51034
														3039	STRIP1	NO	0.451801	3.93415
														4974	ZNG1B	NO	0.451747	2.71472
														4407	VEZF1	NO	0.451476	3.05009
														5114	JADE2	NO	0.451394	2.63217
														4979	SIGLEC15	NO	0.450783	2.71263
														5883	PIAS4	NO	0.450742	2.20861
														3625	CHD1	NO	0.450451	3.5202
														4387	RO60	NO	0.449835	3.06291
														5131	KATNA1	NO	0.449759	2.62499
														4638	RBBP6	NO	0.449076	2.92908
														5272	LYAR	NO	0.448972	2.55686
														4306	POC1B	NO	0.448912	3.10568
														4930	EIF2AK2	NO	0.44878	2.74295
														9058	ENSG00000270574	NO	0.448471	0.800718
														2506	ADIPOR2	NO	0.447983	4.37479
														3892	C5orf24	NO	0.447579	3.35728
														3530	SMG5	NO	0.447547	3.58111
														3348	S100A11	NO	0.447289	3.71299
														2918	HNRNPDL	NO	0.44687	4.04456
														4259	ANKRD40	NO	0.446455	3.13089
														4146	FADD	NO	0.446371	3.20733
														3922	GDI1	NO	0.446225	3.34657
														3384	GFPT1	NO	0.44622	3.68748
														3610	SRF	NO	0.446139	3.53143
														6012	ZMYM5	NO	0.446111	2.14297
														6085	ZNF579	NO	0.445735	2.10141
														4120	RBAK	NO	0.44564	3.22522
														3818	SYPL1	NO	0.444805	3.40166
														6706	CHRNB1	NO	0.444608	1.8029
														5240	LRRC3	NO	0.444441	2.57366
														3959	ATOSB	NO	0.444365	3.32407
														5115	B4GALT4	NO	0.443971	2.63208
														6627	ZNF624	NO	0.44382	1.83712
														3181	GGNBP2	NO	0.443799	3.84672
														3516	DCUN1D4	NO	0.442762	3.59134
														3683	DIS3	NO	0.442624	3.48091
														7824	ZNF584	NO	0.44234	1.25867
														4587	CCDC127	NO	0.442225	2.95555
														9643	GOLGA8K	NO	0.441928	0.598053
														7387	LPAR2	NO	0.441838	1.45979
														5365	NCDN	NO	0.441793	2.50453
														3679	DUSP11	NO	0.441766	3.48295
														4782	MTRR	NO	0.441704	2.83891
														4275	GYS1	NO	0.441303	3.12149
														3994	HEATR6	NO	0.441291	3.30949
														3900	UBE2A	NO	0.440884	3.35479
														3752	EIF3A	NO	0.44077	3.43873
														4689	TMEM11	NO	0.440735	2.89895
														4415	GLRX2	NO	0.440155	3.04738
														3826	MAPK7	NO	0.44007	3.39726
														4010	WARS1	NO	0.440026	3.30097
														7326	NDUFA9	NO	0.439903	1.48495
														8385	ARAP3	NO	0.439788	1.03533
														7443	RHEBP2	NO	0.439291	1.4321
														5585	CDC37L1	NO	0.438969	2.38975
[truncated: 9,458 more rows]

## Sheet: Mav T6 vs. uninf
	Gene	DEG (1141)	Log2FC	-Log10(p-value) (adj)	Common DEG Mtb T2/T6			Gene	DEG (734)	Log2FC	-Log10(p-value) (adj)	Common DEG Mtb T2/T6			Gene	DEG	Log2FC	-Log10(p-value) (adj)		Genes
1290	CSF2	Upreg	12.0132	5.88622	Yes		54	ADORA3	Downreg	-6.40945	8.61719	Yes		574	SLC1A3	NO	1.49977	6.73029		CCL20
2	CCR7	Upreg	10.6635	10.3962	Yes		382	ENSG00000289977	Downreg	-5.47336	7.09802	Yes		496	CPEB4	NO	1.49934	6.86995		CCR7
6	CSF3	Upreg	9.88167	9.50725	Yes		161	ENSG00000288156	Downreg	-5.07908	7.90995	Yes		2360	THAP5	NO	1.49913	5.01295		SERPINB2
31	LINC03025.1	Upreg	8.7653	8.82751	Yes		412	P2RY13	Downreg	-5.07187	7.06349	Yes		1281	ENSG00000285906	NO	1.49888	5.89479		IL6
3688	NGFR	Upreg	8.31458	4.12251	Yes		1598	ENSG00000273669	Downreg	-5.01424	5.58935	Yes		1304	MRGBP	NO	1.49872	5.86633		ACOD1
1	CCL20	Upreg	8.22911	10.3962	Yes		988	FFAR4	Downreg	-4.93409	6.18453	Yes		3768	MARCKSL1	NO	1.49707	4.08301		CSF3
96	LINC02605	Upreg	8.02545	8.26802	Yes		331	RPL7AP64	Downreg	-4.83204	7.25893	Yes		293	MAFK	NO	1.49703	7.41918		JAG1
3	SLCO5A1	Upreg	7.88133	9.64001	Yes		292	ALK	Downreg	-4.77393	7.42095	Yes		6798	BATF2	NO	1.4958	2.40565		SERPINB9
25	XIRP1	Upreg	7.83935	8.82751	Yes		50	CABLES1	Downreg	-4.63297	8.61719	Yes		1192	ELF4	NO	1.49577	5.97951		PDGFB
76	IDO1	Upreg	7.83012	8.34501	Yes		2333	MIR223HG	Downreg	-4.61636	5.03583	Yes		1616	UAP1	NO	1.49343	5.57203		ENSG00000286511
3817	ENSG00000253838	Upreg	7.74925	4.05601	Yes		3643	KCNJ10	Downreg	-4.56896	4.14708	Yes		6130	SLC38A5	NO	1.49326	2.78745		ZHX2
130	IL36G	Upreg	7.68217	8.08204	Yes		2677	SULT1B1	Downreg	-4.56058	4.7965	Yes		2443	FLVCR2	NO	1.493	4.95534		USP12
24	ABTB2	Upreg	7.61105	8.82751	Yes		3496	C10orf105	Downreg	-4.49811	4.23509	Yes		2881	SIPA1L1	NO	1.48974	4.64803		KLF5
33	ACOD1	Upreg	7.54432	8.75639	Yes		687	NLRP12	Downreg	-4.30451	6.54571	Yes		2160	SLC38A2	NO	1.48908	5.1574		MN1
67	SLAMF1	Upreg	7.42849	8.42555	Yes		2033	SOWAHD	Downreg	-4.21713	5.22999	Yes		549	LATS2	NO	1.48705	6.78622		HIVEP2
168	GCKR	Upreg	7.42233	7.87509	Yes		613	CD200R1	Downreg	-4.18304	6.65111	Yes		241	TP53INP2	NO	1.48463	7.57958		CD80
4370	ENSG00000274019	Upreg	7.41867	3.76023	Yes		1569	GIMAP6	Downreg	-4.15062	5.61308	Yes		6238	MATN1.AS1	NO	1.48352	2.73206		LINC03025.1
472	LINC03025	Upreg	7.3104	6.92572	Yes		805	SPATA12	Downreg	-4.11118	6.40899	Yes		2690	DHX58	NO	1.48232	4.78768		NAMPT
66	UPB1	Upreg	7.2458	8.42555	Yes		1478	SIDT1	Downreg	-4.06512	5.70166	Yes		943	CAMSAP1	NO	1.48113	6.21871		SDC4
75	INHBA	Upreg	7.19287	8.34501	Yes		8	TMEM37	Downreg	-3.94109	9.35202	Yes		3936	IL1RAP	NO	1.47797	3.98715		WTAP
34	GFPT2	Upreg	7.08445	8.75639	Yes		83	KLHL13	Downreg	-3.93191	8.26802	Yes		2937	ERO1B	NO	1.47673	4.61333		IL1B
335	BAIAP2L1	Upreg	7.06757	7.24965	Yes		391	MS4A4E	Downreg	-3.92862	7.07948	Yes		673	EOGT	NO	1.47583	6.5586		XIRP1
370	ADORA2A.AS1	Upreg	7.0405	7.13594	Yes		256	ENC1	Downreg	-3.90788	7.50094	Yes		1592	ZFP36	NO	1.47527	5.59062		DENND4A
177	ELOVL7	Upreg	7.03306	7.83429	Yes		53	MAF	Downreg	-3.90244	8.61719	Yes		4826	SASH1	NO	1.47437	3.49133		TNIP3
19	IL6	Upreg	6.84029	8.82751	Yes		1054	GIMAP1	Downreg	-3.8555	6.12366	Yes		3194	TRAF3IP2	NO	1.47388	4.44187		CD83
179	IL2RA	Upreg	6.68361	7.81907	Yes		107	DEPTOR	Downreg	-3.80929	8.20225	Yes		6246	CEACAM19	NO	1.47344	2.7277		GBP1
77	CKB	Upreg	6.66282	8.34501	Yes		210	RNF125	Downreg	-3.79886	7.72703	Yes		3094	CKAP4	NO	1.47344	4.50766		TNFAIP8
27	GCNT4	Upreg	6.58838	8.82751	Yes		128	LINC02975	Downreg	-3.76786	8.08471	Yes		3420	BAHCC1	NO	1.47289	4.28399		TNFAIP6
170	CATSPERB	Upreg	6.56664	7.87438	Yes		106	DOK2	Downreg	-3.76027	8.20225	Yes		996	PCGF5	NO	1.47238	6.17406		RASL11A
147	NXN	Upreg	6.49233	8.01425	Yes		45	GPR34	Downreg	-3.74909	8.64674	Yes		4014	TMEM263	NO	1.47175	3.94219		TRIP10
182	TNIP3	Upreg	6.47987	7.81363	Yes		1469	PSRC1	Downreg	-3.7266	5.70446	Yes		2849	MICALL2	NO	1.47034	4.67133		STK17A
429	DUSP15	Upreg	6.46354	7.02136	Yes		3199	MANSC4	Downreg	-3.72441	4.4392	Yes		6554	LNROP	NO	1.46975	2.54443		ABTB2
702	IL12B	Upreg	6.44893	6.53143	Yes		3779	GCSAM	Downreg	-3.69306	4.07685	Yes		4524	CDKN3	NO	1.46932	3.67293		ITGB8
70	IL1B	Upreg	6.41846	8.39031	Yes		917	MAP10	Downreg	-3.68662	6.26148	Yes		1100	ZNF654	NO	1.46683	6.07551		MAP3K8
10	TNFAIP6	Upreg	6.40907	9.00119	Yes		2122	NR3C2	Downreg	-3.66428	5.18	Yes		2753	PIWIL4	NO	1.46628	4.73156		ANKRD1
554	C11orf96	Upreg	6.34678	6.78102	Yes		374	RGS18	Downreg	-3.6364	7.11378	Yes		3029	GPR161	NO	1.46417	4.55696		GCNT4
509	NIPAL4	Upreg	6.34608	6.84411	Yes		1896	DDIT4L	Downreg	-3.60182	5.34622	Yes		1504	P2RX4	NO	1.46362	5.67191		ADA
532	IDO2	Upreg	6.24832	6.81595	Yes		114	SLC46A1	Downreg	-3.59718	8.14068	Yes		3302	BTBD8	NO	1.46091	4.37126		ACSL1
21	ANKRD1	Upreg	6.17968	8.82751	Yes		1411	MT.TQ	Downreg	-3.59561	5.7462	Yes		5221	MYBPH	NO	1.46062	3.28195		MIR3945HG
881	CHRM3	Upreg	6.16286	6.29911	Yes		340	RPP25	Downreg	-3.59516	7.23259	Yes		2345	TCF7L2	NO	1.45958	5.02295		ATP2B1
173	DNAAF1	Upreg	6.14473	7.86552	Yes		2422	LTB	Downreg	-3.49811	4.9741	Yes		697	RBM15	NO	1.45957	6.53508		RASGRP1
55	PTGS2	Upreg	6.12982	8.61165	Yes		2173	NOTCH4	Downreg	-3.48791	5.1472	Yes		219	PIK3AP1	NO	1.45916	7.681		IL36G
294	ETV3L	Upreg	6.11185	7.41918	Yes		2731	CEBPE	Downreg	-3.48452	4.75172	Yes		5417	IRF1.AS1	NO	1.45731	3.16448		STAT4
343	AMOTL2	Upreg	6.10629	7.21688	Yes		2109	ENSG00000250777	Downreg	-3.42439	5.18598	Yes		174	IP6K1	NO	1.4571	7.85926		EZH2
387	IL7R	Upreg	6.08418	7.08626	Yes		221	C1orf127	Downreg	-3.42367	7.681	Yes		299	HIF1A	NO	1.45668	7.40823		FNDC3B
145	CSPG4BP	Upreg	5.98038	8.02164	Yes		1120	IQCD	Downreg	-3.38091	6.05281	Yes		730	ARL8B	NO	1.45605	6.49849		LINC02541
1389	CFAP46	Upreg	5.97397	5.77182	Yes		285	GPR82	Downreg	-3.37873	7.44477	Yes		4931	ENSG00000276289	NO	1.45545	3.44224		NBN
154	IL23A	Upreg	5.95012	7.93597	Yes		1488	ENSG00000290427	Downreg	-3.37333	5.69006	Yes		2738	RAB3IP	NO	1.45532	4.74792		DNAAF1
12	RHCG	Upreg	5.94732	8.84362	Yes		455	LINC02908	Downreg	-3.36848	6.97138	Yes		5271	FAM171B	NO	1.45486	3.25165		TNF
1006	SLC13A3	Upreg	5.90324	6.16659	Yes		2966	LINC00920	Downreg	-3.36264	4.59863	Yes		8311	BRIP1	NO	1.45452	1.65019		LINC02605
1252	SLC8A3	Upreg	5.8857	5.91763	Yes		260	CD28	Downreg	-3.3414	7.49052	Yes		1053	CD48	NO	1.45352	6.12579		AMMECR1L
1899	LAD1	Upreg	5.8276	5.34531	Yes		1148	WWP1.AS1	Downreg	-3.3377	6.01983	Yes		4257	AKR1C3	NO	1.45056	3.82119		CXCL1
13	HIVEP2	Upreg	5.80658	8.82751	Yes		3046	MT.TP	Downreg	-3.32042	4.54432	Yes		4199	UBAP1L	NO	1.44871	3.84988		STRN3
38	CYP7B1	Upreg	5.73756	8.69027	Yes		937	DLEU7	Downreg	-3.31333	6.22473	Yes		1602	GADD45B	NO	1.44839	5.58282		UPB1
265	LAMP3	Upreg	5.67951	7.46785	Yes		1416	IRF2BP2	Downreg	-3.30616	5.74508	Yes		7571	HERC5	NO	1.44769	1.98903		HIF1A
663	CCM2L	Upreg	5.61629	6.56791	Yes		3510	ENSG00000261997	Downreg	-3.30561	4.22489	Yes		1843	GMPPB	NO	1.4466	5.37971		MED13
235	TNFRSF4	Upreg	5.60764	7.64959	Yes		6442	PGM5P3.AS1	Downreg	-3.28866	2.61647	Yes		3603	DDX60L	NO	1.44567	4.16661		BMT2
671	NKX3.1	Upreg	5.59751	6.55983	Yes		504	OSBPL7	Downreg	-3.28187	6.85001	Yes		3951	ZBTB42	NO	1.4451	3.97926		IRAK2
35	TRAF1	Upreg	5.59655	8.72747	Yes		3925	WIPF3	Downreg	-3.26823	3.99417	Yes		3364	PLPP1	NO	1.44503	4.32491		LIF
270	TCF7L1	Upreg	5.57104	7.45917	Yes		384	RAB42	Downreg	-3.26036	7.09631	Yes		582	FBXL19	NO	1.44476	6.70406		TNFAIP2
164	SSTR2	Upreg	5.56965	7.88797	Yes		2192	ENSG00000288742	Downreg	-3.2573	5.13243	Yes		2896	CDK17	NO	1.44468	4.63641		CKB
26	RASGRP1	Upreg	5.55252	8.82751	Yes		320	DBP	Downreg	-3.23839	7.28434	Yes		6754	CALHM6	NO	1.44456	2.42915		NFKB1
143	ENSG00000293154	Upreg	5.48068	8.02715	Yes		351	GSPT2	Downreg	-3.23796	7.16746	Yes		7459	RCN1P2	NO	1.44269	2.05612		RAPGEF2
1419	JCAD	Upreg	5.45585	5.74366	Yes		867	PALD1	Downreg	-3.23073	6.32926	Yes		6726	NOS1AP	NO	1.4418	2.44692		HCAR3
15	ITGB8	Upreg	5.44725	8.82751	Yes		6008	ENSG00000258168	Downreg	-3.22363	2.84872	Yes		3092	KANSL1L	NO	1.44085	4.5081		MET
2462	ENSG00000272512	Upreg	5.38937	4.94691	Yes		1111	PPM1F.AS1	Downreg	-3.21167	6.06582	Yes		1297	ACVR1	NO	1.44014	5.88278		ETV3
1646	IL18R1	Upreg	5.32784	5.53687	Yes		3822	NFATC2	Downreg	-3.20861	4.05341	Yes		480	TSC22D2	NO	1.4398	6.91043		TRAF1
166	MITA1	Upreg	5.3174	7.88359	Yes		416	RGS14	Downreg	-3.19874	7.05681	Yes		2119	ATP13A3.DT	NO	1.43928	5.18255		TP53INP2
618	ENSG00000253891	Upreg	5.2881	6.64533	Yes		1536	GPR65	Downreg	-3.19438	5.64761	Yes		1362	UBE2J1	NO	1.43916	5.79672		STK26
381	HCAR2	Upreg	5.27978	7.10098	Yes		2864	FCHO2.DT	Downreg	-3.17835	4.65903	Yes		2046	SNAPC1	NO	1.43908	5.21911		PDSS1
329	FCAMR	Upreg	5.27323	7.26018	Yes		920	KBTBD11	Downreg	-3.16446	6.25206	Yes		2995	CEBPB	NO	1.43906	4.58047		CCL4
81	MN1	Upreg	5.26622	8.29508	Yes		689	PTPN22	Downreg	-3.16181	6.54247	Yes		2913	ENSG00000260196	NO	1.43879	4.62586		ENSG00000260997
316	EBF1	Upreg	5.251	7.31058	Yes		2017	LINC02073	Downreg	-3.1541	5.24219	Yes		5002	ADIRF	NO	1.43858	3.40556		DENND5A
852	ENSG00000269826	Upreg	5.23221	6.34684	Yes		4901	IQSEC3.AS2	Downreg	-3.14051	3.45761	Yes		1933	KCTD21	NO	1.43626	5.32091		SNHG15
110	ENSG00000237927	Upreg	5.22961	8.17825	Yes		2936	NALT1	Downreg	-3.13867	4.61354	Yes		418	MAP4K4	NO	1.4354	7.05		ATP2B1.AS1
102	IL1A	Upreg	5.1935	8.23004	Yes		498	NFIA	Downreg	-3.13538	6.86248	Yes		359	SETD5	NO	1.4343	7.15196		IL1A
133	ANKRD33B	Upreg	5.18805	8.05378	Yes		1523	ENSG00000250138	Downreg	-3.1164	5.65096	Yes		1150	GOLGA4	NO	1.43324	6.01715		FSD1L
63	CXCL8	Upreg	5.16914	8.4826	Yes		2773	LINC03002	Downreg	-3.07737	4.71682	Yes		539	LCOR	NO	1.43284	6.80363		RYBP
178	GPRC5A	Upreg	5.1417	7.83141	Yes		155	BAIAP2.DT	Downreg	-3.06049	7.93597	Yes		2401	NR1H3	NO	1.43217	4.98857		MAGI2.AS3
1413	ANKRD22	Upreg	5.09325	5.74581	Yes		1700	S1PR1	Downreg	-3.05218	5.49089	Yes		1196	HIPK3	NO	1.42963	5.97735		BTG1
537	NTN1	Upreg	5.0845	6.80637	Yes		3663	ANKRD35	Downreg	-3.05176	4.13464	Yes		1197	CCRL2	NO	1.42951	5.97606		IL18
1397	KCNN1	Upreg	5.07402	5.76444	Yes		297	SCAMP5	Downreg	-3.03698	7.41237	Yes		1163	GPD2	NO	1.42806	6.00718		REL
483	SLCO4A1	Upreg	5.07149	6.90581	Yes		2256	GIMAP7	Downreg	-3.02502	5.08157	Yes		5129	HSD11B1	NO	1.42729	3.33139		SLCO5A1
1755	FOXF1	Upreg	5.03917	5.44257	Yes		3600	EYA2	Downreg	-3.01457	4.16907	Yes		2685	STARD5	NO	1.42706	4.79231		DYRK3
43	SGPP2	Upreg	5.03882	8.64674	Yes		203	GAL3ST4	Downreg	-3.00557	7.75815	Yes		4472	MSANTD2.AS1	NO	1.42598	3.70916		AP1S3
2624	ENSG00000290013	Upreg	5.03732	4.8376	Yes		2366	PCED1B	Downreg	-2.98486	5.00484	Yes		364	ZNF143	NO	1.42533	7.1434		ENSG00000260196
281	TNFSF15	Upreg	5.00878	7.44886	Yes		4896	RPL32P1	Downreg	-2.98021	3.45987	Yes		8702	STAP1	NO	1.42494	1.4492		EIF1B
2455	ERFE	Upreg	5.00066	4.95117	Yes		2059	MIR142HG	Downreg	-2.97669	5.21544	No		963	NXF1	NO	1.42409	6.20269		ENSG00000266709
225	FAM186B	Upreg	4.99628	7.6697	Yes		1026	CD163L1	Downreg	-2.97646	6.14676	Yes		738	CNOT4	NO	1.42289	6.48398		PRECSIT
2640	FBXW10B	Upreg	4.96852	4.82581	Yes		1438	PYHIN1	Downreg	-2.97451	5.73117	Yes		1312	NDRG1	NO	1.42288	5.84802		TRIM36
633	KCNK5	Upreg	4.93403	6.61208	Yes		129	OTULINL	Downreg	-2.9654	8.08319	Yes		6872	GPR85	NO	1.42257	2.36653		ANKRD33B
5	ENSG00000286511	Upreg	4.92799	9.64001	Yes		79	CD180	Downreg	-2.96283	8.31837	Yes		7025	AFF2	NO	1.42227	2.28756		RIPK2
29	ITGA1	Upreg	4.91928	8.82751	Yes		4544	CD1D	Downreg	-2.95953	3.66138	Yes		4141	LINC01569	NO	1.42213	3.87178		BCAR3
86	MET	Upreg	4.89265	8.26802	Yes		1322	C5AR2	Downreg	-2.95855	5.84057	Yes		1959	APBB2	NO	1.42122	5.29527		CSRNP2
644	CCL15	Upreg	4.88616	6.60046	Yes		1970	DZIP1L	Downreg	-2.9532	5.28359	Yes		1265	LARP1B	NO	1.42117	5.90734		UBTD2
152	MAMLD1	Upreg	4.88129	7.93597	Yes		569	LINC02611	Downreg	-2.95145	6.754	Yes		8743	ESRRB	NO	1.42088	1.43045		MIR155HG
194	TNF	Upreg	4.86658	7.77856	Yes		3967	ENSG00000271926	Downreg	-2.93531	3.96853	Yes		3966	USPL1	NO	1.42058	3.96858		FOSL2
1707	GBP1P1	Upreg	4.83589	5.48469	Yes		1274	LINC02185	Downreg	-2.9144	5.90353	Yes		527	AIFM2	NO	1.41967	6.81595		GCH1
4528	RANBP3L	Upreg	4.82819	3.67139	Yes		4746	OMG	Downreg	-2.90405	3.54586	Yes		2921	ZNF473	NO	1.41912	4.62033		DUSP5
172	IRAK2	Upreg	4.81055	7.86734	Yes		8804	ENSG00000278791	Downreg	-2.8984	1.40516	No		307	MTHFD2	NO	1.41815	7.33886		ENSG00000288658
474	OXTR	Upreg	4.80541	6.91147	Yes		6288	KIF20A	Downreg	-2.89829	2.70568	Yes		1487	ELOA	NO	1.41733	5.69228		IL15RA
93	NEURL3	Upreg	4.77953	8.26802	Yes		629	TRMT12	Downreg	-2.89098	6.61449	Yes		503	MAP3K8	NO	1.41422	6.85099		DUSP2
1734	DLL4	Upreg	4.76758	5.462	Yes		1886	SCIMP	Downreg	-2.88524	5.35144	Yes		3261	CTPS1	NO	1.41286	4.39616		DNAJB6
514	SOCS1	Upreg	4.76439	6.83769	Yes		5099	MPPED2	Downreg	-2.85169	3.35335	Yes		505	RC3H2	NO	1.41098	6.85001		RAP2C
287	EREG	Upreg	4.76259	7.43961	Yes		599	LINC03058	Downreg	-2.84543	6.67727	Yes		6014	MDK	NO	1.41069	2.8472		GPR132
971	ADORA2A	Upreg	4.74977	6.19858	Yes		338	TMIGD3	Downreg	-2.84062	7.23601	Yes		5981	ENSG00000259760	NO	1.41036	2.86131		GRAMD1A
1407	UNC13A	Upreg	4.66994	5.7541	Yes		1649	LPAR5	Downreg	-2.83729	5.53533	Yes		3127	DLC1	NO	1.40955	4.48979		TEX30
238	PALM2AKAP2	Upreg	4.66736	7.59655	Yes		752	TRERF1	Downreg	-2.83082	6.46434	Yes		1811	DEDD2	NO	1.4078	5.41128		KCNK5
1848	LINC00158	Upreg	4.66305	5.37876	Yes		995	CACNA2D3	Downreg	-2.83054	6.17406	Yes		901	C1orf21	NO	1.40775	6.27522		RFTN1
109	BMP6	Upreg	4.65873	8.17825	Yes		452	PRAM1	Downreg	-2.83046	6.97217	Yes		4974	ENSG00000228107	NO	1.40707	3.4192		BTG3
41	TNFRSF9	Upreg	4.64688	8.64674	Yes		432	RCN3	Downreg	-2.82653	7.00867	Yes		3358	CCNE1	NO	1.40696	4.33308		B4GALT5
227	C1QTNF1	Upreg	4.64331	7.6697	Yes		2459	MNS1	Downreg	-2.82083	4.95009	Yes		1936	RELB	NO	1.40666	5.31796		MICALL1
1301	CXCL11	Upreg	4.63932	5.87312	Yes		1067	SPTLC3	Downreg	-2.8194	6.10681	Yes		1599	GNL3	NO	1.40647	5.58636		PPP3CC
135	STAT4	Upreg	4.63777	8.05261	Yes		1143	PEAK3	Downreg	-2.80624	6.02726	Yes		4652	PANX2	NO	1.40593	3.59215		KDM6B
186	TNFSF9	Upreg	4.63541	7.79715	Yes		6235	ENSG00000289444	Downreg	-2.80611	2.73277	Yes		2964	ZC3H12A.DT	NO	1.40494	4.59886		SGPP2
312	SOCS3	Upreg	4.60074	7.31947	Yes		1074	RHOBTB1	Downreg	-2.80529	6.09491	Yes		3683	COL4A2	NO	1.40421	4.12506		NCR3LG1
3399	TSLP	Upreg	4.59713	4.29937	Yes		2391	GOLPH3.DT	Downreg	-2.7897	4.993	Yes		558	ABI1	NO	1.40388	6.77169		ETS1
1492	SERPINB7	Upreg	4.5852	5.68189	Yes		378	ENSG00000287778	Downreg	-2.78278	7.10333	Yes		871	NCOA1	NO	1.40383	6.32351		WNT5A
4382	RGMA	Upreg	4.57954	3.7538	Yes		1267	GPBAR1	Downreg	-2.77346	5.90734	Yes		1247	RC3H1	NO	1.40313	5.92492		SOCS1
17	CD274	Upreg	4.57589	8.82751	Yes		355	SNX21	Downreg	-2.76773	7.158	Yes		4541	ENSG00000285796	NO	1.40283	3.66201		CSPG4BP
18	CD80	Upreg	4.53921	8.82751	Yes		146	DEF6	Downreg	-2.75523	8.01425	Yes		439	RLF	NO	1.40215	6.99848		NIPAL4
42	IL15RA	Upreg	4.53446	8.64674	Yes		597	GAPT	Downreg	-2.73515	6.67727	Yes		1243	PDE8A	NO	1.40036	5.92761		MB21D2
2100	CXCL10	Upreg	4.52548	5.19062	Yes		3845	LINC00865	Downreg	-2.72893	4.04081	Yes		2184	ZC3H6	NO	1.39987	5.13727		BCL2
5011	NDP	Upreg	4.51406	3.39883	Yes		1818	HHEX	Downreg	-2.71902	5.40749	Yes		5352	UXT.AS1	NO	1.39938	3.20066		CCL3L3
911	G0S2	Upreg	4.50495	6.26744	Yes		4611	CARD9	Downreg	-2.7135	3.62485	Yes		749	UBE2H	NO	1.39934	6.47111		GRAMD2B
482	PBX4	Upreg	4.48658	6.90771	Yes		2073	GDPD1	Downreg	-2.7044	5.2099	Yes		1251	RBBP8	NO	1.39856	5.91809		NXN
2015	HSPA1B	Upreg	4.4792	5.24497	Yes		2531	TMEM223	Downreg	-2.69109	4.89548	Yes		2430	ZNF436	NO	1.39729	4.96573		G0S2
961	C3orf52	Upreg	4.40758	6.20427	Yes		3293	PTPRN2.AS1	Downreg	-2.68705	4.38037	Yes		865	ZNF267	NO	1.39721	6.32976		STX11
1641	HSPA4L	Upreg	4.40118	5.54137	Yes		830	NAIP	Downreg	-2.67897	6.36771	Yes		3886	LINC01283	NO	1.39591	4.02041		ELOVL7
3720	CAMK2A	Upreg	4.39673	4.10462	Yes		1170	DPRXP4	Downreg	-2.67601	6.00477	Yes		1573	CASTOR2	NO	1.39499	5.60976		CCL4L2
28	SERPINB2	Upreg	4.39617	8.82751	Yes		245	APBB1IP	Downreg	-2.66788	7.56702	Yes		2940	LZTS3	NO	1.39397	4.61208		NIBAN1
1123	ENSG00000289383	Upreg	4.38922	6.04138	Yes		501	OSGEPL1	Downreg	-2.66475	6.85794	Yes		8550	ENSG00000287339	NO	1.39397	1.51701		PXDC1
436	ADAM7.AS1	Upreg	4.38045	7.00537	Yes		2197	ASTN2	Downreg	-2.66429	5.12654	Yes		8681	MICE	NO	1.39381	1.45518		INHBA
610	TM4SF1	Upreg	4.36992	6.65136	Yes		632	IRAG2	Downreg	-2.66171	6.61277	Yes		1212	ARID5A	NO	1.39319	5.96137		CASZ1
2806	APCDD1L	Upreg	4.36788	4.69347	Yes		701	SASH3	Downreg	-2.65417	6.53355	Yes		357	KLHL12	NO	1.39232	7.15579		TOB2
1546	ASS1	Upreg	4.35557	5.64093	Yes		3288	ENSG00000272839	Downreg	-2.654	4.38385	Yes		746	EAF1	NO	1.3923	6.47398		CCL3
136	MIR3945HG	Upreg	4.33417	8.05261	Yes		910	NTHL1	Downreg	-2.64088	6.26744	Yes		304	PIP5K1A	NO	1.392	7.36765		DRAM1
420	GEM	Upreg	4.3237	7.04708	Yes		1242	TUBA1A	Downreg	-2.63743	5.92869	Yes		248	SLCO3A1	NO	1.39111	7.52376		FJX1
1967	VNN3P	Upreg	4.31624	5.28845	Yes		347	ZBED3	Downreg	-2.63591	7.18127	Yes		4378	ZNF823	NO	1.39007	3.75623		GTPBP4
2399	LINC02015	Upreg	4.31407	4.98899	Yes		444	ENSG00000226281	Downreg	-2.63358	6.9752	Yes		884	MOB2	NO	1.38966	6.292		BAZ1A
1010	MYO1B	Upreg	4.30027	6.16172	Yes		1517	JPH4	Downreg	-2.63265	5.65457	Yes		1632	LINC01010	NO	1.3884	5.55129		KANK1
821	GPR156	Upreg	4.29094	6.37699	Yes		1217	NAIPP2	Downreg	-2.61969	5.95715	Yes		2495	NFXL1	NO	1.38839	4.92057		ZC3H12A
520	LIMS2	Upreg	4.27227	6.8284	Yes		1984	TSPYL5	Downreg	-2.61701	5.2721	Yes		2541	TDRD7	NO	1.38824	4.89118		RNF19B
284	LIF	Upreg	4.26766	7.44477	Yes		2099	ENSG00000271795	Downreg	-2.60898	5.19085	Yes		426	ENTPD7	NO	1.38743	7.03852		SINHCAF
104	KLF5	Upreg	4.25463	8.22571	Yes		500	CCDC125	Downreg	-2.59243	6.86033	Yes		1398	DVL1	NO	1.387	5.76444		ENSG00000253123
1044	ENSG00000230647	Upreg	4.25347	6.12896	Yes		4397	GPRC5B	Downreg	-2.59139	3.74666	Yes		2799	ZFAND2A	NO	1.38664	4.69824		IRF8
212	CXCL3	Upreg	4.22282	7.70509	Yes		1859	ENSG00000228427	Downreg	-2.58952	5.3722	Yes		3342	ANTXR2	NO	1.38653	4.34064		RASSF5
2387	TFPI2	Upreg	4.22179	4.9942	Yes		650	ENSG00000278330	Downreg	-2.5868	6.58578	Yes		1673	RWDD2A	NO	1.38535	5.5178		AMZ1
2097	PTP4A3	Upreg	4.18904	5.19185	Yes		3818	LINC02432	Downreg	-2.58414	4.05572	Yes		4758	ENSG00000285492	NO	1.38469	3.53748		TNIP1
37	CXCL1	Upreg	4.18276	8.69027	Yes		1655	CCDC9B	Downreg	-2.58116	5.53362	Yes		5538	OVOL1	NO	1.38305	3.096		PTX3
36	GRAMD1A	Upreg	4.17679	8.72747	Yes		4423	ENSG00000280407	Downreg	-2.56715	3.73386	Yes		4481	IL32	NO	1.38304	3.70288		ADAM7.AS1
466	EHD1	Upreg	4.1633	6.93411	Yes		3910	PNPLA3	Downreg	-2.56464	4.00266	Yes		5379	MMP1	NO	1.38296	3.18771		RND3
2144	TTC39A	Upreg	4.15143	5.16551	Yes		3568	DLGAP5	Downreg	-2.56328	4.19148	Yes		5229	HIF1A.AS3	NO	1.38238	3.27806		E2F7
1189	HECW2	Upreg	4.14314	5.98368	Yes		725	TNFAIP8L2	Downreg	-2.54831	6.50288	Yes		909	BACH1	NO	1.3809	6.26929		TNFRSF4
2191	HSPA12A	Upreg	4.13113	5.13243	Yes		1927	ASGR1	Downreg	-2.54693	5.32502	Yes		5072	LOXL2	NO	1.38067	3.36628		IL23A
216	TNC	Upreg	4.11351	7.69806	Yes		1333	FAM117B	Downreg	-2.54216	5.83037	Yes		4834	ENSG00000275180	NO	1.38008	3.48646		ADORA2A.AS1
456	CASP5	Upreg	4.10757	6.96547	Yes		1077	LRRC4	Downreg	-2.54175	6.09342	Yes		3129	SIGLEC15	NO	1.37986	4.48902		P2RX7
2968	LTA	Upreg	4.09575	4.59845	Yes		4058	ENSG00000289424	Downreg	-2.54019	3.91351	No		2673	SLC25A33	NO	1.37843	4.79771		MAFF
379	TMEM217	Upreg	4.09279	7.10298	Yes		2649	KLF2	Downreg	-2.53636	4.82155	Yes		1553	FBXO6	NO	1.3782	5.6329		PLEK
2044	ADAM19	Upreg	4.07699	5.21957	Yes		3157	LY6G5B	Downreg	-2.53557	4.47066	Yes		1733	SMAD7	NO	1.37768	5.46222		NBPF9
1314	HS3ST3A1	Upreg	4.06368	5.84771	Yes		218	MERTK	Downreg	-2.53428	7.681	Yes		4015	ENSG00000215861	NO	1.37708	3.94168		KMO
165	P2RX7	Upreg	4.06125	7.88359	Yes		1156	ENSG00000269044	Downreg	-2.52859	6.01152	Yes		1369	DHX34	NO	1.37661	5.78444		OGFRL1
446	PIM2	Upreg	4.03947	6.97338	Yes		1030	MAN1C1	Downreg	-2.52089	6.14065	Yes		7125	HESX1	NO	1.37569	2.23533		PPP1R15B
2952	BTG2.DT	Upreg	4.03887	4.60804	Yes		1462	BBS5	Downreg	-2.51165	5.70926	Yes		6077	MAP3K9	NO	1.37531	2.82116		SERPINB8
349	PIM1	Upreg	4.03052	7.16746	Yes		196	ARHGAP9	Downreg	-2.50537	7.77275	Yes		4418	ZDHHC9	NO	1.37483	3.73461		CYP7B1
1361	HIVEP2.DT	Upreg	4.02737	5.79725	Yes		1128	IGFLR1	Downreg	-2.49057	6.03452	Yes		2369	MIER3	NO	1.37178	5.00282		SFPQ
1266	SHISAL1	Upreg	4.00229	5.90734	Yes		2323	CLDN7	Downreg	-2.48523	5.04004	Yes		4373	CYLD.AS1	NO	1.37175	3.75844		OLR1
269	DUSP5	Upreg	4.00059	7.46132	Yes		463	RAB3D	Downreg	-2.48414	6.94107	Yes		2229	PLAGL2	NO	1.37071	5.09842		CLIC4
131	GCH1	Upreg	3.99857	8.08127	Yes		4818	PKD1L3	Downreg	-2.48371	3.50035	Yes		1233	ACVR2B	NO	1.36941	5.94158		TNFSF9
32	CCL4	Upreg	3.9945	8.78858	Yes		4075	SLC30A4	Downreg	-2.48214	3.90341	Yes		1203	MACO1	NO	1.36886	5.97197		OTUD4
3414	CXCL6	Upreg	3.96404	4.28829	Yes		1191	ENSG00000267904	Downreg	-2.47992	5.98153	Yes		333	PKD2	NO	1.3671	7.25892		MARCHF3
2217	MMP10	Upreg	3.96342	5.10972	Yes		1210	ZNF503	Downreg	-2.47859	5.96284	Yes		1025	PHLPP1	NO	1.36694	6.14772		MAP2K3
1269	DNAJC6	Upreg	3.95017	5.90596	Yes		1981	SPRY2	Downreg	-2.4731	5.27418	Yes		2075	PGM3	NO	1.36583	5.20581		CHML
125	IER3	Upreg	3.94687	8.08974	Yes		1601	NCBP2AS2	Downreg	-2.47189	5.58333	Yes		1634	FIGNL1	NO	1.3658	5.54963		SLAMF1
794	PDGFRL	Upreg	3.93665	6.42063	Yes		1351	ENSG00000260879	Downreg	-2.47182	5.80703	Yes		2889	DDIT3	NO	1.36513	4.64197		CCL5
565	MTCO1P4	Upreg	3.93455	6.76019	Yes		579	ZNF552	Downreg	-2.47153	6.71401	Yes		6462	MIR210HG	NO	1.35827	2.60563		NCK2
2372	IL27	Upreg	3.92071	5.00135	Yes		3182	TLR3	Downreg	-2.47126	4.45092	Yes		4275	PNPT1	NO	1.35804	3.81346		FAM107B
348	SLC1A2	Upreg	3.9067	7.16782	Yes		188	LINC03070	Downreg	-2.46284	7.79122	Yes		980	XIAP	NO	1.35666	6.19062		MYO1G
2803	MYH11	Upreg	3.90556	4.69523	Yes		913	FLI1	Downreg	-2.4527	6.26352	Yes		3398	STEAP1B	NO	1.35648	4.29939		HEY1
3066	PAX5	Upreg	3.87851	4.52734	Yes		825	CIITA	Downreg	-2.45224	6.37394	Yes		1736	ADGRE2	NO	1.35577	5.45922		AGO2
778	BACH2	Upreg	3.8737	6.4335	Yes		559	RNF166	Downreg	-2.45007	6.76911	Yes		408	ATXN1	NO	1.35555	7.06349		AMPD3
2517	ISG20	Upreg	3.87369	4.90836	Yes		4657	CSRP1.AS1	Downreg	-2.44429	3.58789	Yes		4038	NR6A1	NO	1.35433	3.92328		SSTR2
214	ENSG00000274029	Upreg	3.85756	7.70126	Yes		580	SHMT1	Downreg	-2.43882	6.71304	Yes		5046	LINC01134	NO	1.35355	3.38445		SRC
366	A4GALT	Upreg	3.84191	7.14017	Yes		1965	NHLRC1	Downreg	-2.4378	5.28973	Yes		2145	PCNX1	NO	1.35209	5.16551		PTGS2
518	LAMA5	Upreg	3.84103	6.82998	Yes		323	SLA	Downreg	-2.43393	7.28352	Yes		1260	ARL6IP6	NO	1.35189	5.91383		IER3
122	STK26	Upreg	3.83856	8.11741	Yes		2583	NHS	Downreg	-2.42518	4.86845	Yes		7578	TBX21	NO	1.35156	1.98627		PNRC1
40	SLAMF7	Upreg	3.82426	8.64674	Yes		3115	FLJ40194	Downreg	-2.4247	4.49747	Yes		1837	CLDN15	NO	1.35139	5.38858		LRP12
512	SLC7A5	Upreg	3.81899	6.83923	Yes		4560	GCNT1	Downreg	-2.41776	3.65164	Yes		1108	DNAJC3	NO	1.3511	6.06683		NOCT
3101	RRAS2	Upreg	3.80703	4.5025	Yes		1836	PLPP6	Downreg	-2.40914	5.38939	Yes		3184	LAMB3	NO	1.35096	4.45014		MIR3142HG
228	MSC	Upreg	3.80599	7.6697	Yes		1184	BTF3P7	Downreg	-2.40545	5.98789	Yes		5058	ADPRM	NO	1.35029	3.37656		IRF1
266	KANK1	Upreg	3.80574	7.46785	Yes		652	TRIM32	Downreg	-2.40005	6.58331	Yes		2888	DYNC2I2	NO	1.34848	4.6437		ARMC5
4048	GATA2	Upreg	3.80435	3.92029	Yes		5795	ENSG00000289298	Downreg	-2.38891	2.95872	Yes		1957	RND3	NO	1.3474	5.29703		RFFL
2633	PDE9A	Upreg	3.78861	4.82639	Yes		1728	PIGM	Downreg	-2.388	5.46549	Yes		3233	ZNF778	NO	1.34625	4.41604		CD44
817	E2F7	Upreg	3.78778	6.38348	Yes		3662	GARNL3	Downreg	-2.37146	4.13474	Yes		3331	NUAK2	NO	1.34514	4.35071		DGKH
495	MFSD2A	Upreg	3.78319	6.87108	Yes		3983	SIGLEC16	Downreg	-2.3647	3.95588	Yes		851	ZNF189	NO	1.34237	6.34684		TNFRSF9
3205	RSAD2	Upreg	3.77071	4.43495	Yes		4039	ENSG00000274021	Downreg	-2.3647	3.92309	Yes		2263	ORAI2	NO	1.342	5.0785		DNAJB5
2383	ENSG00000289530	Upreg	3.76674	4.99655	Yes		134	CORO1A	Downreg	-2.36454	8.05261	Yes		3745	RABGEF1	NO	1.34189	4.09601		ARRDC4
3105	FNDC4	Upreg	3.75464	4.50231	Yes		308	RTL10	Downreg	-2.36399	7.33886	Yes		1347	FBXO5	NO	1.34181	5.80884		CDYL2
2258	AK4P1	Upreg	3.75424	5.08148	Yes		1076	LINC02930	Downreg	-2.36263	6.09393	Yes		1722	VAV1	NO	1.34084	5.47171		LAMP3
5558	DKK2	Upreg	3.75163	3.08127	Yes		3873	CCL28	Downreg	-2.35631	4.02791	Yes		1303	RIMKLB	NO	1.34009	5.86847		UAP1
2440	NEU4	Upreg	3.74591	4.9598	Yes		246	PMFBP1	Downreg	-2.34473	7.55511	Yes		5317	CLSPN	NO	1.33939	3.21942		C1QTNF1
207	GLIS3	Upreg	3.74152	7.73369	Yes		435	INKA2	Downreg	-2.34417	7.00537	Yes		750	SCARF1	NO	1.33899	6.4699		DDX21
1105	LINC01181	Upreg	3.73467	6.06981	Yes		121	FES	Downreg	-2.3434	8.11765	Yes		7403	C12orf75	NO	1.33838	2.08694		MFSD2A
375	FERMT2	Upreg	3.72255	7.11113	Yes		695	SCAI	Downreg	-2.332	6.53726	Yes		1888	ZFX	NO	1.3367	5.34872		NAMPTP1
187	AK4	Upreg	3.72153	7.79122	Yes		4388	GRAMD1B	Downreg	-2.32538	3.75037	Yes		428	RIT1	NO	1.3363	7.02874		CFLAR
393	CXCL2	Upreg	3.72051	7.07543	Yes		1330	INAFM2	Downreg	-2.31852	5.83458	No		715	ZNF691	NO	1.33567	6.51642		KYNU
97	CCL5	Upreg	3.70568	8.26802	Yes		2065	LINC02361	Downreg	-2.31844	5.21154	No		1571	RB1CC1	NO	1.3341	5.60976		B4GALT1
84	ITPR3	Upreg	3.69835	8.26802	Yes		4136	CABP4	Downreg	-2.31669	3.87257	Yes		540	KIF1B	NO	1.33233	6.80292		HCAR2
46	JAG1	Upreg	3.67792	8.62682	Yes		718	MAML3	Downreg	-2.31432	6.5141	Yes		711	EPC2	NO	1.33083	6.51976		STK40
264	PPP1R10	Upreg	3.66386	7.47155	Yes		764	FAXDC2	Downreg	-2.31333	6.44567	Yes		5055	RAP1BL	NO	1.32991	3.37803		SYNJ2
2909	EXOC3L4	Upreg	3.65892	4.62679	Yes		3315	MPO	Downreg	-2.31157	4.35946	Yes		3844	ZFP92	NO	1.32899	4.04086		PRKAG2.AS2
11	WTAP	Upreg	3.65757	8.94492	Yes		2490	KCTD12	Downreg	-2.29766	4.92171	Yes		1131	RNF111	NO	1.32863	6.03292		INSIG1
447	HS3ST3B1	Upreg	3.64567	6.97338	Yes		2477	COQ3	Downreg	-2.29527	4.93065	Yes		2554	ZNF460	NO	1.32807	4.88445		XBP1
95	HCAR3	Upreg	3.63235	8.26802	Yes		169	CHN2	Downreg	-2.28279	7.87438	Yes		3150	CHST7	NO	1.32801	4.47867		PLK3
289	ZHX2	Upreg	3.63075	7.43267	Yes		406	DHRS3	Downreg	-2.28242	7.06719	Yes		2196	TGIF1	NO	1.327	5.1274		TNC
948	GJB2	Upreg	3.62654	6.21674	Yes		2890	ENSG00000287091	Downreg	-2.28149	4.6409	Yes		2377	ZNF429	NO	1.32653	5.0001		PVR
3037	OLIG2	Upreg	3.62345	4.54903	Yes		2513	CARD11	Downreg	-2.28133	4.90983	Yes		7423	HOPX	NO	1.32621	2.07708		ICAM1
981	FSCN1	Upreg	3.61236	6.19042	Yes		829	HCG11	Downreg	-2.2758	6.36819	Yes		4850	NCF1	NO	1.32587	3.48093		HS3ST3B1
44	NAV2	Upreg	3.57847	8.64674	Yes		4277	ENSG00000268573	Downreg	-2.27435	3.81203	Yes		3082	HK2	NO	1.32542	4.51383		ZC3H12C
149	FAM124A	Upreg	3.56937	7.97476	Yes		3763	MT.ND6	Downreg	-2.27335	4.08507	No		1570	LRWD1	NO	1.32448	5.61308		NEDD4L
162	SLC41A2	Upreg	3.55993	7.90051	Yes		2116	ID1	Downreg	-2.27303	5.18255	Yes		1841	ARL13B	NO	1.32336	5.38334		SESN3
1737	CSRP2	Upreg	3.55969	5.45922	Yes		3987	MRPS17	Downreg	-2.27302	3.95531	No		2671	AHDC1	NO	1.32317	4.79923		TNFRSF18
126	TRIP10	Upreg	3.55543	8.08471	Yes		1543	SLC1A3.AS1	Downreg	-2.27231	5.64226	Yes		3623	ZNF674	NO	1.32316	4.15522		C11orf96
2003	SNAI1	Upreg	3.52935	5.25254	Yes		3560	CRHBP	Downreg	-2.27208	4.19824	Yes		5805	HLA.K	NO	1.32236	2.95493		ARL5B
262	GBP1	Upreg	3.52371	7.48501	Yes		780	CCDC85B	Downreg	-2.26815	6.4335	Yes		1056	ATXN7L1	NO	1.32218	6.1203		CXCL8
1887	HES4	Upreg	3.52308	5.34911	Yes		836	DENND2B	Downreg	-2.26773	6.36104	Yes		1817	KDM6A	NO	1.32007	5.40749		FOXO3
891	EBI3	Upreg	3.51952	6.27995	Yes		1840	B3GNTL1	Downreg	-2.26406	5.38345	Yes		2962	TTYH2	NO	1.31816	4.59941		MIR17HG
1670	HAPLN3	Upreg	3.50787	5.52016	Yes		6110	CTTNBP2	Downreg	-2.26274	2.79877	Yes		563	PRR14L	NO	1.31813	6.76437		KIF1B
2498	EGLN3	Upreg	3.50597	4.91913	Yes		5819	ENSG00000273729	Downreg	-2.24339	2.95046	Yes		3620	DYRK1B	NO	1.31706	4.15626		ENSG00000284633
822	DUSP2	Upreg	3.50365	6.37394	Yes		1568	ORC1	Downreg	-2.24291	5.6144	Yes		465	IGSF8	NO	1.31666	6.93817		SNX10
1877	P3H2	Upreg	3.50232	5.3576	Yes		506	ACCS	Downreg	-2.24279	6.85001	Yes		371	JARID2	NO	1.31515	7.12859		LINC01465
9	NBN	Upreg	3.49508	9.33573	Yes		674	ZNF256	Downreg	-2.24274	6.5585	Yes		1934	KIF21B	NO	1.31442	5.3189		CCRL2
2438	ENSG00000289589	Upreg	3.48925	4.9608	Yes		2199	LRRC25	Downreg	-2.24139	5.12649	Yes		2855	CD55	NO	1.31428	4.6668		LINC03025
848	DUSP8	Upreg	3.4882	6.35089	Yes		1075	PXMP4	Downreg	-2.24057	6.09393	Yes		4282	ZNF436.AS1	NO	1.31417	3.80933		RHCG
781	EPOP	Upreg	3.47778	6.4335	Yes		2536	SLC40A1	Downreg	-2.22838	4.89118	Yes		3798	IL1R1	NO	1.31395	4.06813		PIM2
1104	HPN	Upreg	3.47382	6.07265	Yes		4689	PRDX6.AS1	Downreg	-2.22821	3.56735	Yes		978	SGTB	NO	1.31389	6.19124		IL2RA
1154	CHST2	Upreg	3.4718	6.01407	Yes		2216	NREP	Downreg	-2.2236	5.11037	Yes		766	RASSF5	NO	1.31059	6.44567		GFPT2
1039	SLC2A6	Upreg	3.45181	6.13129	Yes		743	ZNF33B	Downreg	-2.22149	6.47492	Yes		1754	GFOD2	NO	1.30717	5.44359		SLC16A6
877	CCL3L3	Upreg	3.44639	6.30809	Yes		551	P2RY11	Downreg	-2.21988	6.78569	No		3520	DNAJB6P1	NO	1.30683	4.21733		PIM3
1291	CCL4L2	Upreg	3.42657	5.88622	Yes		4658	ENSG00000279369	Downreg	-2.21614	3.58718	Yes		2128	RAB12	NO	1.30617	5.17511		ENSG00000289198
52	PLEKHM3	Upreg	3.41788	8.61719	Yes		430	MAP3K5.AS2	Downreg	-2.21419	7.01466	Yes		7585	SEPTIN4	NO	1.30599	1.98226		PHLDB1
515	SLC30A4.AS1	Upreg	3.40922	6.83769	Yes		716	H1.0	Downreg	-2.21217	6.51462	Yes		3050	WARS1	NO	1.30562	4.54154		RILPL2
148	PTX3	Upreg	3.39688	8.00776	Yes		415	ZMYM3	Downreg	-2.21108	7.05721	Yes		5045	ENSG00000250519	NO	1.30552	3.38459		TNFSF15
117	ADM	Upreg	3.39146	8.14068	Yes		3171	ENSG00000262049	Downreg	-2.21051	4.45867	Yes		3056	CLCN2	NO	1.30462	4.53847		EHD1
544	CYP27B1	Upreg	3.38984	6.79901	Yes		2949	ENSG00000271009	Downreg	-2.20874	4.6102	Yes		1880	N4BP2L1	NO	1.30342	5.35257		TANK
16	NFKB1	Upreg	3.38871	8.82751	Yes		878	INPP5D	Downreg	-2.20738	6.30611	Yes		634	ITGAV	NO	1.30315	6.60949		PALM2AKAP2
314	KHDRBS3	Upreg	3.38859	7.31058	Yes		903	FZD2	Downreg	-2.19215	6.27519	Yes		413	MARCHF9	NO	1.30021	7.06133		HIVEP2.DT
737	NAMPTP1	Upreg	3.38095	6.48433	Yes		2729	ENSG00000289100	Downreg	-2.18573	4.75334	Yes		319	CREBBP	NO	1.29801	7.28434		BIRC3
3112	AREG	Upreg	3.36709	4.49782	Yes		2280	HTR7P1	Downreg	-2.1856	5.06635	Yes		2566	YRDC	NO	1.29761	4.88262		KBTBD8
159	MCOLN2	Upreg	3.36146	7.90995	Yes		2336	LINC00265	Downreg	-2.18395	5.0329	Yes		5944	FSTL3	NO	1.29748	2.88027		MSC
967	PRKAG2.AS2	Upreg	3.35697	6.20164	Yes		1027	ATG4C	Downreg	-2.179	6.14458	Yes		6061	MX1	NO	1.29696	2.83055		HIVEP1
354	CLEC4D	Upreg	3.35642	7.16063	Yes		1794	SDHAF1	Downreg	-2.17809	5.42263	No		2195	PHACTR1	NO	1.29654	5.12859		A4GALT
3806	DCLK3	Upreg	3.34591	4.05849	Yes		5003	PRELID2	Downreg	-2.17576	3.40452	Yes		824	KLHL6	NO	1.29644	6.37394		UXS1
2852	POU2F2.AS2	Upreg	3.34409	4.66825	Yes		1392	KLHDC8B	Downreg	-2.1735	5.77045	Yes		1667	SUSD6	NO	1.2944	5.52084		NFKB2
4559	ENSG00000273124	Upreg	3.34241	3.65272	Yes		1209	WDFY2	Downreg	-2.17317	5.96284	Yes		4162	NCF1C	NO	1.29432	3.8604		CXCR5
1545	VSNL1	Upreg	3.33461	5.64131	Yes		1926	FITM2	Downreg	-2.16879	5.32517	No		2609	SNIP1	NO	1.29417	4.85454		TICAM1
51	NIBAN1	Upreg	3.32195	8.61719	Yes		3500	THBD	Downreg	-2.16839	4.23057	No		571	SSH1	NO	1.29317	6.73637		MOB3C
144	PSD3	Upreg	3.30962	8.02164	Yes		185	NT5DC2	Downreg	-2.16661	7.80667	Yes		5768	CCDC17	NO	1.29254	2.97522		SOD2
442	HDAC9	Upreg	3.30451	6.98656	Yes		3228	C16orf54	Downreg	-2.16415	4.41779	Yes		2747	ZBTB49	NO	1.29244	4.73928		ARL8B
545	STON2	Upreg	3.29796	6.79901	Yes		3996	WDFY3.AS2	Downreg	-2.15902	3.95063	Yes		7049	MPP3	NO	1.29227	2.27465		CLEC4E
237	BCL2	Upreg	3.2919	7.6338	Yes		1633	LPAR6	Downreg	-2.15595	5.54978	Yes		6828	ARL4D	NO	1.29226	2.38817		RHOF
61	USP12	Upreg	3.2869	8.57255	Yes		2682	ANXA2R.OT1	Downreg	-2.15398	4.79415	No		2526	CDKN1A	NO	1.29112	4.90055		C15orf48
22	AP1S3	Upreg	3.28515	8.82751	Yes		608	NLRC4	Downreg	-2.14785	6.65397	Yes		3429	EMILIN1	NO	1.28974	4.27663		GPRC5A
233	APOL3	Upreg	3.26919	7.65998	Yes		3016	NLRP3	Downreg	-2.13926	4.56492	No		1874	PRDM10	NO	1.28957	5.36066		SLAMF7
116	CASZ1	Upreg	3.26761	8.14068	Yes		4221	ENSG00000243155	Downreg	-2.13763	3.8389	Yes		5259	DACT3	NO	1.28906	3.26001		GBP2
1288	LINC00622	Upreg	3.25995	5.88712	Yes		1374	SNHG30	Downreg	-2.13635	5.78205	Yes		1421	INO80D	NO	1.2878	5.74176		ENSG00000222043
4	ADA	Upreg	3.24781	9.64001	Yes		792	KHK	Downreg	-2.13337	6.4228	Yes		576	PPTC7	NO	1.28779	6.72071		ENSG00000265975
2705	ENSG00000232702	Upreg	3.24575	4.77827	Yes		2542	WEE2.AS1	Downreg	-2.13277	4.89118	Yes		680	MED15	NO	1.28705	6.5469		PI4K2B
1226	POU2F2	Upreg	3.24413	5.94598	Yes		675	ACSS1	Downreg	-2.13154	6.5585	Yes		3282	GPR183	NO	1.28636	4.39004		MSANTD3
271	CD40	Upreg	3.23866	7.45861	Yes		3505	ENSG00000261526	Downreg	-2.13038	4.22754	Yes		396	GUCD1	NO	1.28444	7.0746		TBC1D10A
2571	ETV7	Upreg	3.23132	4.87852	Yes		2025	SELENOH	Downreg	-2.12987	5.23517	No		1862	PDE4DIP	NO	1.28334	5.37189		CATSPERB
2262	CD44.DT	Upreg	3.22404	5.07968	Yes		2960	ENSG00000279088	Downreg	-2.12842	4.60046	Yes		853	CHIC2	NO	1.28304	6.34529		ETS2
959	ENSG00000188897	Upreg	3.22217	6.2068	Yes		344	FAM53B	Downreg	-2.12763	7.21688	Yes		1542	FAM133B	NO	1.28136	5.64291		ENSG00000289589
324	PXYLP1	Upreg	3.20153	7.27681	Yes		2070	CARD14	Downreg	-2.12638	5.21056	Yes		7163	ENSG00000255893	NO	1.28115	2.2148		KCNA3
193	SPSB1	Upreg	3.20015	7.77856	Yes		3953	CEACAM3	Downreg	-2.12231	3.97609	Yes		856	OSER1	NO	1.2808	6.34271		IL15
180	TNIP1	Upreg	3.19798	7.81597	Yes		386	TACC3	Downreg	-2.1188	7.08743	Yes		2135	BRMS1L	NO	1.28048	5.17121		CD274
1262	EHD2	Upreg	3.19714	5.91087	Yes		3242	DEPDC7	Downreg	-2.11307	4.40972	Yes		1762	SLC31A2	NO	1.28046	5.43881		PIM1
277	CCL3	Upreg	3.19681	7.45584	Yes		2917	MICOS10	Downreg	-2.11036	4.62186	No		2717	ZNF563	NO	1.28016	4.76713		TP53BP2
2161	OLFM2	Upreg	3.18994	5.15642	Yes		1507	ENSG00000264456	Downreg	-2.10713	5.66827	Yes		714	UBR4	NO	1.28002	6.51681		SLC25A37
118	ETS1	Upreg	3.16391	8.12343	Yes		1231	SLC45A4	Downreg	-2.10652	5.94221	Yes		7581	CD38	NO	1.27863	1.98379		NEURL3
2066	GP1BA	Upreg	3.16165	5.21141	Yes		1810	TBC1D8B	Downreg	-2.10314	5.41128	Yes		4762	PRR5	NO	1.27698	3.53429		ASTL
73	LRP12	Upreg	3.15902	8.3888	Yes		5616	BIRC5	Downreg	-2.09965	3.04945	Yes		1937	ENSG00000258634	NO	1.27637	5.31626		RNF145
1058	BAMBI	Upreg	3.15446	6.11628	Yes		751	IMP3	Downreg	-2.09345	6.46459	No		1884	MFHAS1	NO	1.27629	5.35174		DCP1A
3808	PTPRF	Upreg	3.15192	4.05804	Yes		5504	ENSG00000275801	Downreg	-2.08889	3.11985	Yes		1323	RAP2C	NO	1.27623	5.8387		PTPN1
1979	ENSG00000218565	Upreg	3.13758	5.2788	Yes		2977	ENSG00000275964	Downreg	-2.08785	4.59193	Yes		2540	PRKCE	NO	1.27587	4.89118		CD40
369	LRCH1	Upreg	3.1345	7.13594	Yes		7064	NAIPP4	Downreg	-2.08548	2.26967	Yes		2092	CASP8AP2	NO	1.27471	5.19353		ENSG00000218565
3761	ADAMTS14	Upreg	3.12573	4.08537	Yes		1338	RIMS3	Downreg	-2.0854	5.82381	Yes		3525	TAF1A	NO	1.27365	4.21466		CSF1
85	NAMPT	Upreg	3.11661	8.26802	Yes		5037	NIPSNAP3B	Downreg	-2.08147	3.38744	Yes		1495	ADAM17	NO	1.27131	5.6812		BAMBI
2259	KRT8P45	Upreg	3.11656	5.08146	Yes		1204	KANTR	Downreg	-2.08114	5.96931	Yes		661	COQ10B	NO	1.27123	6.57296		ENSG00000288818
987	LHFPL6	Upreg	3.1151	6.18453	Yes		2260	SLC7A8	Downreg	-2.08091	5.08066	Yes		1486	VAV2	NO	1.27031	5.69326		ANKLE2
612	SHF	Upreg	3.11003	6.65111	Yes		332	GGA2	Downreg	-2.08026	7.25892	Yes		1653	HIC2	NO	1.26962	5.53362		NFAT5
3741	GBP4	Upreg	3.10955	4.0973	Yes		2306	ZNF496.DT	Downreg	-2.07998	5.05088	No		7691	CP	NO	1.26943	1.92913		RASSF8
1440	ENSG00000241886	Upreg	3.09366	5.73009	Yes		543	TK2	Downreg	-2.07248	6.79978	Yes		4872	CD68	NO	1.26936	3.47338		ENSG00000289383
7	ACSL1	Upreg	3.08947	9.50725	Yes		5989	ENSG00000258082	Downreg	-2.0667	2.85765	Yes		2794	TEX10	NO	1.26822	4.70448		THBS1
60	SERPINB9	Upreg	3.08616	8.60224	Yes		2169	PEX11G	Downreg	-2.06595	5.15018	Yes		835	PIK3CA	NO	1.26786	6.36104		LITAF
648	OSGIN1	Upreg	3.08421	6.59052	Yes		1062	LIMA1	Downreg	-2.06567	6.11341	Yes		6632	PROK2	NO	1.26745	2.50771		ETV3L
62	ZC3H12A	Upreg	3.08312	8.4826	Yes		330	NHSL2	Downreg	-2.06491	7.25917	Yes		1122	SNX25	NO	1.26743	6.04241		ATP13A3
5031	UNC5C	Upreg	3.07939	3.38863	Yes		4860	METTL27	Downreg	-2.06317	3.47763	Yes		8952	GAREM1	NO	1.26731	1.3358		TLE1
56	SLC16A6	Upreg	3.07706	8.61165	Yes		1311	FCHO1	Downreg	-2.06317	5.85214	Yes		1806	ITPKC	NO	1.26418	5.41416		ENSG00000278948
315	SLC7A11	Upreg	3.07633	7.31058	Yes		4187	LINC02352	Downreg	-2.06171	3.85247	Yes		1883	SRGN	NO	1.26263	5.35174		CD44.DT
1214	FRMD6	Upreg	3.06637	5.95836	Yes		567	MBOAT1	Downreg	-2.05969	6.75452	Yes		710	USP37	NO	1.26231	6.52059		AFF4
1619	ZP3	Upreg	3.06636	5.56671	Yes		2856	SH2D3C	Downreg	-2.05688	4.66632	Yes		964	LMTK2	NO	1.26192	6.20172		TUBB6
2853	LINC00513	Upreg	3.05376	4.66778	Yes		450	ORAI3	Downreg	-2.05665	6.97338	No		3259	UBE2S	NO	1.26159	4.39861		SERPINE1
1494	N4BP3	Upreg	3.05335	5.6812	Yes		602	ACVRL1	Downreg	-2.05404	6.67393	Yes		3070	SLC25A28	NO	1.25994	4.52508		CSF2
253	MICALL1	Upreg	3.05175	7.50237	Yes		7070	ENSG00000276855	Downreg	-2.05092	2.26743	No		1989	IRS2	NO	1.25895	5.26319		TMEM217
328	SLC7A1	Upreg	3.04683	7.26018	Yes		2186	TMEM154	Downreg	-2.04685	5.13667	Yes		1082	WASL	NO	1.25876	6.08813		RIPK2.DT
1206	MIR155HG	Upreg	3.04609	5.96857	Yes		336	RAP2B	Downreg	-2.04647	7.24393	Yes		2793	ZNF490	NO	1.25816	4.70448		FNIP2
1825	F3	Upreg	3.04579	5.39998	Yes		676	FOXRED2	Downreg	-2.0409	6.5566	Yes		2833	P4HA2	NO	1.25763	4.67752		FOSL1
2790	RRAD	Upreg	3.03409	4.70736	Yes		2492	ITGB2.AS1	Downreg	-2.03999	4.92071	No		611	ZNF746	NO	1.25662	6.65136		SLC11A2
267	IL15	Upreg	3.02701	7.46785	Yes		2392	PLEKHH3	Downreg	-2.03768	4.99265	Yes		522	ERBIN	NO	1.25616	6.8284		PLAUR
279	NFKB2	Upreg	3.02593	7.44972	Yes		3190	MTARC1	Downreg	-2.03117	4.4446	Yes		983	CAMSAP2	NO	1.2534	6.18891		LIMS2
2645	ACHE	Upreg	3.00587	4.82505	Yes		1425	TIMM10B	Downreg	-2.03077	5.73561	No		8511	OSR2	NO	1.25266	1.54076		UPP1
5392	GUCY1A1	Upreg	3.00106	3.18127	Yes		614	GAPLINC	Downreg	-2.03003	6.65111	Yes		692	MAPKAPK2	NO	1.2519	6.54199		ADORA2A
124	RAPGEF2	Upreg	2.99611	8.08974	Yes		201	APPL2	Downreg	-2.02702	7.75815	Yes		3726	MAP3K21	NO	1.25074	4.10308		MAMLD1
3947	CYP4F3	Upreg	2.99474	3.98134	Yes		3147	EME1	Downreg	-2.02679	4.479	Yes		4204	C2orf76	NO	1.25049	3.84804		ST3GAL4
184	BAALC	Upreg	2.99327	7.80752	Yes		2098	SFT2D3	Downreg	-2.02436	5.19085	No		5082	TCHH	NO	1.24824	3.36008		FAM186B
234	SOD2	Upreg	2.98743	7.65998	Yes		1244	PRKACB	Downreg	-2.02375	5.92761	Yes		2251	TBPL1	NO	1.24777	5.0847		DTX4
660	SLC5A3	Upreg	2.98123	6.5789	Yes		278	RASGRP4	Downreg	-2.02195	7.45454	Yes		6146	ENSG00000284642	NO	1.24773	2.78057		TBC1D9
508	WNT5A	Upreg	2.98042	6.84415	Yes		3155	TSPOAP1.AS1	Downreg	-2.02177	4.47381	Yes		5087	MC1R	NO	1.24744	3.35734		PPP4R2
4016	ENSG00000228079	Upreg	2.9727	3.94152	Yes		4037	PXN.AS1	Downreg	-2.01952	3.92379	No		1873	PCSK5	NO	1.24731	5.36066		SPAG9
666	DPYSL3	Upreg	2.96626	6.56742	Yes		1628	RANBP6	Downreg	-2.01941	5.55354	Yes		3521	KITLG	NO	1.24537	4.21682		MIR22HG
1950	TMCC2	Upreg	2.96281	5.30878	Yes		2845	RREB1	Downreg	-2.01785	4.67178	Yes		5364	IL10RA	NO	1.24341	3.19408		N4BP3
968	CXCR5	Upreg	2.95359	6.19998	Yes		858	TEF	Downreg	-2.01454	6.33888	Yes		1332	ADPRS	NO	1.24334	5.83251		VIM.AS1
202	DYRK3	Upreg	2.95137	7.75815	Yes		1996	ARHGAP19	Downreg	-2.01163	5.25872	Yes		1908	INTS2	NO	1.2429	5.3364		ABL2
470	SRGAP1	Upreg	2.94453	6.93023	Yes		1187	ZNF589	Downreg	-2.01054	5.98636	Yes		1725	MSC.AS1	NO	1.24259	5.47171		NKX3.1
1681	PELI1	Upreg	2.94174	5.50419	Yes		3696	NUDT16L2P	Downreg	-2.00834	4.11954	Yes		5338	MLLT11	NO	1.24211	3.20778		FERMT2
90	B4GALT5	Upreg	2.93423	8.26802	Yes		4769	SEPSECS.AS1	Downreg	-2.0071	3.52634	Yes		1145	BAZ2A	NO	1.24206	6.02169		CDK6
3404	GJA3	Upreg	2.93385	4.29538	Yes		3843	GRIP1	Downreg	-2.00616	4.0409	Yes		5791	CADM4	NO	1.23799	2.95872		ENSG00000230647
313	ICAM1	Upreg	2.93035	7.31058	Yes		4216	ENSG00000232884	Downreg	-2.00589	3.84031	Yes		1676	KLHL24	NO	1.23747	5.5135		ACVR2A
2201	ROR1.AS1	Upreg	2.92579	5.12475	Yes		2915	PIGBOS1	Downreg	-2.0052	4.62506	Yes		3299	ZNF74	NO	1.23697	4.37493		ZNFX1
2627	ASTL	Upreg	2.92369	4.83559	Yes		410	SLC46A3	Downreg	-2.00325	7.06349	Yes		944	CASP4	NO	1.23629	6.21782		PSTPIP2
700	GCLM	Upreg	2.92311	6.53355	Yes		2483	FAM50B	Downreg	-2.00279	4.92531	Yes		8920	EGR1	NO	1.23538	1.34967		GCKR
1003	ENSG00000272986	Upreg	2.91988	6.16779	Yes		3020	SAC3D1	Downreg	-2.00261	4.56304	Yes		3736	HDGFL3	NO	1.23443	4.10001		RUNX1
3561	DDR2	Upreg	2.91782	4.1982	Yes		2818	ENSG00000244701	Downreg	-1.99977	4.68571	Yes		2689	APOO	NO	1.23415	4.79011		BAALC
399	OLR1	Upreg	2.91389	7.0746	Yes		3131	LINC02916	Downreg	-1.99845	4.48739	Yes		6594	ADD2	NO	1.23378	2.52413		PHF13
68	BANP	Upreg	2.91312	8.39453	Yes		1664	DLEU1	Downreg	-1.99845	5.52589	Yes		672	CYLD	NO	1.2336	6.5586		TCHH
866	ATP6V0E2.AS1	Upreg	2.91276	6.32971	Yes		1064	CYB5RL	Downreg	-1.9969	6.11073	Yes		2944	CDKL5	NO	1.2333	4.61091		CCL15
2981	PDLIM4	Upreg	2.91233	4.59102	Yes		2779	TTC3P1	Downreg	-1.99639	4.71447	Yes		7913	SGCG	NO	1.23202	1.84045		SPRED2
6799	EFNA1	Upreg	2.91219	2.40543	Yes		1575	C3AR1	Downreg	-1.99392	5.60974	No		5100	RUBCN	NO	1.23066	3.3524		BCL11A
373	DNAJB4	Upreg	2.90454	7.12201	Yes		421	EHMT2	Downreg	-1.99292	7.04708	Yes		6981	OSM	NO	1.23057	2.30636		SOCS3
247	MAGI2.AS3	Upreg	2.90352	7.53381	Yes		5387	GHRL	Downreg	-1.9929	3.18391	Yes		2807	BCL6	NO	1.2297	4.69311		TNIP2
741	NCS1	Upreg	2.90018	6.48017	Yes		1195	H1.10	Downreg	-1.99118	5.97927	Yes		8656	MT1E	NO	1.22936	1.46525		NFKBID
951	PDGFA	Upreg	2.899	6.21362	Yes		274	PYCARD	Downreg	-1.98681	7.4583	Yes		924	RAD21	NO	1.22914	6.24434		BTG2
4357	IL31RA	Upreg	2.89283	3.76717	Yes		6736	DBNDD2	Downreg	-1.98649	2.44175	No		5288	CDC7	NO	1.22809	3.24204		EREG
947	ENSG00000266709	Upreg	2.89219	6.21736	Yes		4797	S1PR4	Downreg	-1.98218	3.5111	No		609	RIF1	NO	1.22806	6.6531		TUBB2A
484	ZSWIM4	Upreg	2.88974	6.9057	Yes		3685	SERPINF2	Downreg	-1.98066	4.1242	Yes		705	TMF1	NO	1.22615	6.52524		RIOX1
461	PHLDB1	Upreg	2.88808	6.94107	Yes		5337	ENSG00000249602	Downreg	-1.97832	3.20778	Yes		1325	MAP3K5	NO	1.22435	5.83785		LINC.PINT
759	TANC1	Upreg	2.88545	6.45028	Yes		1678	TMEM170B	Downreg	-1.97684	5.5082	Yes		690	MCTP1	NO	1.22434	6.54247		OSGIN1
317	LRIG1	Upreg	2.88513	7.31023	Yes		1834	TSPYL4	Downreg	-1.97003	5.39181	Yes		3386	DNAJA4	NO	1.22432	4.30743		ZNF697
5040	LINC00540	Upreg	2.88022	3.38707	Yes		2586	ENSG00000183154	Downreg	-1.96707	4.86777	Yes		1023	RUNX1	NO	1.22253	6.14939		LRCH1
2584	AVIL	Upreg	2.87944	4.86811	Yes		2124	MRO	Downreg	-1.96654	5.17727	Yes		4792	DTX3L	NO	1.22161	3.51355		PHLPP2
411	C15orf48	Upreg	2.86054	7.06349	Yes		1390	APOBR	Downreg	-1.9658	5.77182	No		2595	PLPP3	NO	1.22129	4.86291		IL6R
2997	ARC	Upreg	2.86025	4.57857	Yes		886	ARPIN	Downreg	-1.96449	6.29103	Yes		4480	ENSG00000288827	NO	1.22069	3.70296		CAMK1G
2618	KIF21A	Upreg	2.85514	4.84603	Yes		639	RN7SL138P	Downreg	-1.96353	6.6018	Yes		5562	HAVCR1	NO	1.22045	3.07985		MAP1LC3A
2830	IL1RN	Upreg	2.84802	4.68082	Yes		1904	PRPF40B	Downreg	-1.96162	5.34192	Yes		3908	PTTG1	NO	1.22044	4.00365		GCLM
87	RFTN1	Upreg	2.84738	8.26802	Yes		2769	UQCC3	Downreg	-1.96096	4.71875	No		3098	INSIG2	NO	1.22016	4.50572		ZBTB43
156	OTUD7B	Upreg	2.84692	7.93597	Yes		3924	SPIN3	Downreg	-1.9606	3.99486	Yes		2152	C2orf42	NO	1.22015	5.16304		DUSP1
438	TNFRSF18	Upreg	2.84262	6.99853	Yes		6895	MAP2K6	Downreg	-1.95897	2.35585	Yes		6177	CATSPERE	NO	1.21907	2.76368		STARD8
875	LIMK2	Upreg	2.84191	6.31021	Yes		535	EID2	Downreg	-1.95627	6.81153	No		2081	BBS12	NO	1.21888	5.20039		TCF7L2
171	BCAR3	Upreg	2.83954	7.87438	Yes		4712	ADRA2B	Downreg	-1.95583	3.55814	No		1835	HBP1	NO	1.21846	5.38957		IL27
914	ENTHD1	Upreg	2.83908	6.26246	Yes		4787	SPIN2B	Downreg	-1.95324	3.51452	No		991	TJAP1	NO	1.21833	6.18353		BTBD19
678	CDK5R1	Upreg	2.83737	6.5525	Yes		2164	SLFN13	Downreg	-1.95228	5.15465	No		4153	PRLR	NO	1.21785	3.86564		PBX4
3682	AQP3	Upreg	2.83518	4.12612	Yes		1982	GPR162	Downreg	-1.95208	5.27326	Yes		8635	CCL8	NO	1.21749	1.47269		ENSG00000272986
604	ATP2B1	Upreg	2.83369	6.66545	Yes		4613	FAM216A	Downreg	-1.94647	3.62116	Yes		1182	STAT5A	NO	1.21676	5.98789		NR4A3
440	PSTPIP2	Upreg	2.82686	6.99462	Yes		1359	C12orf76	Downreg	-1.94612	5.79955	Yes		4837	BCAR1	NO	1.21484	3.48516		CXCL10
2512	NR4A3	Upreg	2.82255	4.91076	Yes		231	HVCN1	Downreg	-1.94519	7.66502	Yes		7065	RGPD2	NO	1.21467	2.26957		BANP
3534	IL19	Upreg	2.82129	4.20943	Yes		927	SOX12	Downreg	-1.94483	6.23518	No		1319	KMT2A	NO	1.2146	5.84626		CXCL2
1557	MDGA1	Upreg	2.80596	5.62866	Yes		1826	TBC1D4	Downreg	-1.94343	5.39966	Yes		1764	RCAN1	NO	1.21441	5.43807		CXCL3
1043	DNAJB9	Upreg	2.80228	6.12969	Yes		1218	TTLL1	Downreg	-1.94303	5.95299	Yes		1186	DLGAP4	NO	1.21423	5.98732		F3
624	RHOF	Upreg	2.80106	6.63444	Yes		6255	EGR3	Downreg	-1.9414	2.72359	Yes		4321	CIR1	NO	1.21413	3.78912		CLCF1
4593	PDCD1	Upreg	2.78953	3.63384	Yes		2726	CLEC4A	Downreg	-1.93996	4.75718	No		2096	SEMA4D	NO	1.21396	5.19201		GJB2
39	AMPD3	Upreg	2.77756	8.65001	Yes		4550	RRS1	Downreg	-1.93742	3.65848	No		7332	INKA1	NO	1.21367	2.12148		DUSP8
585	RASL11A	Upreg	2.7693	6.70048	Yes		799	THEM6	Downreg	-1.9338	6.41265	Yes		3355	NEMP1	NO	1.21353	4.33496		HES4
2010	DCAF4L1	Upreg	2.76069	5.2502	Yes		229	TCEAL8	Downreg	-1.93216	7.6697	Yes		2155	PAPOLG	NO	1.21224	5.16206		BEND3
139	ST3GAL4	Upreg	2.75339	8.02715	Yes		3713	CHIC1	Downreg	-1.92933	4.10953	Yes		4705	FZD7	NO	1.21208	3.55987		SLC43A3
1245	ENSG00000225931	Upreg	2.75108	5.92707	Yes		659	ZNF467	Downreg	-1.92847	6.5789	Yes		3634	RAB8B	NO	1.212	4.1497		ADM
64	SRC	Upreg	2.7462	8.4826	Yes		318	PDK2	Downreg	-1.92831	7.29651	Yes		557	PSEN1	NO	1.20996	6.77301		AK4
739	RNF24	Upreg	2.74164	6.48382	Yes		6545	LINC00528	Downreg	-1.92775	2.55282	Yes		5671	LRRC75B	NO	1.20839	3.01916		CDKN2B
728	ZNF462	Upreg	2.73413	6.49884	Yes		2757	SLC24A4	Downreg	-1.92541	4.72515	Yes		4112	FHIP2A	NO	1.20795	3.88829		ESPL1
2891	ITGA10	Upreg	2.73273	4.63885	Yes		3566	MORN4	Downreg	-1.92283	4.19585	Yes		2318	PAXIP1	NO	1.20663	5.04242		IL7R
664	C2orf92	Upreg	2.73149	6.56791	Yes		7233	NSUN5P1	Downreg	-1.92276	2.17914	No		771	RIMOC1	NO	1.20643	6.43873		SAV1
1499	PFKFB3	Upreg	2.72765	5.67813	Yes		150	AP2A2	Downreg	-1.9206	7.96312	Yes		1136	EDEM1	NO	1.20581	6.03136		RAB33A
2932	SAMD14	Upreg	2.72494	4.61586	Yes		2589	CRACDL	Downreg	-1.9203	4.86514	Yes		3301	SEMA6B	NO	1.20576	4.37324		SLCO4A1
2008	SLC37A3	Upreg	2.72258	5.2502	Yes		1895	UBQLN2	Downreg	-1.92002	5.34763	No		3591	WHRN	NO	1.20442	4.17437		GEM
3160	ENSG00000222043	Upreg	2.72181	4.46853	Yes		5388	CD1A	Downreg	-1.91354	3.18346	Yes		3461	SH3BP4	NO	1.20367	4.24826		NFKBIZ
1065	ANKRD37	Upreg	2.72145	6.1082	Yes		1422	LINC02245	Downreg	-1.91325	5.74136	Yes		849	EPG5	NO	1.20347	6.34951		LUCAT1
698	SPHK1	Upreg	2.71486	6.535	Yes		1961	MEF2C	Downreg	-1.91251	5.29324	Yes		1893	NADK2	NO	1.20335	5.34763		TLR2
113	FNIP2	Upreg	2.71105	8.14068	Yes		900	ARL4C	Downreg	-1.90967	6.27545	No		5554	ABCB5	NO	1.20268	3.0839		GPR84
1205	KCNN4	Upreg	2.7064	5.96857	Yes		1863	SLC22A18AS	Downreg	-1.90608	5.37011	Yes		1040	FKRP	NO	1.20212	6.13129		BCL2A1
779	ATP8B2	Upreg	2.69634	6.4335	Yes		4891	EXTL2	Downreg	-1.90579	3.46114	Yes		837	CDK8	NO	1.19912	6.36066		MYC
798	ENSG00000287623	Upreg	2.69525	6.41602	Yes		390	LYL1	Downreg	-1.90182	7.08027	No		7709	TLK2P1	NO	1.19797	1.92225		SLC7A1
4376	CBARP	Upreg	2.69341	3.75723	Yes		2014	M1AP	Downreg	-1.90149	5.2488	Yes		4753	AFDN	NO	1.1978	3.54152		SLC30A4.AS1
78	FSD1L	Upreg	2.69316	8.31837	Yes		3950	CLCN4	Downreg	-1.90117	3.97949	No		2134	IFRD1	NO	1.1976	5.17147		ZNRF1
2222	SYNPO2	Upreg	2.68833	5.10789	Yes		3081	FN3K	Downreg	-1.90044	4.51406	Yes		783	R3HCC1L	NO	1.1966	6.43168		PFKFB3
3286	SIK1	Upreg	2.68486	4.3865	Yes		3639	SMPD3	Downreg	-1.90036	4.14903	Yes		989	GNG5	NO	1.1966	6.18387		CASP5
669	CAMK1G	Upreg	2.68105	6.56339	Yes		2078	AMDHD1	Downreg	-1.89933	5.20176	Yes		4442	HBEGF	NO	1.19656	3.72628		PMEPA1
3036	NFIX	Upreg	2.67098	4.54948	Yes		1468	CCDC34	Downreg	-1.89589	5.70758	Yes		552	ATOSB	NO	1.19508	6.78542		ATF3
1541	CLCF1	Upreg	2.66867	5.64291	Yes		1086	ZBED5.AS1	Downreg	-1.89463	6.08526	No		473	SLC9A8	NO	1.19381	6.91703		PHLDA2
1308	CAVIN4	Upreg	2.66556	5.85715	Yes		1135	LINC01094	Downreg	-1.89247	6.03162	Yes		4537	TFPI	NO	1.19368	3.66414		MTCO1P4
3421	NECTIN3	Upreg	2.66413	4.28385	Yes		6983	CCDC144A	Downreg	-1.89126	2.30636	No		2514	PPM1D	NO	1.19368	4.90983		ZFX
1648	BCL11A	Upreg	2.66126	5.53533	Yes		4915	ENSG00000284977	Downreg	-1.88992	3.45274	Yes		568	FKBP5	NO	1.1934	6.754		BCOR
1159	HEY1	Upreg	2.65499	6.00975	Yes		7474	ZNF215	Downreg	-1.88283	2.0463	No		950	RBM17	NO	1.19338	6.2163		SIAH2
4873	IL17RD	Upreg	2.65095	3.47335	Yes		5526	ENSG00000289810	Downreg	-1.88194	3.10304	No		4242	MACC1	NO	1.19238	3.83073		MCOLN2
747	GPR153	Upreg	2.64878	6.47279	Yes		4431	SLIT1	Downreg	-1.88096	3.73126	Yes		651	TTC7B	NO	1.19143	6.58507		RRAD
69	CD83	Upreg	2.6481	8.39031	Yes		3132	SLCO4C1	Downreg	-1.87657	4.48714	Yes		1703	RAD54L2	NO	1.19063	5.48989		TLCD3A
573	CSF1	Upreg	2.64477	6.73446	Yes		6391	POMC	Downreg	-1.87539	2.64052	Yes		3518	SGF29	NO	1.18942	4.21941		TAMALIN
94	STRN3	Upreg	2.64172	8.26802	Yes		3220	DHODH	Downreg	-1.87505	4.42295	No		3841	TRIM16	NO	1.18923	4.04143		PSD3
1116	AQP9	Upreg	2.64169	6.0616	Yes		3237	URB1.AS1	Downreg	-1.87387	4.41199	No		1583	GAB2	NO	1.18911	5.60082		KITLG
2232	NEPRO.AS1	Upreg	2.63885	5.09827	Yes		3839	ENSG00000270157	Downreg	-1.87276	4.04343	Yes		9171	IGFN1	NO	1.18861	1.23045		IL10
1915	PDGFRA	Upreg	2.63046	5.33438	Yes		2035	MTUS1	Downreg	-1.87186	5.22869	No		5803	RASGRF1	NO	1.18846	2.9554		CXCL5
72	SNX10	Upreg	2.62833	8.3888	Yes		770	KLF7	Downreg	-1.86797	6.44304	Yes		2733	FGR	NO	1.18816	4.75107		SPHK1
59	FNDC3B	Upreg	2.62596	8.60224	Yes		765	TAF7	Downreg	-1.86162	6.44567	No		401	STRIP1	NO	1.18763	7.07368		DUSP4
1366	ATF3	Upreg	2.62581	5.79024	Yes		1227	ZNF93	Downreg	-1.8584	5.94598	Yes		2653	ATF2	NO	1.18662	4.81766		ENSG00000276649
814	PMEPA1	Upreg	2.61823	6.39827	Yes		2402	CARD8.AS1	Downreg	-1.85734	4.98857	No		946	SEMA7A	NO	1.18637	6.21736		CFAP46
1846	HIVEP3	Upreg	2.61313	5.37876	Yes		734	ABCC5	Downreg	-1.85641	6.48483	Yes		2254	TET2	NO	1.18619	5.08157		TRMT61A
625	SESN3	Upreg	2.60351	6.63444	Yes		372	TMT1A	Downreg	-1.85622	7.12859	Yes		2549	NMRAL2P	NO	1.18616	4.88746		TMEM88
160	GK	Upreg	2.59498	7.90995	Yes		1093	ENSG00000289047	Downreg	-1.85509	6.08169	No		1650	PTPN2	NO	1.18311	5.5343		OXTR
1814	MT2A	Upreg	2.58175	5.40813	Yes		290	PITHD1	Downreg	-1.85039	7.4291	Yes		810	NINJ1	NO	1.18034	6.3994		DLL4
2393	SMARCA1	Upreg	2.57538	4.99235	Yes		305	NISCH	Downreg	-1.85027	7.35829	Yes		1997	PLEKHA1	NO	1.17946	5.2568		BMP6
1140	ASAP2	Upreg	2.57268	6.02899	Yes		322	SIRPB2	Downreg	-1.84883	7.28434	Yes		952	ERN1	NO	1.17734	6.21241		MITA1
4588	OASL	Upreg	2.57064	3.63814	Yes		876	TGFBR2	Downreg	-1.84555	6.30809	Yes		1922	POLR2H	NO	1.1765	5.32947		ECE1
2912	GIRGL	Upreg	2.56643	4.62586	Yes		1535	IFFO1	Downreg	-1.84287	5.64761	No		1224	TLR2	NO	1.17574	5.94753		NCS1
773	UST	Upreg	2.56318	6.4344	Yes		3095	TPBGL	Downreg	-1.84181	4.50766	Yes		1805	CLEC2D	NO	1.17435	5.41416		C2orf92
3596	AOC2	Upreg	2.56184	4.17244	Yes		296	NOXA1	Downreg	-1.84152	7.41484	Yes		1471	JMJD6	NO	1.174	5.70202		UBE2J1
3462	APOBEC3A	Upreg	2.56165	4.24824	Yes		2048	RTL8B	Downreg	-1.84134	5.21768	No		3406	ZNF775	NO	1.1736	4.29471		TSPAN33
1929	RND1	Upreg	2.55329	5.32448	Yes		3443	BACE1.AS	Downreg	-1.8413	4.2616	No		1388	EMSY	NO	1.17346	5.77284		NFKBIA
834	ENSG00000287733	Upreg	2.55304	6.36136	Yes		1383	TMEM91	Downreg	-1.8391	5.77674	Yes		1038	MARK3	NO	1.17296	6.13434		SPRED1
4098	MAS1	Upreg	2.54606	3.89232	Yes		1591	CD244	Downreg	-1.83651	5.59062	Yes		7576	ENSG00000258875	NO	1.17142	1.98779		PCDH9
2311	DUSP4	Upreg	2.54197	5.04781	Yes		7911	PPM1E	Downreg	-1.834	1.84078	Yes		1485	BCDIN3D	NO	1.17132	5.69415		DTX2
2248	LINC01270	Upreg	2.53516	5.08592	Yes		4869	SLC46A2	Downreg	-1.83342	3.47418	Yes		4962	GRHL1	NO	1.17112	3.42287		BCORL1
2183	PRECSIT	Upreg	2.52099	5.13777	Yes		6875	RAB4A.AS1	Downreg	-1.83243	2.36549	No		3499	UBXN2A	NO	1.17018	4.23265		HDAC9
275	ZNF691.DT	Upreg	2.51741	7.4583	Yes		3800	MT.TS1	Downreg	-1.83231	4.06138	No		2207	NAV1	NO	1.17007	5.11916		EID3
1714	ENSG00000250378	Upreg	2.51528	5.47815	Yes		5875	ENSG00000226816	Downreg	-1.83176	2.91662	No		5484	ZNF2	NO	1.16977	3.13135		FAM124A
1675	GALNT3	Upreg	2.50617	5.51604	Yes		283	ANP32A	Downreg	-1.82285	7.44691	Yes		3460	NBPF8	NO	1.16677	4.24829		BAIAP2L1
4916	ENSG00000291174	Upreg	2.50581	3.45173	Yes		3448	LINC01011	Downreg	-1.82163	4.25373	Yes		1428	USF3	NO	1.16461	5.73533		ENSG00000217801
48	NFAT5	Upreg	2.5056	8.61719	Yes		926	CHST13	Downreg	-1.82065	6.23538	Yes		3470	HERPUD1	NO	1.16454	4.24457		PIK3R5.DT
4408	CCNE2	Upreg	2.50229	3.73809	Yes		232	THYN1	Downreg	-1.81944	7.66502	Yes		2148	STX5	NO	1.1637	5.16498		ENSG00000274029
2911	TMOD1	Upreg	2.50174	4.62611	Yes		2778	CAMKMT	Downreg	-1.81937	4.71447	Yes		826	CDYL	NO	1.16334	6.37151		SPSB1
286	ITGB3	Upreg	2.49714	7.44477	Yes		460	CD300A	Downreg	-1.81513	6.94196	Yes		1097	SLC30A5	NO	1.16334	6.07906		FAM83G
2355	CCNA1	Upreg	2.4967	5.01852	Yes		2140	LGR4	Downreg	-1.81232	5.16939	Yes		4922	JAK2	NO	1.1633	3.44762		ENSG00000290013
654	DOT1L	Upreg	2.49102	6.58233	Yes		5864	SV2B	Downreg	-1.81124	2.92689	Yes		1465	CEMIP2	NO	1.16314	5.70823		PTGER2
606	FAM110B	Upreg	2.47636	6.6551	Yes		3699	FLVCR1.DT	Downreg	-1.81035	4.1163	No		584	CLINT1	NO	1.16283	6.70048		DOT1L
1447	LUCAT1	Upreg	2.47444	5.71927	Yes		4285	ENSG00000288990	Downreg	-1.81007	3.80864	No		3621	TENT4A	NO	1.16277	4.15553		SLC41A2
2447	NRCAM	Upreg	2.46767	4.95314	Yes		864	HPF1	Downreg	-1.80808	6.33163	Yes		2032	BBC3	NO	1.16194	5.23184		ADPGK.AS1
3671	ENSG00000287561	Upreg	2.4629	4.13219	Yes		2692	ENSG00000229771	Downreg	-1.80486	4.78733	Yes		717	CD58	NO	1.16179	6.5141		PPP1R10
1749	EID3	Upreg	2.46012	5.44915	Yes		6340	NUDT19P5	Downreg	-1.8043	2.66681	Yes		4446	TREM1	NO	1.16154	3.72427		UBE2FP1
451	GPR132	Upreg	2.45882	6.97338	Yes		1866	SDHAF3	Downreg	-1.80266	5.36672	Yes		3762	SH2B2	NO	1.16148	4.08537		GPR183
101	UBTD2	Upreg	2.45734	8.23442	Yes		3833	TMEM121B	Downreg	-1.8025	4.04619	No		2290	SOX13	NO	1.16122	5.05975		FOXF1
1167	STX1A	Upreg	2.45068	6.00499	Yes		3192	LINC02976	Downreg	-1.79766	4.44439	Yes		3797	RNF149	NO	1.16114	4.06815		SRGAP1
1263	TLCD3A	Upreg	2.45048	5.91087	Yes		966	AFMID	Downreg	-1.79682	6.20164	Yes		6090	KCNJ2	NO	1.16106	2.81372		PTGIR
4344	IL36RN	Upreg	2.4412	3.76989	Yes		2743	ENSG00000248187	Downreg	-1.79389	4.74126	Yes		1060	ZNF407	NO	1.16093	6.11606		SNAI1
2941	LAMB1	Upreg	2.43813	4.61201	Yes		2615	CDKN2C	Downreg	-1.79383	4.84891	Yes		6205	PDLIM1	NO	1.16059	2.74812		PDGFA
2228	ENSG00000251034	Upreg	2.43745	5.10112	Yes		5939	BMS1P1	Downreg	-1.79288	2.88342	Yes		8282	CCL3.AS1	NO	1.16007	1.6664		DNAJB4
14	RIPK2	Upreg	2.43716	8.82751	Yes		2018	EHHADH	Downreg	-1.79154	5.23981	Yes		2621	SAV1	NO	1.16007	4.83881		CEBPB
49	TBC1D9	Upreg	2.43539	8.61719	Yes		3695	FCGR1BP	Downreg	-1.79137	4.1199	Yes		919	SPART	NO	1.15997	6.25315		UST.AS2
5478	LRRC32	Upreg	2.43273	3.13598	Yes		3614	AKAP6	Downreg	-1.78952	4.16177	Yes		8065	AMIGO2	NO	1.15945	1.7667		CHST2
2185	ENSG00000275993	Upreg	2.43203	5.13727	Yes		3647	ENSG00000273226	Downreg	-1.78676	4.14473	Yes		1690	CCDC127	NO	1.15939	5.49808		ZNF277
254	KYNU	Upreg	2.43203	7.50237	Yes		6309	MAT1A	Downreg	-1.78674	2.68986	Yes		8238	LINC01358	NO	1.15933	1.68611		ENSG00000228477
4402	ENSG00000225450	Upreg	2.42877	3.74486	Yes		776	LRRC45	Downreg	-1.78613	6.43412	Yes		6093	NFE2L1.DT	NO	1.15926	2.81177		TSLP
142	CDYL2	Upreg	2.42528	8.02715	Yes		4997	CLEC1A	Downreg	-1.78587	3.40706	No		1753	URGCP	NO	1.15879	5.44514		GALNT3
163	CLEC4E	Upreg	2.42486	7.90051	Yes		3183	TSTD3	Downreg	-1.78245	4.45028	Yes		4621	NOP16	NO	1.15878	3.61463		SLC2A6
1408	DUSP1	Upreg	2.42465	5.75368	Yes		3666	ENSG00000286194	Downreg	-1.7816	4.13445	Yes		5231	CA13	NO	1.15868	3.27701		SLC7A5
2869	CNKSR3	Upreg	2.42451	4.65469	Yes		601	LRRC27	Downreg	-1.77955	6.67413	Yes		819	SEC24B	NO	1.15814	6.38097		RELB
4584	CTHRC1	Upreg	2.42255	3.63955	Yes		1538	B4GAT1	Downreg	-1.77558	5.64448	Yes		4868	ABHD17C	NO	1.1579	3.47503		MACIR
605	MSANTD3	Upreg	2.40851	6.65831	Yes		1590	RAB11FIP1	Downreg	-1.77496	5.59296	Yes		1902	UBE2B	NO	1.15782	5.34402		FGFRL1
1073	SVIL	Upreg	2.40682	6.10303	Yes		1019	CTPS2	Downreg	-1.77495	6.15461	Yes		623	CUL1	NO	1.15759	6.63946		ZBTB46
280	GBP2	Upreg	2.40427	7.44972	Yes		7162	LINC00539	Downreg	-1.77439	2.2148	Yes		1052	MAFG	NO	1.15717	6.12587		SMG9
941	CXCL5	Upreg	2.40254	6.21926	Yes		628	PRR11	Downreg	-1.77355	6.61543	Yes		6055	OAS2	NO	1.15713	2.83094		ITPR3
1088	SERPINB9P1	Upreg	2.40171	6.08465	Yes		3562	MYO1A	Downreg	-1.77354	4.1976	Yes		1512	CDKN1B	NO	1.15656	5.6603		SYNPO2
244	MED13	Upreg	2.40046	7.56767	Yes		4941	ENSG00000244459	Downreg	-1.77317	3.43478	Yes		1857	PTPDC1	NO	1.15603	5.37302		GIRGL
5822	PCDH9	Upreg	2.39912	2.94854	Yes		724	SRSF7	Downreg	-1.77154	6.50668	No		1202	IBTK	NO	1.15591	5.97197		UNC13A
1152	TSPAN33	Upreg	2.39894	6.01636	Yes		3665	ZBED3.AS1	Downreg	-1.7713	4.13445	Yes		921	DCBLD2	NO	1.15527	6.24559		CSRNP1
453	PDSS1	Upreg	2.39529	6.97138	Yes		380	XYLT2	Downreg	-1.7697	7.10123	Yes		6311	LNCAROD	NO	1.15361	2.68951		LCP2
361	BMT2	Upreg	2.39285	7.14707	Yes		3719	FCGR1CP	Downreg	-1.7694	4.10598	Yes		4599	DDX31	NO	1.15326	3.63136		SLC1A2
213	ENSG00000260997	Upreg	2.39094	7.70126	Yes		949	CYSLTR1	Downreg	-1.76915	6.21674	Yes		1665	CSNK1G1	NO	1.15323	5.52483		OSM
534	GID4	Upreg	2.38862	6.81439	Yes		1551	ACACB	Downreg	-1.76594	5.63568	Yes		2055	NFKBIB	NO	1.15254	5.21582		ENSG00000293154
2523	SLC35F2	Upreg	2.38859	4.90457	Yes		2053	GPR155	Downreg	-1.76352	5.21676	Yes		6409	ARAP3	NO	1.1524	2.63227		LINC00641
1049	CCDC117	Upreg	2.38643	6.12832	Yes		775	ZCCHC24	Downreg	-1.76267	6.4344	No		6698	GARIN1A	NO	1.15107	2.45941		RNF144B
1059	MARCHF3	Upreg	2.38617	6.11628	Yes		2946	REPS2	Downreg	-1.7625	4.61037	Yes		1924	YPEL2	NO	1.14966	5.32905		SRSF12
2862	GABRR2	Upreg	2.38126	4.663	Yes		268	TDRKH	Downreg	-1.76162	7.46304	Yes		1960	ARID4B	NO	1.14766	5.29324		ENSG00000287623
82	DENND5A	Upreg	2.37901	8.27054	Yes		1004	PDLIM2	Downreg	-1.76123	6.16719	Yes		2434	ZNF764	NO	1.14716	4.9645		ENSG00000279133
3049	HELZ2	Upreg	2.37862	4.54277	Yes		1875	GPX1	Downreg	-1.76119	5.35888	No		7116	CCL7	NO	1.14701	2.2398		EPOP
1620	TAGAP	Upreg	2.37739	5.56471	Yes		2587	TMEM60	Downreg	-1.75929	4.86732	No		6096	AMOTL1	NO	1.14634	2.81086		PSMA6
742	FICD	Upreg	2.3769	6.47528	Yes		5995	ENSG00000287367	Downreg	-1.7561	2.85578	Yes		4288	ENSG00000285693	NO	1.14584	3.80784		IL12B
132	SINHCAF	Upreg	2.37566	8.05378	Yes		1280	ASB16.AS1	Downreg	-1.75469	5.89777	No		957	SERTAD2	NO	1.14573	6.20776		MYB
2011	PDE4B	Upreg	2.37439	5.2502	Yes		6022	ENSG00000290951	Downreg	-1.75266	2.84426	No		1475	UBALD2	NO	1.14568	5.70202		PLEKHM3
478	DIPK1A	Upreg	2.37428	6.91043	Yes		211	RPA1	Downreg	-1.75058	7.72703	Yes		2054	ZNF341	NO	1.14557	5.21623		ENSG00000288919
487	DTX2	Upreg	2.37285	6.89709	Yes		4013	FBXW9	Downreg	-1.75024	3.9422	No		708	MITF	NO	1.14501	6.52073		MIR222HG
2418	ENSG00000273972	Upreg	2.36994	4.97455	Yes		485	IFT172	Downreg	-1.74983	6.89961	Yes		6551	SAMD9L	NO	1.145	2.5493		ENSG00000277117
1647	LGALSL	Upreg	2.36764	5.53687	Yes		3203	PLD6	Downreg	-1.74497	4.43651	No		4910	RHEBL1	NO	1.14335	3.45418		RUNX2
977	DUSP10	Upreg	2.36668	6.19196	Yes		291	BRI3BP	Downreg	-1.74448	7.42409	Yes		2317	TGIF2	NO	1.14238	5.04477		SLC7A11
353	LINC02541	Upreg	2.36037	7.16608	Yes		3395	LINC01504	Downreg	-1.74336	4.30057	No		1522	LYST	NO	1.14202	5.65431		PXYLP1
1118	CRIM1	Upreg	2.35828	6.0567	Yes		5752	TMEM191B	Downreg	-1.74202	2.98268	Yes		7705	FAM53A	NO	1.14192	1.92361		PTGES3P1
200	HIVEP1	Upreg	2.35527	7.75815	Yes		449	MARVELD1	Downreg	-1.74102	6.97338	Yes		1318	ALKBH1	NO	1.14151	5.84626		GPR153
1085	PID1	Upreg	2.35483	6.08537	Yes		531	IER5L	Downreg	-1.73886	6.81595	Yes		437	SCAF4	NO	1.14138	7.00268		MTF1
2906	ENSG00000228477	Upreg	2.35151	4.62936	Yes		4289	THBS2.AS1	Downreg	-1.73781	3.80752	No		885	MPZL1	NO	1.14131	6.29152		MARCKSL1
521	SYNJ2	Upreg	2.34961	6.8284	Yes		5628	ZSCAN2.AS1	Downreg	-1.73114	3.04011	Yes		1343	RFX1	NO	1.14054	5.81963		IDO1
273	REL	Upreg	2.34585	7.45861	Yes		1870	ENSG00000278834	Downreg	-1.72997	5.36374	Yes		1007	SLC3A2	NO	1.13999	6.16659		PHLPP1
761	FAM83G	Upreg	2.34397	6.44803	Yes		4471	KCNAB1	Downreg	-1.72784	3.70945	Yes		598	ZBTB38	NO	1.13914	6.67727		CA13
1463	PLA2G4A	Upreg	2.34325	5.70841	Yes		3598	GPRIN3	Downreg	-1.7273	4.16964	Yes		1654	CEP135	NO	1.13812	5.53362		ENSG00000274215
2796	INSIG1	Upreg	2.34299	4.70256	Yes		4596	CCDC71L	Downreg	-1.72625	3.63194	No		2761	PGLS.DT	NO	1.13805	4.72241		ENSG00000289445
744	KMO	Upreg	2.33331	6.47422	Yes		2330	MIDEAS	Downreg	-1.72598	5.03739	Yes		1735	SENP1	NO	1.1379	5.46045		EBI3
4077	DYNLT2B	Upreg	2.33284	3.90296	Yes		2213	LIPT1	Downreg	-1.72514	5.11381	Yes		1373	FZD5	NO	1.13758	5.78205		CXCL11
226	PPP1R15B	Upreg	2.32604	7.6697	Yes		3796	SEPTIN3	Downreg	-1.72451	4.06822	Yes		8472	ENSG00000253227	NO	1.13716	1.55687		C3orf52
1300	JAK3	Upreg	2.32478	5.87312	Yes		1510	ADAT2	Downreg	-1.72332	5.66186	No		3320	THAP3	NO	1.13716	4.35706		SLC39A8
4045	GBP5	Upreg	2.32019	3.92089	Yes		904	PIP4P2	Downreg	-1.71923	6.27382	No		6761	SPMIP1	NO	1.13665	2.42518		LINC03040
120	KLHL21	Upreg	2.31618	8.12308	Yes		1199	TREML1	Downreg	-1.719	5.9759	No		1519	PDCD1LG2	NO	1.1362	5.65457		LEISA1
20	RDX	Upreg	2.31617	8.82751	Yes		2943	IL16	Downreg	-1.71718	4.61106	Yes		4061	ZNF653	NO	1.13537	3.91179		FCAMR
99	PPP3CC	Upreg	2.31579	8.23442	Yes		874	PTGR3	Downreg	-1.71708	6.31054	No		578	SLC35F5	NO	1.13522	6.71421		LINC01588
560	CSRNP2	Upreg	2.31198	6.76437	Yes		2798	C17orf75	Downreg	-1.71633	4.69909	Yes		8609	NPR1	NO	1.13475	1.49112		FSCN1
71	NCK2	Upreg	2.31126	8.3888	Yes		4688	ENSG00000251867	Downreg	-1.71541	3.5682	No		7262	H3C6	NO	1.13447	2.16223		ENSG00000269906
3122	RPLP0P2	Upreg	2.31107	4.4936	Yes		1013	ENSG00000291117	Downreg	-1.71509	6.16008	No		1977	LYRM4	NO	1.13435	5.28112		MREG
477	TRIM36	Upreg	2.31061	6.91043	Yes		2234	ZNF710.AS1	Downreg	-1.71396	5.09564	Yes		1706	SUCO	NO	1.13393	5.48552		KIF21B
818	DGKG	Upreg	2.30847	6.38327	Yes		1427	NPEPL1	Downreg	-1.71353	5.73546	No		2206	TAP2	NO	1.13341	5.12109		MAILR
127	STK17A	Upreg	2.30616	8.08471	Yes		1952	ENSG00000290060	Downreg	-1.71056	5.30686	No		915	TMEM150B	NO	1.13309	6.26165		DPYSL3
782	TJP1	Upreg	2.30402	6.43299	Yes		4307	MPZ	Downreg	-1.71003	3.79647	Yes		3394	PPP2R2A	NO	1.13286	4.30135		ENSG00000269826
490	NOTCH3	Upreg	2.30307	6.88383	Yes		3751	FGD5	Downreg	-1.70827	4.08977	Yes		2872	LINC01004	NO	1.13253	4.65334		CYP27B1
57	SDC4	Upreg	2.30184	8.61165	Yes		6094	MT.ATP8	Downreg	-1.70725	2.81159	No		3895	CDC42EP4	NO	1.13197	4.01405		SLC5A3
23	OSGIN2	Upreg	2.29672	8.82751	Yes		2056	LINC00957	Downreg	-1.70641	5.21553	No		4479	ENSG00000244055	NO	1.1319	3.70334		ENSG00000277895
309	NABP1	Upreg	2.29593	7.32896	Yes		1767	GRAMD4	Downreg	-1.70636	5.43533	Yes		6921	LINC01050	NO	1.13162	2.34081		PID1
1659	USP53	Upreg	2.29269	5.52871	Yes		7624	ABCC6	Downreg	-1.70479	1.96499	Yes		916	ACVR1B	NO	1.13154	6.26148		LRIG1
869	NOCT	Upreg	2.29218	6.32604	Yes		8284	NDUFV2	Downreg	-1.70457	1.66612	No		6232	ZC3HAV1	NO	1.13104	2.73413		TNFRSF10A
1660	HSPA6	Upreg	2.29148	5.52871	Yes		1094	SNHG14	Downreg	-1.70359	6.08063	Yes		7098	ZNF763	NO	1.12959	2.24772		IL1RN
685	SLC25A48	Upreg	2.28795	6.54677	Yes		1200	SEPHS2	Downreg	-1.70317	5.9759	No		6498	SSPN	NO	1.12877	2.58175		LY6K
2061	METTL1	Upreg	2.28377	5.21523	Yes		3610	FZD3	Downreg	-1.69999	4.16353	No		2695	KCNMB1	NO	1.12868	4.78433		USP13
181	BTG3	Upreg	2.27766	7.81401	Yes		1228	LACC1	Downreg	-1.6999	5.94521	No		7876	SYNC	NO	1.12868	1.85242		SGMS2
306	OGFRL1	Upreg	2.27673	7.35335	Yes		1879	ZNF512	Downreg	-1.69589	5.35456	No		1845	NSRP1	NO	1.12862	5.37876		CNKSR3
756	TGFA	Upreg	2.27449	6.45642	Yes		3542	LASP1NB	Downreg	-1.69538	4.20806	Yes		790	NCOA5	NO	1.12826	6.42304		ITGA5
1955	STRIP2	Upreg	2.2726	5.2983	Yes		3931	BLNK	Downreg	-1.69529	3.99035	Yes		1256	RAPGEF1	NO	1.12765	5.91439		THAP2
403	DNAJB5	Upreg	2.26949	7.07207	Yes		772	PFKFB2	Downreg	-1.69481	6.43464	Yes		3198	ZNF584.DT	NO	1.12711	4.44032		OTUD7B
494	AMZ1	Upreg	2.26591	6.87503	Yes		422	POLD1	Downreg	-1.69358	7.04455	Yes		1701	RFX2	NO	1.12666	5.48989		PELI1
1370	ENSG00000291156	Upreg	2.26518	5.78363	Yes		709	RHOBTB2	Downreg	-1.69072	6.52059	Yes		1911	PPP1R12A	NO	1.12598	5.33574		AQP9
2204	PALS2	Upreg	2.26213	5.12178	Yes		1594	NAPEPLD	Downreg	-1.68864	5.59062	No		2712	BTBD3	NO	1.12543	4.77486		ENSG00000275993
548	PTPN1	Upreg	2.26159	6.79666	Yes		2562	BRD3OS	Downreg	-1.68762	4.88357	No		4078	B4GALT6	NO	1.1254	3.90163		LINC00158
1739	LBH	Upreg	2.2598	5.45841	Yes		918	FAM219B	Downreg	-1.68442	6.25479	No		723	NAB1	NO	1.12531	6.50711		LINC01093
1738	GK4P	Upreg	2.25033	5.45841	Yes		2815	ROGDI	Downreg	-1.68414	4.6871	Yes		843	PNPLA8	NO	1.12522	6.35629		EHF
1268	HSPA13	Upreg	2.24832	5.90649	Yes		1878	TBC1D10C	Downreg	-1.68287	5.35476	Yes		5505	FKBP4	NO	1.12466	3.11947		CDC42EP4
1287	SLC2A1	Upreg	2.24385	5.88982	Yes		889	FAHD1	Downreg	-1.68211	6.28097	No		938	CNOT3	NO	1.12297	6.22048		SPAG1
251	DGKH	Upreg	2.23896	7.51032	Yes		2442	SFXN2	Downreg	-1.68206	4.9554	Yes		2352	DNTTIP2	NO	1.12222	5.01874		LRRC32
768	MIR3142HG	Upreg	2.23783	6.44549	Yes		3742	SYT9.AS1	Downreg	-1.68126	4.0973	No		4412	TRIM21	NO	1.12127	3.73691		KCNQ1OT1
1547	ARL5B	Upreg	2.23714	5.63962	Yes		1614	NIPSNAP1	Downreg	-1.68072	5.57547	Yes		2723	BOD1	NO	1.12007	4.76086		ENSG00000217825
3224	COL5A3	Upreg	2.23011	4.42108	Yes		3136	ANKRD13D	Downreg	-1.68047	4.48601	Yes		2085	MAP3K10	NO	1.11945	5.19747		ENSG00000255605
157	DENND4A	Upreg	2.22015	7.92633	Yes		975	LYPLAL1	Downreg	-1.68008	6.1941	No		4210	NBL1	NO	1.11921	3.84452		ENSG00000291156
1229	TNFRSF10A	Upreg	2.21963	5.94517	Yes		140	C1orf162	Downreg	-1.67949	8.02715	Yes		1161	NR3C1	NO	1.11897	6.00774		LINC01215
1909	XRN1	Upreg	2.21959	5.3364	Yes		3039	EPM2A.DT	Downreg	-1.67836	4.54678	Yes		1621	SCYL3	NO	1.11803	5.56404		ENSG00000228923
368	CEP170B	Upreg	2.21773	7.13594	Yes		5088	ENSG00000289504	Downreg	-1.67688	3.35677	No		1626	PPP2R3A	NO	1.11802	5.55403		ICAM4
2710	LINC02970	Upreg	2.21102	4.77587	Yes		1897	DOK3	Downreg	-1.67426	5.34607	No		1313	USO1	NO	1.11783	5.84802		ITGA1
3369	MAILR	Upreg	2.21098	4.32024	Yes		7443	LINC02985	Downreg	-1.67153	2.06621	Yes		3024	TUT1	NO	1.11739	4.55852		STX1A
119	STX11	Upreg	2.20938	8.12343	Yes		2473	ARHGAP6	Downreg	-1.66996	4.9333	Yes		958	VRK2	NO	1.11663	6.20736		GP1BA
189	RYBP	Upreg	2.20837	7.78843	Yes		3130	SLITRK4	Downreg	-1.66963	4.4886	Yes		4918	LPAR2	NO	1.11586	3.44894		MT2A
630	CDKN2B	Upreg	2.20833	6.61333	Yes		4764	ATP6V0D1.DT	Downreg	-1.66926	3.53301	No		1328	IFFO2	NO	1.11578	5.83669		MIR9.1HG
105	ATP13A3	Upreg	2.2078	8.22571	Yes		763	NDUFC2	Downreg	-1.66892	6.44567	No		4535	NARF.AS2	NO	1.1156	3.66524		CT75
1294	SLC39A14	Upreg	2.20778	5.88566	Yes		3693	ENSG00000289056	Downreg	-1.66843	4.12006	No		4447	JADE2	NO	1.11534	3.72399		JCAD
250	OTUD4	Upreg	2.20735	7.51204	Yes		222	SLC25A20	Downreg	-1.66614	7.681	No		10341	NCF1B	NO	1.113	0.761026		LBH
642	ZC3H12C	Upreg	2.2071	6.60151	Yes		1704	TLR5	Downreg	-1.66573	5.48848	Yes		1179	ZNF438	NO	1.11282	5.99364		BCL7A
108	ETV3	Upreg	2.20588	8.17825	Yes		5326	DGAT2	Downreg	-1.66567	3.21474	No		2448	PALB2	NO	1.11235	4.95308		NEU4
457	RNF19B	Upreg	2.20555	6.96013	Yes		908	PRSS36	Downreg	-1.66505	6.26936	Yes		2030	TRMT61A	NO	1.11222	5.23347		ENSG00000228079
100	IRF1	Upreg	2.20542	8.23442	Yes		684	FIG4	Downreg	-1.66368	6.54677	No		1515	TNPO1	NO	1.11148	5.65932		STON2
3335	CMPK2	Upreg	2.20382	4.34869	Yes		5375	LINC00607	Downreg	-1.66306	3.1896	Yes		4960	LPAR1	NO	1.10923	3.42435		LINC02015
860	ATP2B1.AS1	Upreg	2.20259	6.33778	Yes		3612	ARL11	Downreg	-1.66302	4.16254	No		649	PARP6	NO	1.10906	6.58813		FRMD6
5653	LINC00960	Upreg	2.19978	3.0222	Yes		4360	TTK	Downreg	-1.66252	3.76569	Yes		4181	RRP12	NO	1.10756	3.85399		ENSG00000277969
4171	CSPG4	Upreg	2.19974	3.85755	Yes		257	VSIR	Downreg	-1.66166	7.49052	Yes		4569	CKS2	NO	1.10754	3.64882		KCNN4
2133	MRPS6	Upreg	2.19891	5.17165	Yes		546	PAQR4	Downreg	-1.66151	6.79901	No		5498	AKR1C2	NO	1.10655	3.12225		SLC35F2
1644	PKIG	Upreg	2.19708	5.53928	Yes		1710	CCDC88B	Downreg	-1.65973	5.48199	Yes		5020	PM20D2	NO	1.10649	3.39605		ENSG00000253372
138	SPAG9	Upreg	2.19661	8.03887	Yes		3829	COLEC12	Downreg	-1.65953	4.04974	Yes		3672	CPEB2	NO	1.1056	4.13158		SIK1
467	ECE1	Upreg	2.19423	6.93411	Yes		6323	METAP1D	Downreg	-1.65895	2.67707	Yes		417	NAA50	NO	1.10538	7.05623		SHF
811	SH3PXD2B	Upreg	2.18629	6.3994	Yes		4586	FAM111A.DT	Downreg	-1.65579	3.63875	No		2006	TNIK	NO	1.10526	5.25022		HS3ST3A1
529	JADE3	Upreg	2.18549	6.81595	Yes		5370	LRRC63	Downreg	-1.65541	3.19143	Yes		935	SEC24A	NO	1.10472	6.22831		RAB7B
345	IL6R	Upreg	2.18478	7.21009	Yes		1036	CIDEB	Downreg	-1.65274	6.13797	Yes		1686	MAK16	NO	1.10445	5.49989		TNFAIP3
1261	FZD6	Upreg	2.18037	5.91356	Yes		476	MRPL34	Downreg	-1.65091	6.91043	No		4806	NCF2	NO	1.1043	3.50602		ENSG00000258875
4637	TPBG	Upreg	2.17778	3.60385	Yes		693	AP3S2	Downreg	-1.65027	6.5396	No		4248	MMP19	NO	1.10397	3.82765		ENSG00000285756
3329	ENSG00000288818	Upreg	2.15575	4.35123	Yes		8337	ZFP57	Downreg	-1.65017	1.63525	No		6670	ZNF555	NO	1.10305	2.4844		TRGV5P
1080	APOL2	Upreg	2.15393	6.08966	Yes		1757	TMEM71	Downreg	-1.64978	5.44232	Yes		1024	ZNF598	NO	1.10296	6.14939		GLIS3
4505	RNF144A	Upreg	2.1349	3.68681	Yes		922	CTNNBIP1	Downreg	-1.64703	6.24557	Yes		888	AXIN1	NO	1.10281	6.28097		ENSG00000289015
953	RNF144B	Upreg	2.13403	6.21091	Yes		252	OSGEP	Downreg	-1.64679	7.50237	Yes		6334	ENSG00000273196	NO	1.10142	2.66916		CLEC4D
1434	HEG1	Upreg	2.13359	5.73226	Yes		5283	MCC	Downreg	-1.64653	3.24504	Yes		694	AKAP13	NO	1.10086	6.53765		PPRC1
970	GRAMD2B	Upreg	2.13329	6.19873	Yes		740	ZFP36L1	Downreg	-1.64358	6.48171	Yes		5243	C14orf28	NO	1.10055	3.26844		TFPI2
2546	IFIH1	Upreg	2.13176	4.88829	Yes		3825	CENPI	Downreg	-1.64311	4.051	Yes		1017	ZDHHC13	NO	1.09963	6.15669		IL6R.AS1
2125	DDIT4	Upreg	2.13119	5.17727	Yes		1521	CYREN	Downreg	-1.64068	5.65442	No		3188	RIPK1	NO	1.09793	4.44787		HIVEP3
1371	PHLDA2	Upreg	2.12953	5.78224	Yes		1365	PRR5L	Downreg	-1.63996	5.79053	Yes		3629	HIP1	NO	1.09724	4.15134		CAMK2A
259	TICAM1	Upreg	2.12737	7.49052	Yes		497	PSIP1	Downreg	-1.63971	6.86598	Yes		2914	RNF145	NO	1.09687	4.62561		ENSG00000273124
1240	SBNO2	Upreg	2.12553	5.93057	Yes		732	HGF	Downreg	-1.63757	6.49449	Yes		8980	CRACD	NO	1.09599	1.31725		MACC1
115	EZH2	Upreg	2.12499	8.14068	Yes		1697	UTP3	Downreg	-1.63648	5.49249	No		2665	ZNRF2	NO	1.09508	4.80749		ENSG00000188897
433	FAM107B	Upreg	2.11843	7.00537	Yes		4777	TMEM236	Downreg	-1.63421	3.51973	Yes		2224	GTPBP2	NO	1.09502	5.10495		ENSG00000289009
1860	EPB41L5	Upreg	2.11745	5.37197	Yes		4120	SLC25A25.AS1	Downreg	-1.63366	3.88477	No		892	CHORDC1	NO	1.09433	6.27995		LAMA5
4441	ENSG00000217825	Upreg	2.11368	3.72633	Yes		2245	ATP8B3	Downreg	-1.63363	5.08621	Yes		5532	KLF12	NO	1.09428	3.09841		NR4A1
65	RIPK2.DT	Upreg	2.11345	8.42703	Yes		261	CAMK2G	Downreg	-1.63083	7.48524	Yes		7683	ENSG00000256001	NO	1.09415	1.93442		RND1
1572	AKR1C1	Upreg	2.11319	5.60976	Yes		3805	CDR2L	Downreg	-1.62986	4.05858	Yes		3737	FBXO31	NO	1.09402	4.09986		DDIT4
748	LINC01588	Upreg	2.10944	6.47279	Yes		923	TMEM203	Downreg	-1.6296	6.24553	No		1745	IGHMBP2	NO	1.09389	5.45308		LINC01283
1132	TLE1	Upreg	2.10911	6.0325	Yes		1777	RNASEL	Downreg	-1.6282	5.43174	Yes		5134	KCNA3	NO	1.09387	3.32899		TWNK
3278	ENSG00000217801	Upreg	2.10408	4.39038	Yes		2332	TIGD2	Downreg	-1.62739	5.03629	Yes		1946	TFRC	NO	1.09327	5.31351		NEDD9
1409	PTGES3P1	Upreg	2.1017	5.75108	Yes		1151	CSRP1	Downreg	-1.62728	6.01684	Yes		7058	ZNF713	NO	1.09235	2.27102		ENSG00000289465
4516	NT5C3A	Upreg	2.10112	3.68153	Yes		3472	STMN3	Downreg	-1.62708	4.24287	No		2208	RSF1	NO	1.09221	5.11871		PPIF
516	BIRC3	Upreg	2.09916	6.83535	Yes		5091	ENSG00000291063	Downreg	-1.62641	3.35636	Yes		2737	POLR3C	NO	1.09076	4.74827		AKR1C1
2614	DNAJB1	Upreg	2.09598	4.85095	Yes		566	ERCC2	Downreg	-1.62252	6.75677	Yes		4512	ATAD3B	NO	1.09035	3.6844		LINC01050
1142	MAP1LC3A	Upreg	2.09586	6.02726	Yes		722	HSPA7	Downreg	-1.62102	6.51309	No		1035	RAB21	NO	1.08987	6.14007		ENSG00000253227
1477	MVP.DT	Upreg	2.09249	5.70202	Yes		1608	PKD2L1	Downreg	-1.62087	5.57705	Yes		1001	PSPC1	NO	1.08933	6.16926		LINC02970
3375	BATF3	Upreg	2.09006	4.31598	Yes		662	PPP1R21	Downreg	-1.61998	6.57131	Yes		1610	MAP4K3	NO	1.08885	5.5761		DNAJC6
1832	BCL7A	Upreg	2.08889	5.39193	Yes		999	TMC8	Downreg	-1.61933	6.17009	Yes		6543	ZSWIM3	NO	1.08873	2.55307		PRR5
986	USP42	Upreg	2.08878	6.18722	Yes		2602	LRRK2	Downreg	-1.61804	4.86084	Yes		603	NUP153	NO	1.08801	6.66789		ITPKB
1856	GPSM1	Upreg	2.08854	5.37315	Yes		562	TMEM53	Downreg	-1.61582	6.76437	Yes		3724	RBM7	NO	1.08778	4.10351		HECW2
1238	ETS2	Upreg	2.08412	5.93316	Yes		1450	LIN7A	Downreg	-1.61492	5.71663	No		4279	IL4I1	NO	1.08761	3.81103		NTN1
2616	DTX1	Upreg	2.08106	4.84616	Yes		686	SMARCA2	Downreg	-1.61439	6.54571	Yes		9262	HLA.DQA2	NO	1.08742	1.19118		RN7SL124P
2127	PARP14	Upreg	2.08105	5.17601	Yes		1442	OPHN1	Downreg	-1.61422	5.72483	Yes		6546	ENSG00000288953	NO	1.08714	2.55282		CCL8
7143	TNFSF10	Upreg	2.08041	2.22826	Yes		2041	PRIM1	Downreg	-1.61277	5.22562	Yes		1334	CYTH1	NO	1.08681	5.82974		SH3BP5
1068	ENSG00000277117	Upreg	2.08035	6.10645	Yes		2083	RASAL3	Downreg	-1.61237	5.20012	Yes		2107	LETM1	NO	1.08663	5.18598		ZP3
5429	CXCL9	Upreg	2.07863	3.1596	Yes		1046	CALM2	Downreg	-1.6123	6.12891	Yes		1157	BCL7B	NO	1.08562	6.00997		IL36RN
493	MAP2K3	Upreg	2.07517	6.8777	Yes		1335	CENPP	Downreg	-1.61225	5.82769	Yes		594	DDX59	NO	1.08513	6.68286		CYTOR
1306	TMEM79	Upreg	2.07507	5.86176	Yes		1016	RCBTB2	Downreg	-1.61146	6.15691	No		2973	PTK2B	NO	1.08469	4.59706		GRHL1
1078	SH3BP5	Upreg	2.0745	6.09109	Yes		528	PTPN18	Downreg	-1.61026	6.81595	No		2605	LPIN1	NO	1.08464	4.85738		SLC25A48
395	TANK	Upreg	2.07104	7.0746	Yes		1337	CHST14	Downreg	-1.60987	5.8244	No		5485	ODC1.DT	NO	1.0845	3.12935		LGALSL
489	EIF2AK3	Upreg	2.0686	6.88476	Yes		1381	BLOC1S4	Downreg	-1.60983	5.77708	No		1607	TRMT5	NO	1.08267	5.57719		ICOSLG
1295	SERPINE1	Upreg	2.06329	5.88541	Yes		3347	CNBD2	Downreg	-1.60972	4.33798	No		3489	OTUD3	NO	1.08242	4.23782		ZNF462
80	PTPRJ	Upreg	2.05929	8.30699	Yes		3449	SNHG20	Downreg	-1.60957	4.2535	No		1747	ZBTB17	NO	1.08232	5.45144		TNFRSF12A
984	UNKL	Upreg	2.059	6.18868	Yes		6382	A2M.AS1	Downreg	-1.60902	2.64491	Yes		4228	MIER1	NO	1.08189	3.83532		CXCL6
1239	SLC39A8	Upreg	2.05853	5.93263	Yes		3303	KLRG1	Downreg	-1.60888	4.3697	Yes		1708	ITPKB	NO	1.08127	5.48375		ENSG00000266378
74	NBPF9	Upreg	2.05759	8.35718	Yes		1139	TMEM97	Downreg	-1.60632	6.03002	Yes		5277	NBPF19	NO	1.08114	3.24787		ENSG00000279801
1779	TMEM140	Upreg	2.05524	5.43171	Yes		158	STX10	Downreg	-1.60602	7.90995	Yes		2787	SQSTM1	NO	1.07992	4.7103		GNAI1
3058	ABTB3	Upreg	2.05411	4.53796	Yes		1317	SPATA6	Downreg	-1.60445	5.84629	Yes		1638	FBXO46	NO	1.07987	5.54514		ENSG00000255921
847	ACSL5	Upreg	2.05284	6.35155	Yes		4546	LINC01410	Downreg	-1.60417	3.66096	No		5354	ENSG00000286288	NO	1.0795	3.20012		CCNA1
3336	POPDC2	Upreg	2.05262	4.34558	Yes		1576	ZNF789	Downreg	-1.60409	5.60974	No		6553	DIXDC1	NO	1.07945	2.5468		PSMA2
5540	PMAIP1	Upreg	2.04772	3.09535	Yes		4478	KIF17	Downreg	-1.60332	3.70361	Yes		2570	GOLT1B	NO	1.07917	4.87943		OASL
4846	LINC01215	Upreg	2.04689	3.48269	Yes		1451	FANCD2	Downreg	-1.60234	5.71663	No		5362	SYNE3	NO	1.07908	3.19558		OSR2
2959	PPP1R13B	Upreg	2.04679	4.60137	Yes		5477	AP1AR.DT	Downreg	-1.60042	3.1364	No		4720	MLLT6	NO	1.07886	3.55618		LINC00540
3853	CAVIN1	Upreg	2.04436	4.03694	Yes		3193	B3GALT9	Downreg	-1.59656	4.44347	No		1141	PARP12	NO	1.07838	6.02726		GPR156
30	LYN	Upreg	2.04197	8.82751	Yes		2315	RAD51C	Downreg	-1.59617	5.04588	No		1042	TCP11L1	NO	1.07698	6.13033		ENSG00000250274
4379	VSTM4	Upreg	2.04001	3.75623	Yes		4884	ENSG00000279227	Downreg	-1.59602	3.46783	No		4333	FEM1C	NO	1.07629	3.78068		ENSG00000251393
4352	ENSG00000253557	Upreg	2.03598	3.76808	Yes		4220	PSTK	Downreg	-1.59564	3.83919	Yes		6250	SULT1C2	NO	1.07606	2.72479		NUP153.AS1
1147	TMEM39A	Upreg	2.03451	6.02169	Yes		1020	MRFAP1L2	Downreg	-1.59201	6.15461	No		7435	EHF	NO	1.07453	2.07176		ENSG00000287494
786	FBXL19.AS1	Upreg	2.02937	6.4238	Yes		6626	WDR17	Downreg	-1.58918	2.50845	Yes		4358	TTLL4	NO	1.07412	3.76589		ENSG00000290041
8789	CD69	Upreg	2.02907	1.41226	Yes		1712	ZNF551	Downreg	-1.58909	5.4788	No		4574	SMIM3	NO	1.07397	3.64572		ENSG00000274642
47	SEMA3C	Upreg	2.02881	8.61719	Yes		5599	ANXA9	Downreg	-1.58903	3.05844	Yes		4495	GTF2B	NO	1.07343	3.69517		RGS16
183	TXNRD1	Upreg	2.0281	7.81363	Yes		586	PARP2	Downreg	-1.58752	6.70048	No		1584	TRMT1L	NO	1.0723	5.60082		LAD1
2026	USP30.AS1	Upreg	2.02739	5.23517	Yes		1564	TBC1D14	Downreg	-1.58711	5.61855	Yes		1775	RNF146	NO	1.0714	5.43325		PKIG
1293	SLC2A3	Upreg	2.02463	5.88566	Yes		1549	DENND11	Downreg	-1.58598	5.63871	No		2378	EEA1	NO	1.07089	4.99943		LAMB3
488	RHBDF2	Upreg	2.01853	6.88898	Yes		3551	CFAP119	Downreg	-1.5853	4.20364	No		5738	LINC02244	NO	1.06837	2.99017		ENSG00000232702
788	ENSG00000289293	Upreg	2.01779	6.42348	Yes		1589	SLAMF8	Downreg	-1.58514	5.59322	No		1048	ZC3H10	NO	1.06806	6.12889		KLF7.IT1
481	ENSG00000274642	Upreg	2.00812	6.91043	Yes		1081	SLC19A1	Downreg	-1.58383	6.08849	No		2812	CLK1	NO	1.06799	4.69085		KHDRBS3
1125	PHF13	Upreg	2.00771	6.03998	Yes		2036	PIGC	Downreg	-1.58372	5.22869	No		3159	CENPN	NO	1.06707	4.46853		ENSG00000274508
720	SNX16	Upreg	2.00743	6.51374	Yes		1971	POLR2J3.1	Downreg	-1.58361	5.28359	No		4898	TRIM56	NO	1.06679	3.45948		TRGV5
195	CD44	Upreg	2.00474	7.77275	Yes		7531	SIGLEC12	Downreg	-1.58335	2.01221	Yes		2795	IRF8	NO	1.06631	4.70297		PRDM8
4194	ENSG00000279320	Upreg	2.00137	3.85006	Yes		1828	ZNF544	Downreg	-1.58328	5.39853	Yes		4785	PLSCR1	NO	1.06623	3.51508		NRIP3
2532	DLL1	Upreg	1.99914	4.89411	Yes		1566	SCAMP1.AS1	Downreg	-1.58324	5.616	No		1756	GNE	NO	1.06562	5.44244		VSNL1
3059	LY6K	Upreg	1.9965	4.53619	Yes		7318	CXADR	Downreg	-1.58318	2.13168	No		3785	MYOF	NO	1.06534	4.07471		RPL7P18
295	POLR3D	Upreg	1.99543	7.41484	Yes		7092	ANXA2R.AS1	Downreg	-1.58285	2.25487	No		2180	ARHGEF11	NO	1.06468	5.13933		ENSG00000289365
3007	TAMALIN	Upreg	1.99502	4.56943	Yes		3317	PSTPIP1	Downreg	-1.58123	4.35769	No		4653	RCC1	NO	1.06418	3.59215		CCL7
58	AMMECR1L	Upreg	1.9916	8.61165	Yes		4875	NOL12	Downreg	-1.58095	3.47184	No		3410	REV3L	NO	1.06415	4.29118		FNDC4
5497	COL1A1	Upreg	1.98834	3.12239	Yes		1439	ENSG00000261888	Downreg	-1.57978	5.73117	No		1892	RHEB	NO	1.06335	5.34763		METTL1
6067	PLCB4	Upreg	1.9864	2.82582	Yes		5112	ENSG00000232053	Downreg	-1.57895	3.34701	Yes		2347	UBE2D1	NO	1.06333	5.02246		ENSG00000243089
510	DNAJA1	Upreg	1.98561	6.83989	Yes		1501	HIBCH	Downreg	-1.57744	5.67771	No		6842	MMP7	NO	1.06165	2.37777		ENSG00000289050
1645	TSKU	Upreg	1.98302	5.53809	Yes		1070	SLC27A1	Downreg	-1.57698	6.10303	Yes		5132	ZNF366	NO	1.06119	3.33079		EFNA1
1986	RUNX2	Upreg	1.98126	5.2684	Yes		5756	ENSG00000291143	Downreg	-1.5744	2.98118	No		7273	ENSG00000289015	NO	1.06092	2.15956		ST7.AS1
3607	ENSG00000290999	Upreg	1.97867	4.16464	Yes		890	POP5	Downreg	-1.57358	6.28082	No		2238	HINFP	NO	1.06077	5.09345		ENSG00000289485
4178	ATP10A	Upreg	1.97643	3.8546	Yes		1964	ZHX3	Downreg	-1.57193	5.28989	Yes		2424	ZMYM1	NO	1.06059	4.97152		MYO1B
4864	ENSG00000278869	Upreg	1.97543	3.4765	Yes		787	CLEC7A	Downreg	-1.57064	6.42348	No		1854	ST3GAL2	NO	1.058	5.37442		ZSWIM4
2365	ICAM4	Upreg	1.97473	5.00484	Yes		3128	HMBS	Downreg	-1.57034	4.48979	No		7779	HIC1	NO	1.05772	1.89191		TNRC18P1
4010	LINC01355	Upreg	1.97225	3.94321	Yes		502	ARHGAP18	Downreg	-1.56947	6.85744	Yes		2094	UBE2E1	NO	1.05576	5.19353		ENSG00000280287
303	NEDD4L	Upreg	1.96702	7.37736	Yes		1663	STING1	Downreg	-1.56922	5.52644	No		4589	WDR45	NO	1.05555	3.63566		ENSG00000290999
198	ARHGAP31	Upreg	1.96416	7.7676	Yes		4341	PRR12	Downreg	-1.56915	3.7723	Yes		2039	TOP1	NO	1.05523	5.22869		RANBP3L
1127	CEP19	Upreg	1.96123	6.03578	Yes		2781	STK36	Downreg	-1.56902	4.71383	Yes		2288	NCOA3	NO	1.05506	5.06047		MMP2.AS1
98	MB21D2	Upreg	1.95916	8.26476	Yes		2047	EVI2B	Downreg	-1.56833	5.21834	Yes		1018	ROCK2	NO	1.05265	6.15554		UNC79
6510	SCN9A	Upreg	1.95764	2.57562	Yes		3852	ICAM2	Downreg	-1.56672	4.03797	No		4719	NOD2	NO	1.05188	3.55623		ENSG00000288999
1719	IL7	Upreg	1.95411	5.47171	Yes		352	AMDHD2	Downreg	-1.56369	7.16608	No		1567	TDG	NO	1.05187	5.61517		DNAJB6P1
2453	SLC25A37	Upreg	1.9537	4.95213	Yes		4994	LINC01637	Downreg	-1.56358	3.41023	Yes		7467	MEFV	NO	1.05183	2.05255		CSRP2
492	ABL2	Upreg	1.95352	6.8799	Yes		4292	TIGD7	Downreg	-1.56264	3.8048	No		979	FNIP1	NO	1.05149	6.19124		SLC22A4
591	PVR	Upreg	1.95287	6.68996	Yes		879	ITSN1	Downreg	-1.56195	6.30611	No		6278	BCL10.AS1	NO	1.05117	2.71075		FZD6
89	TMEM63B	Upreg	1.95273	8.26802	Yes		791	ENSG00000288771	Downreg	-1.56127	6.42304	Yes		7154	ENSG00000259712	NO	1.0511	2.22072		OCSTAMP
2143	TNFRSF12A	Upreg	1.94356	5.16551	Yes		3679	MTFR2	Downreg	-1.56123	4.12872	Yes		6495	HERC6	NO	1.05048	2.58542		ENSG00000278869
111	B4GALT1	Upreg	1.94349	8.14313	Yes		2339	ABI3	Downreg	-1.56003	5.02501	No		2984	CYRIA	NO	1.04877	4.58749		MMP10
880	LINC.PINT	Upreg	1.94177	6.30611	Yes		454	CMTM7	Downreg	-1.55973	6.97138	Yes		2650	CDC73	NO	1.04867	4.82027		PNPLA1
339	PHLPP2	Upreg	1.93447	7.23392	Yes		6436	ENSG00000279425	Downreg	-1.55954	2.61786	Yes		1692	SMG1	NO	1.04822	5.4967		RIN2
4018	LMNB1	Upreg	1.9326	3.94114	Yes		1436	CBX7	Downreg	-1.55703	5.73117	Yes		844	NFE2L2	NO	1.04803	6.35616		AMOTL2
4484	ENSG00000284633	Upreg	1.93249	3.7012	Yes		713	NUDT3	Downreg	-1.55683	6.51709	No		6909	LINC01191	NO	1.04554	2.34477		NEPRO.AS1
1443	BTG1	Upreg	1.92916	5.72405	Yes		640	RAB27A	Downreg	-1.55537	6.60151	No		6587	THAP2	NO	1.04511	2.52749		FZD4
902	SLC22A23	Upreg	1.92904	6.27522	Yes		3214	MIR3667HG	Downreg	-1.55523	4.42877	Yes		2480	TRIM26	NO	1.0446	4.92826		NAP1L4P1
88	MYO1G	Upreg	1.92667	8.26802	Yes		6119	COBLL1	Downreg	-1.55372	2.79585	Yes		3257	CDK6	NO	1.04404	4.39868		Y_RNA
526	PLAUR	Upreg	1.92623	6.82122	Yes		243	TMC6	Downreg	-1.55278	7.56891	Yes		5298	IL6R.AS1	NO	1.04398	3.23387		CDKN2B.AS1
103	CDK14	Upreg	1.92187	8.22571	Yes		5235	ANG	Downreg	-1.55248	3.27329	No		2115	FRMD8	NO	1.04326	5.1832		MAPK11
862	BAZ1A	Upreg	1.91573	6.33211	Yes		383	PGPEP1	Downreg	-1.55192	7.09734	No		7426	TYRO3	NO	1.04285	2.07587		GBP1P1
4704	LINC03009	Upreg	1.9145	3.56062	Yes		3905	MYOM1	Downreg	-1.55149	4.00522	Yes		641	CLIP1	NO	1.0427	6.60151		RGPD2
907	FOSL2	Upreg	1.91431	6.26988	Yes		2465	ENSG00000268362	Downreg	-1.55062	4.9419	No		8873	MMP12	NO	1.04224	1.37349		EMICERI
4914	RHOH	Upreg	1.91152	3.45335	Yes		3668	SLC25A35	Downreg	-1.54935	4.1325	Yes		1250	SRFBP1	NO	1.04211	5.92053		CGN
511	KDM6B	Upreg	1.91099	6.83989	Yes		1637	SEC31B	Downreg	-1.5476	5.54523	No		3033	ZNF624	NO	1.04175	4.55443		MC1R
3106	GNAI1	Upreg	1.91081	4.50231	Yes		5690	RNFT2	Downreg	-1.54693	3.00968	No		934	RCSD1	NO	1.03962	6.22897		NDP
1550	PDE4DIPP2	Upreg	1.90627	5.63746	Yes		2511	HSF4	Downreg	-1.54598	4.91076	No		1511	HNRNPC	NO	1.03949	5.66116		ARC
1021	ZNF277	Upreg	1.90049	6.15461	Yes		5618	AKR1E2	Downreg	-1.54422	3.0484	Yes		4063	HSPA5	NO	1.03918	3.9111		LINC00513
572	ZNFX1	Upreg	1.89269	6.73446	Yes		4494	GPR150	Downreg	-1.54191	3.69581	No		7324	IFI44	NO	1.03762	2.12627		BTG2.DT
1286	MICB	Upreg	1.88835	5.89074	Yes		3712	CFAP44	Downreg	-1.54086	4.11103	Yes		4727	RRAGC	NO	1.03736	3.55024		ACHE
8380	IFIT2	Upreg	1.88827	1.61056	Yes		3005	ANKRD42	Downreg	-1.53699	4.5737	No		607	PCGF3	NO	1.03731	6.6551		ENSG00000279138
3700	SERPINE2	Upreg	1.88744	4.11563	Yes		1237	LDLRAD4	Downreg	-1.53684	5.93442	Yes		801	ELK1	NO	1.03701	6.41014		ENSG00000251194
1034	PIM3	Upreg	1.88495	6.14008	Yes		812	CTNND1	Downreg	-1.53668	6.3994	No		931	PTPN12	NO	1.03611	6.23185		RPL17P28
3165	FLT1	Upreg	1.88485	4.46417	Yes		1235	IQCE	Downreg	-1.53497	5.93819	Yes		1112	SAMD4B	NO	1.0356	6.06582		BATF3
2215	ENSG00000255921	Upreg	1.88415	5.1112	Yes		1682	ARHGEF6	Downreg	-1.53335	5.50285	Yes		7601	APOL6	NO	1.03514	1.97782		OVOL1
1246	NUB1	Upreg	1.88171	5.92492	Yes		1385	WAC.AS1	Downreg	-1.53306	5.77637	No		4951	VCPIP1	NO	1.03507	3.42888		DMWD
91	UBE2Z	Upreg	1.87818	8.26802	Yes		2597	MAD1L1	Downreg	-1.533	4.86211	No		3121	ZRANB1	NO	1.0348	4.49369		ENSG00000289530
220	RBM47	Upreg	1.87749	7.681	Yes		777	LXN	Downreg	-1.53187	6.4335	No		636	CDC42SE2	NO	1.03432	6.60456		NANOS1
5051	USP18	Upreg	1.87638	3.38268	Yes		3419	EEPD1	Downreg	-1.52812	4.2845	No		1658	ARHGAP21	NO	1.03372	5.52871		PTP4A3
205	BMAL2	Upreg	1.87101	7.73854	Yes		4843	PIK3CG	Downreg	-1.52709	3.48309	Yes		2866	ATF7IP2	NO	1.03361	4.65636		FLT1
1386	TVP23B	Upreg	1.87049	5.77332	Yes		590	IMPA2	Downreg	-1.52685	6.69075	Yes		3547	GPC4	NO	1.03298	4.20444		CFLAR.AS1
895	RASSF8	Upreg	1.86928	6.27988	Yes		356	SNX5	Downreg	-1.5258	7.15579	No		1679	UTP25	NO	1.0327	5.50614		ENSG00000269951
276	ARID5B	Upreg	1.86581	7.45737	Yes		4507	CELSR2	Downreg	-1.52393	3.68558	Yes		1579	GPAT4	NO	1.03227	5.6046		ENSG00000289293
404	PPP4R2	Upreg	1.86243	7.07207	Yes		223	NCF4	Downreg	-1.52214	7.67224	Yes		1401	EDEM3	NO	1.03145	5.76397		PDE4B
1193	PUS7	Upreg	1.86176	5.97927	Yes		1215	LDAH	Downreg	-1.52196	5.95715	No		2027	INTS6	NO	1.03137	5.23468		PMAIP1
1938	ADGRE1	Upreg	1.85923	5.31589	Yes		3993	CYP2U1	Downreg	-1.52195	3.95138	Yes		797	ATP2C1	NO	1.03001	6.42		PROK2
3003	FYN	Upreg	1.85818	4.5746	Yes		757	RPE	Downreg	-1.52195	6.4545	No		868	SLC37A1	NO	1.02984	6.32797		PINLYP
434	ALCAM	Upreg	1.85755	7.00537	Yes		341	PLCB2	Downreg	-1.52136	7.2322	Yes		11295	ASAH2B	NO	1.02965	0.409273		HSPA2
112	CFLAR	Upreg	1.85619	8.14068	Yes		1418	ARL3	Downreg	-1.51938	5.74371	No		8216	GUCY1B1	NO	1.02813	1.69836		OLFM2
3442	ARHGAP23	Upreg	1.85547	4.26441	Yes		5605	PPP1R3G	Downreg	-1.51863	3.0566	No		2413	MMAA	NO	1.02805	4.97892		ENSG00000215861
363	DNAJB6	Upreg	1.85516	7.14422	Yes		4533	LENG8	Downreg	-1.51862	3.66846	No		5644	LETM2	NO	1.02785	3.02792		ENSG00000256894
2388	TRGV5P	Upreg	1.85315	4.9942	Yes		2396	MTA3	Downreg	-1.51844	4.99055	No		5461	ENSG00000270681	NO	1.02706	3.14371		CCND1
5949	RPL17P28	Upreg	1.85302	2.87787	Yes		2425	PTGFRN	Downreg	-1.5181	4.97018	Yes		3453	LRP8	NO	1.02464	4.25055		ICAM5
553	ZBTB43	Upreg	1.85193	6.78249	Yes		4369	NBEA	Downreg	-1.51752	3.76023	Yes		2655	HCK	NO	1.02454	4.81617		IL18R1
990	MS4A14	Upreg	1.84884	6.1836	Yes		1315	ATXN7L3B	Downreg	-1.5169	5.84771	No		2821	DENND5B	NO	1.0243	4.68471		ISG20
3484	RHBDF1	Upreg	1.84679	4.23955	Yes		524	VPS45	Downreg	-1.51623	6.82576	No		7260	FOXM1	NO	1.02351	2.16435		HSPA6
592	TLK2	Upreg	1.8453	6.68956	Yes		4026	GASK1B.AS1	Downreg	-1.51462	3.93613	Yes		842	RUFY3	NO	1.02347	6.35629		TM4SF1
424	SLC43A3	Upreg	1.84526	7.04374	Yes		2622	TRIB3	Downreg	-1.51362	4.8382	Yes		3397	TAF5	NO	1.02333	4.29976		BCAR1
6489	NKD1	Upreg	1.84488	2.5911	Yes		1760	EVL	Downreg	-1.51298	5.44122	No		9073	IRF4	NO	1.02274	1.27235		HIC1
945	PTGIR	Upreg	1.84474	6.21736	Yes		1285	OGG1	Downreg	-1.51221	5.89074	No		6239	TMEM132A	NO	1.02269	2.73009		ENSG00000272669
962	KRCC1	Upreg	1.84375	6.20305	Yes		1680	EVI2A	Downreg	-1.5107	5.50419	No		9113	LINC00649	NO	1.02231	1.25566		TPBG
1352	MREG	Upreg	1.84234	5.80581	Yes		1190	FBLIM1	Downreg	-1.50781	5.98277	Yes		1431	SLC16A1	NO	1.01973	5.73395		CCL23
1480	PRKCH	Upreg	1.84221	5.69838	Yes		6109	DOC2A	Downreg	-1.50757	2.79913	Yes		820	SLK	NO	1.01909	6.38069		TRGV6
475	EIF1B	Upreg	1.83728	6.91043	Yes		6528	TRIM6	Downreg	-1.50738	2.56544	No		5086	USP13	NO	1.01806	3.35739		ADAD2
5260	KIAA0040	Upreg	1.83273	3.25994	Yes		3218	PCED1B.AS1	Downreg	-1.50716	4.42443	No		3180	ZNF316	NO	1.01792	4.45104		ENSG00000267980
5794	ENSG00000250274	Upreg	1.82685	2.95872	Yes		5160	DYNC2H1	Downreg	-1.50509	3.31693	Yes		3900	PRRG1	NO	1.01767	4.00955		CBARP
1090	TRAFD1	Upreg	1.82682	6.083	Yes		6054	CEP250.AS1	Downreg	-1.50492	2.83142	No		8582	HILPDA	NO	1.01668	1.49992		IDO2
2683	HSPA2	Upreg	1.82663	4.79335	Yes		1932	LINC02035	Downreg	-1.50483	5.32173	Yes		3635	ELL	NO	1.01663	4.14934		TMCC2
939	XBP1	Upreg	1.82661	6.22028	Yes		4486	ZNF704	Downreg	-1.50447	3.69938	Yes		1844	RBM28	NO	1.01617	5.37944		ARL10
224	TBC1D22B	Upreg	1.82539	7.6697	Yes		1050	KCNE3	Downreg	-1.50313	6.12809	No		8173	LINC02154	NO	1.01595	1.71674		CTNNAL1
448	UGCG	Upreg	1.82539	6.97338	Yes		861	SYNJ2BP	Downreg	-1.50273	6.3365	No		6344	CGAS	NO	1.01486	2.66651		LHFPL6
3177	HOMER1	Upreg	1.82324	4.45531	Yes		1820	GAB3	Downreg	-1.50261	5.40594	No		5517	URB1	NO	1.01445	3.11174		AK4P1
282	BRPF3	Upreg	1.8229	7.44719	Yes		5883	ARHGAP33	Downreg	-1.50249	2.91397	Yes		7562	NUTM2A	NO	1.01419	1.99622		AREG
1095	ZNRF1	Upreg	1.82197	6.0805	Yes		6405	JMJD7.PLA2G4B	Downreg	-1.50148	2.63586	No		1144	NFYA	NO	1.01348	6.02682		CD300E
912	TAF4B	Upreg	1.81312	6.26744	Yes		468	KCNJ5	Downreg	-1.50145	6.9327	No		6728	ZNF107	NO	1.01344	2.44679		BCL10.AS1
2353	PML	Upreg	1.80967	5.01863	Yes		1966	NINJ2.AS1	Downreg	-1.50048	5.28872	No		6794	ENSG00000229337	NO	1.01335	2.40698		ENSG00000275180
631	LSS	Upreg	1.80691	6.61333	Yes									667	ZNF282	NO	1.01232	6.56742		RBKS
841	BCORL1	Upreg	1.80508	6.35695	Yes									808	RAB5A	NO	1.01185	6.40284		POU2F2
298	FMNL3	Upreg	1.80091	7.40882	Yes									9385	DSP	NO	1.01022	1.1331		ENSG00000250378
2239	BATF	Upreg	1.8004	5.09317	Yes									1496	EIF1AD	NO	1.0099	5.6812		MMP1
707	MYO10	Upreg	1.7967	6.52073	Yes									1307	PSMA3	NO	1.00899	5.86115		KIF21A
365	UXS1	Upreg	1.79666	7.14017	Yes									6568	OSER1.DT	NO	1.00866	2.53497		FAM110B
4932	RGS20	Upreg	1.79572	3.44216	Yes									3637	TFEC	NO	1.00856	4.14911		COL5A3
197	TP53BP2	Upreg	1.79452	7.77275	Yes									3102	DAGLA	NO	1.00851	4.5025		CD68
796	TRAF2	Upreg	1.794	6.42013	Yes									3810	PCID2	NO	1.00842	4.05803		STUM
6877	CD70	Upreg	1.78944	2.36433	Yes									3158	TMEM38B	NO	1.00778	4.46896		SHISAL1
2386	MAPK11	Upreg	1.78584	4.9952	Yes									1350	FTX	NO	1.0073	5.80703		LINC03062
4252	TNRC18P1	Upreg	1.78548	3.8255	Yes									729	BRAF	NO	1.00722	6.49884		GPR31
3211	TTC39B	Upreg	1.78377	4.42955	Yes									8493	ENSG00000280332	NO	1.00719	1.54803		ANKRD22
190	DTX4	Upreg	1.78339	7.78822	Yes									1188	TRIO	NO	1.00615	5.98405		LNCRNA.IUR
441	NCR3LG1	Upreg	1.7819	6.99335	Yes									2250	ENSG00000265975	NO	1.00552	5.08577		ROR1.AS1
882	ARHGEF2.AS2	Upreg	1.78182	6.29433	Yes									5649	TWNK	NO	1.0051	3.02623		GBP4
1219	SPAG1	Upreg	1.7783	5.95299	Yes									4620	KIF27	NO	1.00506	3.61624		PLCB4
719	PLK3	Upreg	1.77627	6.51383	Yes									646	ATXN7L3	NO	1.00475	6.59603		CCNE2
459	SELENOI	Upreg	1.77457	6.95492	Yes									1578	GATAD2B	NO	1.00463	5.60532		ENSG00000253838
405	ITGA5	Upreg	1.77397	7.07156	Yes									4840	ENSG00000285756	NO	1.00395	3.4846		ARHGAP20
1855	SFMBT1	Upreg	1.76865	5.37378	Yes									1417	NUP58	NO	1.00383	5.7445		GBP5
1851	IRF7	Upreg	1.76436	5.37776	Yes									870	TFDP1	NO	1.0038	6.32527		SERPINE2
2005	DCP1A	Upreg	1.76414	5.25067	Yes									2149	SMG7	NO	1.00354	5.16406		SAMD14
2679	SLC9B2	Upreg	1.76168	4.79635	Yes									3831	SPATA13	NO	1.00336	4.04838		GJA3
855	PDE7A	Upreg	1.76098	6.34464	Yes									419	TBK1	NO	1.00307	7.04982		NR4A2
758	RCN1	Upreg	1.76008	6.45028	Yes									3161	GBP3	NO	1.00272	4.46781		ENSG00000277782
206	TNFAIP8	Upreg	1.75711	7.73418	Yes									2381	FAM210A	NO	1.00266	4.99866		CXCL9
167	ASAP1	Upreg	1.75615	7.87685	Yes									5586	TSPYL2	NO	1.00262	3.06975		AUTS2
712	NFKBIA	Upreg	1.75604	6.51709	Yes									1211	ARID2	NO	1.0023	5.96284		APOBEC3A
4830	NR4A1	Upreg	1.75394	3.48924	Yes									7358	SMAD3	NO	1.00224	2.11194		ENSG00000284930
258	AGO2	Upreg	1.75296	7.49052	Yes									1414	TOM1L2	NO	1.0012	5.74555		AMIGO2
443	PTPRE	Upreg	1.74895	6.98584	Yes									7212	PSMC3IP	NO	1.00077	2.19448		DEPP1
1115	TEX30	Upreg	1.74852	6.06212	Yes									3295	ANKRD12	NO	1.00043	4.3802		ADM.DT
1574	MASTL	Upreg	1.74848	5.60974	Yes									2038	VOPP1	NO	1.00011	5.22869		PDLIM4
1539	PANX1	Upreg	1.74811	5.64337	Yes									10507	PNLDC1	NO	1.0001	0.696358		SMARCA1
6083	ADGRF3	Upreg	1.7454	2.81684	Yes									2626	BCOR	NO	1.00005	4.83601		IL19
1460	SCN1B	Upreg	1.74498	5.71083	Yes									7268	RUNX1.AS1	NO	1.00002	2.1605		AQP3
1484	MAFF	Upreg	1.74127	5.6982	Yes									4659	PARS2	NO	0.999457	3.58689		HAPLN3
1130	LDLRAD3	Upreg	1.73604	6.03399	Yes									2894	WWC2	NO	0.999066	4.63694		ENSG00000253557
6097	AUTS2	Upreg	1.73476	2.81075	Yes									2273	FBXW7	NO	0.99886	5.07015		MDGA1
1279	SQOR	Upreg	1.73442	5.89956	Yes									4602	RTN2	NO	0.99867	3.62833		IFIT2
6611	CFAP99	Upreg	1.73312	2.51637	Yes									2156	ARHGAP25	NO	0.998191	5.16206		LTA
530	TXN	Upreg	1.73265	6.81595	Yes									731	BRD1	NO	0.998068	6.4959		DKK2
974	DDX21	Upreg	1.73242	6.19429	Yes									6373	ENSG00000224950	NO	0.997964	2.65026		CD69
899	MORC3	Upreg	1.72957	6.27545	Yes									7885	IGFBP4	NO	0.997717	1.84973		ADIRF
3141	ARRDC4	Upreg	1.72526	4.48064	Yes									3012	OSBPL8	NO	0.997168	4.56696		LINC03009
176	DRAM1	Upreg	1.72336	7.83429	Yes									2579	ZNF101	NO	0.996636	4.87314		LINC01181
5521	SLC16A10	Upreg	1.7231	3.10902	Yes									897	CLK3	NO	0.996022	6.27799		GATA2
6222	CLEC6A	Upreg	1.72167	2.73967	Yes									4346	FAIM	NO	0.995642	3.76938		ATXN1.AS1
831	SMG9	Upreg	1.72094	6.36533	Yes									1432	VIM	NO	0.995339	5.73394		SERPINB9P1
6263	LNCRNA.IUR	Upreg	1.72045	2.71771	Yes									2982	BCL2L13	NO	0.994344	4.59023		ENSG00000259760
394	AKT3	Upreg	1.71866	7.0746	Yes									6050	ABLIM1	NO	0.994103	2.83332		ENSG00000225931
2170	ENSG00000280287	Upreg	1.71731	5.15004	Yes									9096	MAPK8IP1	NO	0.993977	1.26138		ENSG00000287561
4235	TNFAIP3	Upreg	1.71531	3.83405	Yes									1445	TSPAN14	NO	0.993906	5.72051		LINC01355
191	PRPF3	Upreg	1.71223	7.78196	Yes									2091	LRRC42	NO	0.993092	5.19353		PDGFRL
2370	ENSG00000272941	Upreg	1.71099	5.00226	Yes									4759	ITPRIPL2	NO	0.99258	3.53622		TEX14
2021	ENSG00000291233	Upreg	1.70977	5.23854	Yes									2696	LYSMD3	NO	0.992092	4.78433		ENSG00000260805
3061	PI4K2B	Upreg	1.70916	4.53119	Yes									617	SFPQ	NO	0.991734	6.64533		OLIG2
5884	MMP2.AS1	Upreg	1.70804	2.91397	Yes									5136	MFN1	NO	0.991298	3.32846		CSPG4
255	CLIC4	Upreg	1.70412	7.50237	Yes									1354	DESI1	NO	0.991261	5.80367		CYP4F3
1972	ARL10	Upreg	1.70387	5.28314	Yes									8814	MIR1249	NO	0.990794	1.39992		RHOH
346	TNFAIP2	Upreg	1.703	7.20369	Yes									2423	CD82	NO	0.990404	4.97398		ADAMTS14
230	FNBP4	Upreg	1.70205	7.66502	Yes									525	CSGALNACT2	NO	0.990214	6.82319		RPLP0P2
657	LITAF	Upreg	1.69923	6.58151	Yes									2482	TBCCD1	NO	0.989408	4.92637		MAS1
6364	GSEC	Upreg	1.69867	2.65401	Yes									8576	GREM1	NO	0.988792	1.50186		CFAP99
754	MAML2	Upreg	1.69793	6.45995	Yes									5753	ADAM12	NO	0.988761	2.98196		LINC00960
519	N4BP1	Upreg	1.69772	6.82986	Yes									1402	MTPAP	NO	0.988429	5.76198		RGMA
873	PFKP	Upreg	1.69618	6.31491	Yes									5325	TRANK1	NO	0.988341	3.21556		RDX
1565	MADD	Upreg	1.69609	5.616	Yes									2758	TTC33	NO	0.987138	4.7229		OSGIN2
2955	ENSG00000278948	Upreg	1.69349	4.60692	Yes									1216	BDP1	NO	0.986957	5.95715		LYN
288	BTBD7	Upreg	1.68911	7.43267	Yes									2137	EIF4ENIF1	NO	0.985375	5.17043		NAV2
7091	CDC42EP1	Upreg	1.68822	2.2569	Yes									3073	HYOU1	NO	0.984909	4.52329		SEMA3C
300	ARHGEF2	Upreg	1.68765	7.40276	Yes									7082	PGAP1	NO	0.984815	2.25967		PTPRJ
3264	KCNQ1OT1	Upreg	1.68743	4.39527	Yes									3528	BTBD19	NO	0.984425	4.21442		TMEM63B
1404	FAM200C	Upreg	1.68244	5.76082	Yes									9937	TNFSF18	NO	0.983002	0.911724		UBE2Z
2089	UBE2FP1	Upreg	1.67986	5.19516	Yes									1342	HERPUD2	NO	0.982817	5.82115		CDK14
4733	CTNNAL1	Upreg	1.67961	3.54947	Yes									8344	BCO2	NO	0.982389	1.63067		ENSG00000237927
1174	TNIP2	Upreg	1.67909	6.00038	Yes									1951	RNF34	NO	0.982368	5.30851		KLHL21
1185	ARFGAP3	Upreg	1.67732	5.98789	Yes									2087	KPNA2	NO	0.982044	5.19605		GK
2928	PPIF	Upreg	1.67729	4.61799	Yes									2885	NFKBIZ	NO	0.981936	4.6448		ASAP1
242	DOCK4	Upreg	1.67723	7.5699	Yes									846	ARL8A	NO	0.981774	6.35177		TIAM1
337	RILPL2	Upreg	1.67531	7.24182	Yes									5824	PLEKHG3	NO	0.981668	2.94765		TXNRD1
479	ANKLE2	Upreg	1.67288	6.91043	Yes									767	MAPK6	NO	0.981578	6.44549		PRPF3
2316	MTF1	Upreg	1.66781	5.04478	Yes									2294	NRBP1	NO	0.981276	5.05682		ARHGAP31
3992	SLC22A4	Upreg	1.66118	3.95154	Yes									1699	WRN	NO	0.981259	5.49111		BMAL2
4555	THBS1	Upreg	1.65501	3.65469	Yes									5657	CCNJ	NO	0.981139	3.02062		RBM47
334	ARID3A	Upreg	1.65459	7.2571	Yes									3543	IRF2	NO	0.981053	4.20696		TBC1D22B
2212	RRP1	Upreg	1.65111	5.1139	Yes									3407	MMP14	NO	0.980677	4.29468		FNBP4
1869	PPA1	Upreg	1.64909	5.36374	Yes									1948	COG3	NO	0.980514	5.31217		APOL3
175	TIAM1	Upreg	1.64902	7.84843	Yes									1169	TRIM11	NO	0.978893	6.00499		DOCK4
6151	RABAC1	Upreg	1.64203	2.77872	Yes									4771	ZNF280C	NO	0.978407	3.52578		TCF7L1
137	SLC11A2	Upreg	1.64028	8.03998	Yes									658	CANT1	NO	0.978068	6.57968		ZNF691.DT
6172	ADM.DT	Upreg	1.63565	2.76575	Yes									1604	ZSCAN29	NO	0.977732	5.57847		ARID5B
1424	ARAP2	Upreg	1.63413	5.73561	Yes									5535	GPR68	NO	0.976199	3.096		BRPF3
5310	TRGV5	Upreg	1.63337	3.22574	Yes									1476	SMURF1	NO	0.974526	5.70202		ITGB3
5108	ELOVL6	Upreg	1.63012	3.34823	Yes									5903	C1R	NO	0.973567	2.90124		BTBD7
3636	ENSG00000272669	Upreg	1.62979	4.14934	Yes									1107	ACBD3	NO	0.973382	6.06694		POLR3D
682	GPR157	Upreg	1.62885	6.5469	Yes									2870	SLFN5	NO	0.973343	4.65407		FMNL3
3167	NOL4L	Upreg	1.62659	4.4617	Yes									1355	C1orf198	NO	0.972892	5.80088		ARHGEF2
326	PXDC1	Upreg	1.62524	7.26684	Yes									8301	SCOC.AS1	NO	0.972843	1.65661		NABP1
2687	KREMEN1	Upreg	1.62082	4.79011	Yes									806	NUP98	NO	0.972701	6.4066		EBF1
1084	PNRC1	Upreg	1.61967	6.08763	Yes									2789	CLDND1	NO	0.972633	4.7084		ARID3A
3633	CSRNP1	Upreg	1.61748	4.14979	Yes									6195	ZNF324B	NO	0.972341	2.75492		CEP170B
4201	ICOSLG	Upreg	1.61562	3.84888	Yes									1113	ZNF513	NO	0.972075	6.06358		AKT3
1138	FGFRL1	Upreg	1.61504	6.03035	Yes									1473	XPO5	NO	0.971375	5.70202		DUSP15
2744	ENSG00000253123	Upreg	1.61207	4.74126	Yes									7530	MYBPC3	NO	0.971354	2.01243		ALCAM
1089	NECTIN2	Upreg	1.61158	6.083	Yes									3945	ENSG00000225339	NO	0.971195	3.98204		PTPRE
4539	CCDC194	Upreg	1.60952	3.66299	Yes									4572	TMEM170A	NO	0.969428	3.64708		UGCG
4977	ARHGAP20	Upreg	1.60819	3.41775	Yes									1253	E2F3	NO	0.968233	5.91688		SELENOI
1099	UPP1	Upreg	1.60408	6.0777	Yes									3151	C10orf88	NO	0.967024	4.47844		HIPK2
2585	ENSG00000276649	Upreg	1.60269	4.86811	Yes									4782	DLG5	NO	0.966196	3.51701		DIPK1A
3753	EXT1	Upreg	1.60083	4.08948	Yes									1903	TGDS	NO	0.96601	5.34318		RHBDF2
4387	CYTOR	Upreg	1.5978	3.75157	Yes									2417	ZNF623	NO	0.965942	4.97455		EIF2AK3
1353	GTPBP1	Upreg	1.59422	5.80479	Yes									7236	HLA.F.AS1	NO	0.964114	2.17745		NOTCH3
462	HIPK2	Upreg	1.5921	6.94107	Yes									7228	GOLGA8K	NO	0.963919	2.18086		DNAJA1
1491	PDGFB	Upreg	1.58657	5.68771	Yes									2994	FGFR1	NO	0.962927	4.58067		N4BP1
3743	ENSG00000289198	Upreg	1.5856	4.09707	Yes									5172	ZFTA	NO	0.962205	3.31381		JADE3
1241	EYA3	Upreg	1.58444	5.93057	Yes									1525	SPDL1	NO	0.961988	5.65016		TXN
5251	PNPLA1	Upreg	1.57355	3.26202	Yes									1524	IPPK	NO	0.960198	5.65056		GID4
616	RFFL	Upreg	1.56643	6.64882	Yes									691	KANSL3	NO	0.959819	6.54199		TLK2
3258	CISH	Upreg	1.5646	4.39868	Yes									933	UBE2E2	NO	0.95952	6.23185		ARHGAP24
1973	ESPL1	Upreg	1.56402	5.28314	Yes									1278	ISOC1	NO	0.959101	5.89956		ENSG00000253891
596	ARHGAP24	Upreg	1.56201	6.67854	Yes									2642	TMEM106A	NO	0.958372	4.82543		LSS
4703	ENSG00000290041	Upreg	1.5614	3.56062	Yes									8014	RET	NO	0.958363	1.78902		CCM2L
397	KBTBD8	Upreg	1.55886	7.0746	Yes									5631	CEP70	NO	0.956975	3.03837		CDK5R1
6148	PPM1K	Upreg	1.55633	2.77953	Yes									3858	ZNF324	NO	0.956587	4.0348		GPR157
1464	TOB2	Upreg	1.55622	5.70841	Yes									3088	PIK3R5.DT	NO	0.955185	4.5108		MYO10
4166	ROBO1	Upreg	1.55231	3.85881	Yes									2403	KLF6	NO	0.955074	4.98846		SNX16
3055	CCND1	Upreg	1.5523	4.53847	Yes									5967	OGFRP1	NO	0.955006	2.86888		RNF24
1379	TAP1	Upreg	1.54972	5.77924	Yes									2281	HCFC2	NO	0.954982	5.06632		FICD
4294	TNFSF14	Upreg	1.54828	3.80438	Yes									5010	ARHGEF10L	NO	0.954935	3.39941		MAML2
1096	CASP7	Upreg	1.54311	6.08034	Yes									3514	TPT1.AS1	NO	0.953444	4.22129		TGFA
2308	BCL2A1	Upreg	1.54134	5.05034	Yes									8061	HORMAD1	NO	0.953094	1.76814		RCN1
1786	ENSG00000288658	Upreg	1.53838	5.42815	Yes									3989	CBR3	NO	0.952661	3.95397		TANC1
2420	BEND3	Upreg	1.53423	4.97443	Yes									2449	MAP3K20	NO	0.95206	4.95296		UST
1005	ZNF200	Upreg	1.53227	6.16704	Yes									2298	RPRD1B	NO	0.951441	5.05395		BACH2
1296	NRIP3	Upreg	1.52607	5.88519	Yes									1071	RSPRY1	NO	0.951211	6.10303		ATP8B2
850	AFF4	Upreg	1.51199	6.34684	Yes									8408	LAG3	NO	0.950615	1.59611		TJP1
7299	AIM2	Upreg	1.50629	2.14704	Yes									8560	ENSG00000273448	NO	0.950417	1.51206		FBXL19.AS1
4866	NR4A2	Upreg	1.50268	3.47572	Yes									2375	TNFAIP1	NO	0.950163	5.0001		TRAF2
311	STK40	Upreg	1.50055	7.32297	Yes									1221	FOXO3	NO	0.949973	5.95299		SH3PXD2B
4261	NCCRP1	Upreg	7.78522	3.82032	No									1974	STX18	NO	0.949675	5.28314		DGKG
4624	HHLA2	Upreg	7.34147	3.61164	No									1031	ASB6	NO	0.949314	6.14051		ENSG00000287733
4967	ENSG00000287535	Upreg	7.33618	3.42123	No									1220	PSMD11	NO	0.949159	5.95299		ACSL5
464	EGR4	Upreg	6.95073	6.93817	No									4131	TCEANC	NO	0.948449	3.87694		PDE7A
6224	BCL2L14	Upreg	5.64932	2.73937	No									733	PIK3R5	NO	0.947858	6.49138		ATP6V0E2.AS1
1791	TDRD6.AS1	Upreg	5.07226	5.4233	No									1391	ZNF644	NO	0.947044	5.77086		PFKP
7103	LIFR	Upreg	4.9189	2.24598	No									2104	KBTBD2	NO	0.944841	5.18872		LIMK2
3290	FBXW10	Upreg	4.56936	4.38147	No									1459	TAOK1	NO	0.944593	5.71142		CHRM3
3502	RORB	Upreg	4.52526	4.22852	No									1788	EMP3	NO	0.943541	5.42472		ARHGEF2.AS2
1780	ENSG00000274717	Upreg	4.50275	5.43157	No									4675	CHKB.DT	NO	0.943321	3.57503		MORC3
1724	GIPR	Upreg	4.46899	5.47171	No									1995	UBAP1	NO	0.943318	5.25921		SLC22A23
2072	PLSCR2	Upreg	4.39805	5.21048	No									3490	CYP1B1	NO	0.943143	4.23739		TAF4B
972	CACHD1	Upreg	4.35994	6.19773	No									7848	ENSG00000279801	NO	0.942981	1.8618		ENTHD1
4459	SBK3	Upreg	4.33554	3.716	No									2544	PLEKHA3	NO	0.942402	4.88857		KRCC1
1781	NUDT9P1	Upreg	4.33426	5.43109	No									2969	RNF11	NO	0.942013	4.59805		DUSP10
4133	ANGPTL4	Upreg	4.32261	3.87648	No									3116	LONRF3	NO	0.941731	4.49744		UNKL
4969	IFNB1	Upreg	4.3185	3.42071	No									3642	CNOT6L	NO	0.941723	4.1473		USP42
1831	SLC10A6	Upreg	4.30328	5.3933	No									2060	VDR	NO	0.941367	5.21531		MS4A14
7847	ENSG00000224789	Upreg	4.27556	1.8618	No									2791	OGFR	NO	0.940654	4.70691		ZNF200
1865	FAM169A	Upreg	4.26234	5.36759	No									1963	NAA30	NO	0.940334	5.29088		SLC13A3
3332	SYNPO	Upreg	4.18825	4.35003	No									1470	LEMD3	NO	0.940289	5.70434		DNAJB9
1732	ENSG00000270210	Upreg	4.05149	5.46246	No									6132	BLZF1	NO	0.940182	2.78711		CCDC117
8306	KIR2DL4	Upreg	3.92134	1.65173	No									5913	PPP1R12A.AS1	NO	0.936407	2.89867		ANKRD37
2357	SMO	Upreg	3.87761	5.01481	No									5897	KLHL11	NO	0.936103	2.90646		SVIL
6181	ZAN	Upreg	3.76367	2.76072	No									2261	FDX1	NO	0.936039	5.07968		APOL2
2110	ZNF365	Upreg	3.74189	5.18508	No									3879	INPP1	NO	0.93563	4.02478		NECTIN2
1784	EFNB2	Upreg	3.67791	5.42972	No									2344	ANKRD54	NO	0.93548	5.02295		TRAFD1
555	ENSG00000228037	Upreg	3.56685	6.77575	No									7286	PCDHGC3	NO	0.93536	2.15114		CASP7
1939	ENSG00000286136	Upreg	3.4603	5.31537	No									6043	RNF122	NO	0.935245	2.83648		HPN
5065	LINC01388	Upreg	3.40322	3.36902	No									2023	EIF1	NO	0.934889	5.23714		CRIM1
4115	ARHGEF26	Upreg	3.39603	3.88639	No									8422	OSBPL10	NO	0.934746	1.58692		CEP19
2925	RFX8	Upreg	3.2907	4.61945	No									1537	GOLGA3	NO	0.934682	5.64609		LDLRAD3
2934	CILP2	Upreg	3.26795	4.6141	No									2636	TCF20	NO	0.934295	4.82581		ASAP2
5827	ITPR2.AS1	Upreg	3.13313	2.94701	No									5491	QSOX2	NO	0.934211	3.12808		TMEM39A
3146	STX5.DT	Upreg	3.05971	4.47938	No									2103	RSBN1	NO	0.931875	5.18913		ARFGAP3
3860	DIRAS2	Upreg	3.05403	4.0338	No									4116	PELO	NO	0.931563	3.88639		PUS7
2111	TC2N	Upreg	3.02879	5.18416	No									905	LCP2	NO	0.930144	6.27035		SBNO2
4660	CCL1	Upreg	3.01407	3.58666	No									1455	ECPAS	NO	0.92992	5.71577		EYA3
6031	ENSG00000255750	Upreg	2.98046	2.83874	No									2767	AIRIM	NO	0.929915	4.72032		NUB1
3579	AOC3	Upreg	2.96723	4.18302	No									4126	APBA3	NO	0.927647	3.87873		SLC8A3
3652	RAB36	Upreg	2.82188	4.14209	No									4259	SNHG16	NO	0.926947	3.82106		EHD2
1795	ENSG00000287188	Upreg	2.77971	5.42263	No									1061	IPO7	NO	0.926863	6.11494		HSPA13
6451	EDARADD	Upreg	2.75411	2.61192	No									2489	SFI1	NO	0.926646	4.92205		SQOR
5614	ENSG00000280007	Upreg	2.69521	3.05158	No									1918	KAT6A	NO	0.926267	5.33079		MICB
5520	CALD1	Upreg	2.68831	3.10961	No									2159	CYTH3	NO	0.925899	5.15797		SLC2A1
5377	LINC02427	Upreg	2.68454	3.18897	No									3781	RAI1	NO	0.925878	4.07678		LINC00622
4904	VEGFD	Upreg	2.66684	3.45633	No									6448	LINC00937	NO	0.925836	2.61269		SLC2A3
1457	PALLD	Upreg	2.65059	5.71199	No									7548	ARHGEF17	NO	0.925826	2.00268		SLC39A14
3287	LINC02384	Upreg	2.61552	4.38443	No									5280	GAB1	NO	0.925558	3.24709		JAK3
3874	TMEM169	Upreg	2.57221	4.02739	No									6018	ENSG00000268403	NO	0.924965	2.84635		TMEM79
6242	TTLL7	Upreg	2.55707	2.72861	No									2666	CPLANE1	NO	0.924657	4.80504		CAVIN4
896	ZNF627	Upreg	2.55474	6.27834	No									1467	CLK2	NO	0.924628	5.70823		GTPBP1
5068	CR1L	Upreg	2.52767	3.3687	No									1506	CHMP4B	NO	0.924586	5.67063		TAP1
3537	CLDN1	Upreg	2.4792	4.20904	No									1461	DCAF1	NO	0.924531	5.70926		TVP23B
1662	TRIM16L	Upreg	2.4507	5.52795	No									1683	SELENOS	NO	0.923744	5.50103		KCNN1
6846	BOC	Upreg	2.44537	2.37484	No									2886	MRPL44	NO	0.923657	4.64441		FAM200C
5234	TRIB2	Upreg	2.44112	3.27412	No									5938	ST3GAL6.AS1	NO	0.922867	2.88365		ARAP2
3432	CDC6	Upreg	2.4378	4.27072	No									5896	FOXO1	NO	0.922565	2.90674		HEG1
3757	ENSG00000224886	Upreg	2.43604	4.08732	No									6978	NLRC5	NO	0.922509	2.30841		ENSG00000241886
4959	LINC02621	Upreg	2.42952	3.42465	No									4056	CHCHD4	NO	0.921376	3.91413		SCN1B
1629	C5orf34	Upreg	2.41544	5.55354	No									4280	ZSCAN22	NO	0.920959	3.81082		PLA2G4A
4426	EEF1A1P19	Upreg	2.40267	3.73237	No									6812	CCL23	NO	0.919941	2.39662		MVP.DT
4392	ACTN2	Upreg	2.40171	3.74995	No									1201	JAK1	NO	0.919801	5.9752		PRKCH
3156	PERP	Upreg	2.38447	4.47313	No									2384	SETD1B	NO	0.919519	4.9952		SERPINB7
3976	WBP1LP2	Upreg	2.3814	3.96286	No									6740	FRG1EP	NO	0.918758	2.44064		PANX1
5281	LINC02732	Upreg	2.34574	3.24705	No									4807	PGBD2	NO	0.91863	3.50602		ASS1
3148	TENT5C	Upreg	2.32437	4.479	No									854	RNF4	NO	0.918584	6.34464		PDE4DIPP2
2476	TRAF4	Upreg	2.31713	4.93097	No									2718	FCGR2A	NO	0.918517	4.76571		MADD
6876	DPYSL4	Upreg	2.30926	2.3646	No									2458	SENP2	NO	0.91738	4.95053		MASTL
3804	RIPOR2	Upreg	2.29708	4.05883	No									3926	DDHD1	NO	0.916289	3.994		TAGAP
2394	TRIM2	Upreg	2.23842	4.99235	No									3023	TESK1	NO	0.916078	4.55852		HSPA4L
2265	ENSG00000285761	Upreg	2.23273	5.07579	No									3009	ACOX3	NO	0.915768	4.56809		TSKU
1399	ERRFI1	Upreg	2.21024	5.76406	No									2581	INPP5E	NO	0.915696	4.87163		USP53
4532	KIAA1549	Upreg	2.19959	3.66857	No									3855	ARHGAP5	NO	0.915512	4.0368		IL7
5709	COBL	Upreg	2.19473	3.00154	No									6071	MGAM	NO	0.914374	2.82391		GK4P
704	TULP3	Upreg	2.15948	6.52811	No									6183	CCDC120	NO	0.914212	2.75889		TMEM140
1109	ZNF442	Upreg	2.15713	6.06683	No									2739	ZSCAN5A	NO	0.913757	4.74738		IRF7
123	ZC3H4	Upreg	2.15507	8.09787	No									6713	TRIM5	NO	0.912698	2.45503		SFMBT1
4087	DARS1.AS1	Upreg	2.12368	3.89672	No									3079	TMEM216	NO	0.912687	4.51438		GPSM1
2012	ZNF433	Upreg	2.10907	5.2502	No									2267	NIP7	NO	0.912202	5.07471		EPB41L5
4591	ENSG00000289690	Upreg	2.07973	3.63463	No									3038	DIP2B	NO	0.911729	4.54881		PPA1
310	JUN	Upreg	2.07788	7.32297	No									2491	RPIA	NO	0.911227	4.92098		P3H2
407	ARRDC3	Upreg	2.06565	7.06592	No									4947	BID	NO	0.911074	3.43335		XRN1
2900	THRB	Upreg	2.05623	4.6323	No									3706	ULK2	NO	0.911044	4.11196		PDGFRA
4682	CDC25A	Upreg	2.05338	3.57028	No									6937	GPR180	NO	0.910903	2.33213		ADGRE1
4021	ENSG00000280355	Upreg	2.04475	3.93852	No									3396	APC	NO	0.908918	4.29999		STRIP2
1508	CCNG2	Upreg	2.03876	5.66261	No									1743	E2F6	NO	0.908705	5.45602		VNN3P
6701	SLC2A12	Upreg	2.03366	2.45876	No									2439	TEPSIN	NO	0.90865	4.96068		SLC37A3
301	ZNF804A	Upreg	2.02582	7.38087	No									1804	THAP1	NO	0.908307	5.41425		DCAF4L1
2919	ABCC2	Upreg	2.0255	4.62033	No									4781	FAM177A1	NO	0.908262	3.51707		HSPA1B
141	ST18	Upreg	2.02448	8.02715	No									2376	SEPTIN11	NO	0.908103	5.0001		ENSG00000291233
5615	ADPRHL1	Upreg	2.02279	3.05102	No									6982	ZNF837	NO	0.907874	2.30636		USP30.AS1
736	ZBTB41	Upreg	2.01604	6.48476	No									3225	RASA2	NO	0.906699	4.41923		ADAM19
2444	TRMT61A.DT	Upreg	2.00642	4.95447	No									1600	ICE1	NO	0.906659	5.5836		PARP14
5253	NOXRED1	Upreg	2.00319	3.26167	No									5602	STPG1	NO	0.906178	3.05712		MRPS6
385	SLC19A2	Upreg	1.98417	7.09177	No									5953	MACIR	NO	0.905956	2.87544		TTC39A
1282	LINC02777	Upreg	1.95959	5.89464	No									2998	FYTTD1	NO	0.905633	4.57829		HSPA12A
1298	ZNRF3	Upreg	1.95528	5.88192	No									6234	ENSG00000284602	NO	0.905519	2.73316		PALS2
956	GFPT1	Upreg	1.94665	6.2085	No									4421	SLC41A1	NO	0.905473	3.73386		RRP1
2703	RGS1	Upreg	1.93588	4.77827	No									3827	NMI	NO	0.905349	4.05014		ENSG00000251034
1181	PPP1R15A	Upreg	1.92683	5.98789	No									2521	UBXN7	NO	0.9053	4.90508		BATF
4236	GCNA	Upreg	1.91702	3.83405	No									2320	ATG16L1	NO	0.904179	5.04069		LINC01270
3334	PCBP3	Upreg	1.91338	4.34992	No									2371	LATS1	NO	0.903714	5.00147		KRT8P45
4465	MPHOSPH10P2	Upreg	1.90783	3.71273	No									5684	CCL22	NO	0.903689	3.012		PML
3201	MIR4435.2HG	Upreg	1.90743	4.43864	No									1910	SAFB	NO	0.903683	5.33594		ENSG00000272941
561	SOS1	Upreg	1.90487	6.76437	No									5173	NIBAN2	NO	0.903678	3.31337		ENSG00000273972
2198	TUBD1	Upreg	1.89108	5.12649	No									2664	VDAC1	NO	0.902779	4.80759		NRCAM
2930	IFNLR1	Upreg	1.89089	4.61609	No									2118	TAOK3	NO	0.901686	5.18255		ERFE
2975	HSPH1	Upreg	1.87535	4.59289	No									1577	DHX36	NO	0.901428	5.60561		ENSG00000272512
239	SIK3	Upreg	1.87135	7.59655	No									1819	ASB7	NO	0.901153	5.40749		EGLN3
1674	CAMSAP1.DT	Upreg	1.87094	5.51739	No									10845	LINC02798	NO	0.900563	0.565406		DLL1
2948	PTPN23.DT	Upreg	1.86349	4.6102	No									7345	BCL3	NO	0.900357	2.11744		IFIH1
5777	FAM222A	Upreg	1.85695	2.96662	No									1563	GOLGA5	NO	0.89919	5.61855		ETV7
1292	RAI14	Upreg	1.85544	5.88566	No									5391	CEP97	NO	0.898717	3.18131		AVIL
7419	PLSCR4	Upreg	1.84976	2.07816	No									7541	TMPRSS13	NO	0.898525	2.01027		DNAJB1
6378	NPIPB2	Upreg	1.83659	2.64763	No									8886	LINC03062	NO	0.898488	1.36794		DTX1
192	MAP4K5	Upreg	1.83391	7.78034	No									2746	MACROH2A2	NO	0.898485	4.73954		PDE9A
1612	BAG3	Upreg	1.82841	5.5761	No									6122	MTRFR	NO	0.897818	2.79341		FBXW10B
2638	EVC2	Upreg	1.82438	4.82581	No									2839	C1orf122	NO	0.897542	4.67422		SLC9B2
263	GTF2E1	Upreg	1.82079	7.4841	No									1635	FBXO38	NO	0.897397	5.54668		KREMEN1
1426	USP6NL	Upreg	1.81858	5.73561	No									1850	NUFIP2	NO	0.897278	5.37776		MYH11
1801	FBXO32	Upreg	1.81684	5.41527	No									5958	BOP1	NO	0.897043	2.87384		APCDD1L
668	ZNF844	Upreg	1.81394	6.56399	No									1360	TBC1D10B	NO	0.897033	5.79743		POU2F2.AS2
859	PLCL1	Upreg	1.81205	6.33858	No									1340	OSBP	NO	0.896163	5.82251		GABRR2
1173	ZBTB10	Upreg	1.80838	6.00115	No									942	NRAS	NO	0.896122	6.21904		ITGA10
1518	TAFA4	Upreg	1.80268	5.65457	No									1741	TRIP11	NO	0.89597	5.45611		EXOC3L4
1002	CREBRF	Upreg	1.80047	6.16827	No									2732	GNPNAT1	NO	0.895924	4.75128		TMOD1
360	PLD1	Upreg	1.79959	7.14707	No									2601	CYTH2	NO	0.895828	4.86084		LAMB1
2210	KANK2	Upreg	1.79834	5.11694	No									1320	YTHDC1	NO	0.895804	5.84388		PPP1R13B
1746	MYH3	Upreg	1.78959	5.45304	No									1694	ULK1	NO	0.895797	5.49341		FYN
272	CCSER2	Upreg	1.78919	7.45861	No									2760	SOCS7	NO	0.895141	4.7229		NFIX
[truncated: 9,915 more rows]

## Sheet: Mtb T6 vs. uninf
	Gene	DEG (928)	Log2FC	-Log10(p-value) (adj)	Common DEG Mav T2/T6			Gene	DEG (683)	Log2FC	-Log10(p-value) (adj)	Common DEG Mav T2/T6			Gene	DEG	Log2FC	-Log10(p-value) (adj)		Genes
[truncated: 11,070 more rows]

[truncated: 9 more sheets: Mav T2. vs Mtb T2, Mav T6 vs. Mtb T6, Pathway enrich. Fig 3A, GO term analysis Fig 3D, GO term analysis Fig 3F, Pathway enrich. Fig 4A, Go term analysis Fig 4B, Go term analysis Fig 4E, Go term analysis Fig 4F]
